# Supplementary material for: Multiparametric MR and PET Imaging of Intratumoral Biological Heterogeneity in Patients with Metastatic Lung Cancer Using Voxel-by-Voxel Analysis
Source: PLoS One. 2015 Jul 17;10(7):e0132386. doi: 10.1371/journal.pone.0132386 (PMC4506136; doi:10.1371/journal.pone.0132386)
Supplement: S1 File — (TXT) [file pone.0132386.s001.txt]

x	y	z	ADC	FDG	Pixel Ring
1	1	5	1084	1,95	1
1	2	5	962	2,18	1
1	3	5	1015	2,69	1
1	4	5	901	3,3	1
1	5	5	861	3,9	1
2	1	5	936	2,07	1
2	5	5	1145	4,54	1
2	6	5	903	4,8	1
2	7	5	1028	4,97	1
2	8	5	1155	5,14	1
2	9	5	1382	5,01	1
2	10	5	1372	4,86	1
2	11	5	1341	4,69	1
2	12	5	1221	4,16	1
2	13	5	1375	3,63	1
2	14	5	1303	3,14	1
2	15	5	1345	3,05	1
2	16	5	1338	2,96	1
2	17	5	1183	2,93	1
2	18	5	937	3,12	1
3	1	5	1220	2,2	1
3	18	5	971	3,77	1
3	19	5	911	3,98	1
3	20	5	1011	4,1	1
3	21	5	896	3,96	1
3	22	5	1191	3,82	1
3	23	5	1412	3,66	1
4	1	5	1499	2,32	1
4	23	5	1387	4,31	1
4	24	5	687	4,03	1
4	25	5	825	3,75	1
4	26	5	1209	3,57	1
5	1	5	1542	2,37	1
5	26	5	1025	4,39	1
5	27	5	920	4,22	1
5	28	5	994	4,03	1
6	1	5	1473	2,41	1
6	28	5	973	4,63	1
6	29	5	1225	4,35	1
7	1	5	1418	2,45	1
7	29	5	1234	4,89	1
7	30	5	690	4,62	1
8	1	5	1242	2,41	1
8	2	5	1687	2,81	1
8	30	5	899	5,05	1
8	31	5	1409	4,78	1
9	2	5	1759	2,72	1
9	3	5	1930	3,55	1
9	31	5	1184	5,2	1
10	3	5	1989	3,39	1
10	4	5	2038	4,3	1
10	31	5	865	5,59	1
10	32	5	1048	4,92	1
11	4	5	1958	3,88	1
11	32	5	818	5,08	1
12	4	5	1577	3,45	1
12	5	5	1653	4,01	1
12	32	5	753	5,24	1
12	33	5	1240	4,27	1
13	5	5	1717	3,47	1
13	6	5	1655	4,11	1
13	33	5	1056	4,29	1
14	6	5	1748	3,66	1
14	7	5	1712	4,24	1
14	33	5	1162	3,97	1
15	7	5	1736	3,7	1
15	8	5	1581	4,17	1
15	33	5	1194	3,65	1
16	8	5	1551	3,59	1
16	9	5	1459	3,62	1
16	33	5	960	3,39	1
17	9	5	1783	3,19	1
17	10	5	1507	3,2	1
17	33	5	937	3,27	1
17	34	5	769	2,6	1
18	10	5	1384	2,79	1
18	11	5	1071	2,83	1
18	34	5	873	2,54	1
19	11	5	1148	2,52	1
19	12	5	855	3,08	1
19	33	5	1440	3,02	1
19	34	5	1249	2,46	1
20	12	5	1135	2,87	1
20	13	5	1187	3,39	1
20	33	5	1378	2,9	1
21	13	5	1388	3,14	1
21	14	5	1002	3,66	1
21	15	5	1172	4,44	1
21	32	5	1457	3,33	1
21	33	5	1494	2,78	1
22	15	5	1629	4,02	1
22	16	5	1232	4,7	1
22	31	5	1584	3,49	1
22	32	5	1608	3,11	1
23	16	5	1386	4,11	1
23	17	5	1215	4,55	1
23	18	5	478	4,55	1
23	29	5	1543	3,4	1
23	30	5	1460	3,25	1
23	31	5	1464	3,1	1
24	18	5	1334	3,87	1
24	19	5	716	3,88	1
24	20	5	1324	3,89	1
24	21	5	1579	3,89	1
24	22	5	1505	3,9	1
24	25	5	1414	3,25	1
24	26	5	1418	3,09	1
24	27	5	1446	3,08	1
24	28	5	1525	3,08	1
24	29	5	1595	3	1
25	22	5	1482	3,54	1
25	23	5	1584	3,48	1
25	24	5	1643	3,24	1
25	25	5	1342	2,99	1
1	1	4	820	1,99	1
1	2	4	895	2,03	1
1	3	4	1019	2,17	1
1	4	4	1077	2,33	1
1	5	4	950	2,5	1
1	6	4	1038	2,66	1
1	7	4	1396	2,82	1
1	8	4	921	2,97	1
1	9	4	1286	3,01	1
1	10	4	1273	3,04	1
2	1	4	954	2,08	1
2	10	4	745	3,83	1
2	11	4	1238	3,89	1
2	12	4	1372	3,76	1
2	13	4	1157	3,61	1
2	14	4	1174	3,49	1
2	15	4	1000	3,53	1
3	1	4	1113	2,17	1
3	15	4	1103	4,48	1
3	16	4	1184	4,41	1
3	17	4	1088	4,35	1
3	18	4	1084	4,32	1
3	19	4	1097	4,31	1
3	20	4	1451	4,26	1
4	1	4	1499	2,26	1
4	20	4	1288	5,04	1
4	21	4	1404	4,93	1
4	22	4	1252	4,81	1
4	23	4	1380	4,75	1
4	24	4	872	4,77	1
4	25	4	759	4,77	1
4	26	4	989	4,73	1
4	27	4	1350	4,66	1
5	1	4	1898	2,34	1
5	2	4	1646	2,61	1
5	27	4	1008	5,31	1
6	2	4	1574	2,69	1
6	27	4	1054	6,07	1
7	2	4	1275	2,76	1
7	3	4	1082	3,66	1
7	27	4	1189	6,84	1
7	28	4	964	6,7	1
8	3	4	1077	3,81	1
8	28	4	1062	7,4	1
9	3	4	1143	3,64	1
9	4	4	1027	4,71	1
9	28	4	1175	7,39	1
10	4	4	971	4,5	1
10	28	4	1276	7,37	1
10	29	4	944	7,12	1
11	4	4	938	4,26	1
11	5	4	975	5,24	1
11	29	4	937	7,25	1
12	5	4	1260	4,63	1
12	29	4	1103	7,65	1
13	5	4	1370	4,02	1
13	6	4	1404	4,84	1
13	29	4	1122	8,05	1
14	6	4	1470	4,12	1
14	7	4	1437	4,82	1
14	29	4	887	8,27	1
14	30	4	1167	8,06	1
15	7	4	1558	4,14	1
15	8	4	1386	4,72	1
15	30	4	1120	7,6	1
16	8	4	1495	3,95	1
16	30	4	879	7,14	1
17	8	4	1702	3,28	1
17	9	4	1423	3,49	1
17	30	4	723	6,65	1
18	9	4	1575	3,1	1
18	10	4	1127	3,33	1
18	30	4	971	6,06	1
19	10	4	1181	2,96	1
19	11	4	970	3,25	1
19	30	4	1450	5,48	1
20	11	4	1147	2,99	1
20	12	4	1113	3,53	1
20	30	4	1283	4,95	1
21	12	4	1087	3,37	1
21	13	4	1293	3,87	1
21	29	4	1276	4,56	1
21	30	4	1214	4,49	1
22	13	4	1055	3,67	1
22	14	4	1176	4,12	1
22	28	4	1360	3,99	1
22	29	4	1431	4,06	1
23	14	4	1408	3,74	1
23	15	4	1358	4,13	1
23	26	4	1318	3,38	1
23	27	4	1346	3,47	1
23	28	4	1370	3,57	1
24	15	4	1466	3,57	1
24	16	4	632	3,93	1
24	17	4	1073	4,16	1
24	18	4	1393	4,08	1
24	23	4	1097	3,62	1
24	24	4	959	3,47	1
24	25	4	1078	3,31	1
24	26	4	1285	3,23	1
25	18	4	1075	3,53	1
25	19	4	1233	3,51	1
25	20	4	1187	3,5	1
25	21	4	1287	3,52	1
25	22	4	1164	3,53	1
25	23	4	1010	3,48	1
1	6	3	1225	1,49	1
1	7	3	1531	1,75	1
1	8	3	1625	2,01	1
1	9	3	1850	2,15	1
1	10	3	1561	2,29	1
1	11	3	1241	2,4	1
1	12	3	1125	2,37	1
1	13	3	1342	2,35	1
1	14	3	1193	2,39	1
1	15	3	845	2,58	1
1	16	3	791	2,77	1
2	3	3	782	1,39	1
2	4	3	1000	1,48	1
2	5	3	994	1,58	1
2	6	3	958	1,93	1
2	16	3	829	3,57	1
2	17	3	1014	3,65	1
2	18	3	1351	3,6	1
2	19	3	1083	3,56	1
2	20	3	1439	3,57	1
2	21	3	1077	3,64	1
2	22	3	1149	3,71	1
2	23	3	979	3,89	1
3	2	3	823	1,49	1
3	3	3	825	1,63	1
3	23	3	1122	4,31	1
3	24	3	996	4,69	1
3	25	3	1163	5,06	1
3	26	3	1147	5,27	1
4	2	3	808	1,78	1
4	26	3	1059	6,07	1
4	27	3	1138	6,08	1
4	28	3	958	6,09	1
5	1	3	1005	1,9	1
5	2	3	889	2,08	1
5	28	3	838	6,64	1
5	29	3	1205	6,16	1
5	30	3	1606	5,53	1
6	2	3	1039	2,37	1
6	30	3	1413	6,01	1
7	2	3	1069	2,65	1
7	30	3	1228	6,55	1
7	31	3	1027	5,8	1
8	2	3	1015	2,92	1
8	31	3	963	6,24	1
9	2	3	1107	3,17	1
9	3	3	1134	3,99	1
9	31	3	794	6,67	1
10	3	3	944	3,92	1
10	31	3	748	6,99	1
10	32	3	926	6,15	1
11	3	3	909	3,85	1
11	32	3	982	6,49	1
12	3	3	1147	3,74	1
12	4	3	1468	4,77	1
12	32	3	1091	6,85	1
13	4	3	1594	4,24	1
13	32	3	996	7,29	1
14	4	3	1373	3,7	1
14	5	3	1148	4,39	1
14	32	3	1075	7,73	1
15	5	3	1088	3,74	1
15	32	3	1134	7,98	1
16	5	3	1336	3,29	1
16	6	3	1565	3,89	1
16	31	3	854	8,51	1
16	32	3	751	7,54	1
17	6	3	1652	3,29	1
17	31	3	1028	7,93	1
18	6	3	1739	2,78	1
18	7	3	1809	3,09	1
18	31	3	1104	7,27	1
19	7	3	1680	2,7	1
19	8	3	1738	2,94	1
19	30	3	1148	6,34	1
19	31	3	840	6,42	1
20	8	3	1437	2,46	1
20	29	3	702	5,59	1
20	30	3	968	5,57	1
21	8	3	1191	2,16	1
21	9	3	1144	2,67	1
21	28	3	1108	4,93	1
21	29	3	931	4,95	1
22	9	3	1282	2,69	1
22	10	3	1119	3,21	1
22	27	3	881	4,27	1
22	28	3	946	4,39	1
23	10	3	1325	3,25	1
23	11	3	1028	3,76	1
23	25	3	1429	3,86	1
23	26	3	1123	3,85	1
23	27	3	1137	3,85	1
24	11	3	1360	3,64	1
24	12	3	1067	4	1
24	22	3	1137	3,63	1
24	23	3	607	3,59	1
24	24	3	1186	3,59	1
24	25	3	1133	3,58	1
25	12	3	1287	3,54	1
25	13	3	1276	3,74	1
25	14	3	1293	3,86	1
25	15	3	1255	3,78	1
25	16	3	1375	3,72	1
25	17	3	1429	3,64	1
25	18	3	1117	3,52	1
25	19	3	1274	3,41	1
25	20	3	1361	3,33	1
25	21	3	1245	3,29	1
25	22	3	1416	3,24	1
1	16	2	2038	1,32	1
1	17	2	1769	1,44	1
1	18	2	1590	1,56	1
1	19	2	1888	1,7	1
1	20	2	1828	1,86	1
1	21	2	1625	2,02	1
1	22	2	1455	2,25	1
1	23	2	1333	2,53	1
1	24	2	1358	2,81	1
1	25	2	1977	3,02	1
1	26	2	1662	3,17	1
1	27	2	1648	3,31	1
1	28	2	1896	3,3	1
2	10	2	1929	1,02	1
2	11	2	1700	1,17	1
2	12	2	1657	1,33	1
2	13	2	1615	1,44	1
2	14	2	1438	1,49	1
2	15	2	1260	1,53	1
2	16	2	1351	1,62	1
2	28	2	1372	3,94	1
2	29	2	1533	3,84	1
2	30	2	1412	3,74	1
2	31	2	1844	3,59	1
3	7	2	1269	0,77	1
3	8	2	1154	0,94	1
3	9	2	1076	1,1	1
3	10	2	1430	1,28	1
3	31	2	1362	4,09	1
3	32	2	1960	3,86	1
4	4	2	1343	0,8	1
4	5	2	1355	0,89	1
4	6	2	736	0,98	1
4	7	2	932	1,08	1
4	32	2	1584	4,45	1
4	33	2	2850	4,07	1
5	3	2	1080	1,08	1
5	4	2	977	0,98	1
5	33	2	2151	4,54	1
5	34	2	2617	4,16	1
6	2	2	1294	1,3	1
6	3	2	1255	1,22	1
6	34	2	2062	4,57	1
6	35	2	2950	4,16	1
7	2	2	954	1,46	1
7	35	2	2371	4,52	1
7	36	2	2026	4,05	1
8	2	2	1194	1,62	1
8	36	2	1459	4,35	1
8	37	2	2038	3,95	1
9	1	2	1785	1,7	1
9	2	2	1546	1,78	1
9	37	2	1016	4,25	1
10	1	2	2023	1,78	1
10	2	2	1643	1,93	1
10	37	2	760	4,5	1
10	38	2	1052	4,15	1
11	2	2	1515	2,08	1
11	38	2	545	4,46	1
12	2	2	1451	2,23	1
12	38	2	302	4,76	1
13	2	2	1616	2,28	1
13	38	2	661	5,07	1
14	2	2	1678	2,33	1
14	3	2	1772	2,7	1
14	38	2	964	5,37	1
14	39	2	1174	5,06	1
15	3	2	1764	2,79	1
15	38	2	939	5,61	1
15	39	2	1331	5,27	1
16	3	2	1532	2,9	1
16	4	2	1868	3,36	1
16	38	2	969	5,44	1
17	4	2	1835	3,48	1
17	38	2	1331	5,26	1
18	4	2	1655	3,53	1
18	5	2	1789	4,16	1
18	38	2	1913	5,08	1
19	5	2	2057	3,8	1
19	37	2	1809	5,37	1
19	38	2	2611	4,87	1
20	5	2	2041	3,44	1
20	6	2	2110	3,86	1
20	37	2	2991	5,17	1
21	6	2	1781	3,44	1
21	7	2	1565	3,76	1
21	36	2	2632	5,31	1
21	37	2	3100	4,8	1
22	7	2	1464	3,43	1
22	8	2	932	3,59	1
22	36	2	2883	4,53	1
23	8	2	919	3,21	1
23	35	2	2516	4,36	1
23	36	2	2607	3,74	1
24	8	2	1185	2,94	1
24	9	2	1001	3,01	1
24	34	2	1760	4,14	1
24	35	2	2036	3,61	1
25	9	2	1545	2,95	1
25	10	2	1130	3,14	1
25	33	2	1413	3,9	1
25	34	2	1385	3,48	1
26	10	2	1532	3,07	1
26	11	2	1280	3,72	1
26	31	2	1547	3,6	1
26	32	2	1359	3,37	1
26	33	2	1094	3,15	1
27	11	2	1659	3,53	1
27	12	2	1420	4,09	1
27	13	2	1221	4,52	1
27	29	2	1159	3,47	1
27	30	2	1356	3,23	1
27	31	2	1620	3,01	1
28	13	2	1607	3,91	1
28	14	2	1453	3,94	1
28	27	2	1476	3,22	1
28	28	2	1198	3,11	1
28	29	2	1092	2,91	1
29	14	2	1743	3,24	1
29	15	2	1825	3,19	1
29	16	2	1818	3,09	1
29	25	2	1413	2,35	1
29	26	2	1216	2,46	1
29	27	2	1381	2,58	1
30	16	2	2199	2,5	1
30	17	2	2014	2,41	1
30	18	2	1570	2,32	1
30	19	2	1405	2,26	1
30	20	2	1211	2,24	1
30	21	2	1485	2,21	1
30	22	2	1677	2,14	1
30	23	2	1473	2,02	1
30	24	2	1246	1,91	1
30	25	2	1614	1,94	1
1	3	6	1137	2,05	1
1	4	6	1153	2,36	1
1	5	6	1395	2,47	1
1	6	6	1546	2,51	1
2	2	6	1174	1,93	1
2	3	6	1085	2,35	1
2	6	6	1458	2,96	1
2	7	6	1186	3,02	1
2	8	6	1720	2,79	1
3	2	6	1021	2,16	1
3	8	6	1438	3,34	1
3	9	6	1510	3,08	1
4	2	6	1274	2,39	1
4	9	6	1434	3,65	1
4	10	6	1180	3,4	1
4	11	6	1290	2,9	1
4	12	6	1314	2,38	1
5	1	6	1652	2,16	1
5	2	6	1530	2,7	1
5	12	6	1175	3,06	1
5	13	6	1228	2,41	1
5	14	6	1528	2,27	1
5	15	6	1782	2,12	1
5	16	6	1647	2	1
5	17	6	1556	2,14	1
5	18	6	1482	2,27	1
5	19	6	1589	2,36	1
5	20	6	1687	2,29	1
5	21	6	2144	2,22	1
5	22	6	2363	2,14	1
6	1	6	1687	2,42	1
6	22	6	1413	2,63	1
6	23	6	1535	2,47	1
7	1	6	1610	2,68	1
7	23	6	1354	2,94	1
7	24	6	1401	2,76	1
8	1	6	1493	2,76	1
8	24	6	1462	3,68	1
8	25	6	1064	3,55	1
9	1	6	1358	2,83	1
9	25	6	852	4,5	1
9	26	6	811	4,11	1
10	1	6	1289	2,89	1
10	26	6	979	4,88	1
11	1	6	1471	2,76	1
11	26	6	1113	5,13	1
11	27	6	978	4,7	1
12	1	6	1757	2,63	1
12	2	6	1299	3,23	1
12	27	6	1024	5,05	1
12	28	6	1291	4,68	1
13	2	6	1492	3,07	1
13	3	6	1357	3,75	1
13	28	6	1397	5,03	1
14	3	6	1664	3,43	1
14	28	6	1119	5,1	1
14	29	6	1306	4,65	1
15	3	6	1717	3,11	1
15	4	6	1753	3,55	1
15	29	6	1253	4,71	1
16	4	6	1918	3,15	1
16	5	6	1691	3,7	1
16	29	6	1114	4,69	1
16	30	6	1145	4,21	1
17	5	6	1715	3,32	1
17	6	6	1620	3,8	1
17	30	6	1334	3,94	1
18	6	6	1663	3,31	1
18	7	6	1724	3,66	1
18	8	6	1714	3,74	1
18	30	6	1295	3,67	1
18	31	6	1250	3,15	1
19	8	6	1693	3,12	1
19	9	6	1589	3,09	1
19	31	6	1172	2,96	1
20	9	6	1724	2,7	1
20	10	6	1933	2,71	1
20	31	6	1237	2,84	1
21	10	6	1776	2,35	1
21	11	6	1650	2,6	1
21	31	6	1519	2,72	1
22	11	6	1700	2,37	1
22	12	6	1801	2,65	1
22	13	6	1827	2,93	1
22	30	6	1797	3	1
22	31	6	1693	2,63	1
23	13	6	1820	2,76	1
23	14	6	1605	3,54	1
23	28	6	1888	3,58	1
23	29	6	1950	3,24	1
23	30	6	1751	2,91	1
24	14	6	1702	3,26	1
24	15	6	1552	3,93	1
24	25	6	1638	3,46	1
24	26	6	1362	3,47	1
24	27	6	1694	3,48	1
24	28	6	1962	3,36	1
25	15	6	1729	3,53	1
25	16	6	1712	4,03	1
25	17	6	1591	4,29	1
25	18	6	1355	4,54	1
25	19	6	1350	4,72	1
25	20	6	1574	4,53	1
25	21	6	1640	4,34	1
25	22	6	1698	4,12	1
25	23	6	1883	3,78	1
25	24	6	1626	3,45	1
25	25	6	1759	3,24	1
2	2	5	1145	2,34	2
2	3	5	1197	2,99	2
2	4	5	1316	3,77	2
3	2	5	1407	2,49	2
3	4	5	1634	4,24	2
3	5	5	1364	5,18	2
3	6	5	912	5,57	2
3	7	5	1070	5,86	2
3	8	5	1068	6,15	2
3	9	5	1171	6,07	2
3	10	5	1231	5,97	2
3	11	5	1349	5,85	2
3	12	5	1427	5,23	2
3	13	5	1286	4,61	2
3	14	5	1267	4,03	2
3	15	5	1564	3,84	2
3	16	5	1403	3,66	2
3	17	5	960	3,55	2
4	2	5	1612	2,65	2
4	17	5	1064	4,17	2
4	18	5	918	4,41	2
4	19	5	818	4,65	2
4	20	5	933	4,78	2
4	21	5	939	4,63	2
4	22	5	1332	4,49	2
5	2	5	1658	2,74	2
5	22	5	1188	5,12	2
5	23	5	983	4,97	2
5	24	5	749	4,77	2
5	25	5	713	4,58	2
6	2	5	1589	2,82	2
6	25	5	877	5,42	2
6	26	5	1063	5,23	2
6	27	5	976	4,94	2
7	2	5	1623	2,9	2
7	3	5	1787	3,83	2
7	27	5	946	5,63	2
7	28	5	1410	5,22	2
8	3	5	1856	3,69	2
8	4	5	1504	4,71	2
8	28	5	1322	5,6	2
8	29	5	1211	5,31	2
9	4	5	1761	4,53	2
9	5	5	1144	5,5	2
9	29	5	1210	5,74	2
9	30	5	1145	5,47	2
10	5	5	1387	5,21	2
10	30	5	1051	5,88	2
11	5	5	1604	4,61	2
11	6	5	994	5,38	2
11	30	5	1144	6,17	2
11	31	5	726	5,81	2
12	6	5	1310	4,72	2
12	7	5	1362	5,45	2
12	31	5	778	6,02	2
13	7	5	1656	4,79	2
13	8	5	1340	5,46	2
13	31	5	948	6,09	2
13	32	5	823	5,27	2
14	8	5	1442	4,82	2
14	9	5	1466	4,99	2
14	32	5	912	4,87	2
15	9	5	1239	4,26	2
15	10	5	1048	4,31	2
15	32	5	894	4,47	2
16	10	5	1297	3,62	2
16	11	5	1246	3,63	2
16	32	5	915	4,13	2
17	11	5	1055	3,23	2
17	12	5	1041	3,8	2
17	32	5	1124	3,93	2
18	12	5	882	3,4	2
18	13	5	1038	3,97	2
18	32	5	1280	3,74	2
18	33	5	1263	3,14	2
19	13	5	1024	3,64	2
19	14	5	1006	4,24	2
19	32	5	1253	3,58	2
20	14	5	885	3,95	2
20	15	5	1112	4,83	2
20	16	5	1287	5,7	2
20	31	5	1328	3,93	2
20	32	5	1298	3,45	2
21	16	5	1211	5,23	2
21	17	5	1184	5,86	2
21	30	5	1438	3,99	2
21	31	5	1492	3,77	2
22	17	5	959	5,24	2
22	18	5	761	5,23	2
22	19	5	902	5,23	2
22	28	5	1496	3,82	2
22	29	5	1671	3,8	2
22	30	5	1580	3,65	2
23	19	5	637	4,55	2
23	20	5	1104	4,53	2
23	21	5	1520	4,42	2
23	22	5	1641	4,32	2
23	23	5	1533	4,13	2
23	24	5	1396	3,81	2
23	25	5	1434	3,49	2
23	26	5	1320	3,34	2
23	27	5	1246	3,39	2
23	28	5	1481	3,45	2
24	23	5	1649	3,8	2
24	24	5	1645	3,52	2
2	2	4	922	2,23	2
2	3	4	1049	2,47	2
2	4	4	980	2,72	2
2	5	4	814	2,99	2
2	6	4	1096	3,2	2
2	7	4	1168	3,42	2
2	8	4	865	3,62	2
2	9	4	1256	3,73	2
3	2	4	1069	2,37	2
3	9	4	1168	4,88	2
3	10	4	866	5,04	2
3	11	4	1480	5,15	2
3	12	4	1542	4,95	2
3	13	4	1076	4,74	2
3	14	4	1039	4,55	2
4	2	4	1395	2,49	2
4	3	4	1337	3,04	2
4	14	4	1007	5,65	2
4	15	4	1203	5,46	2
4	16	4	1183	5,27	2
4	17	4	1116	5,13	2
4	18	4	1146	5,11	2
4	19	4	937	5,09	2
5	3	4	1401	3,33	2
5	19	4	1003	5,88	2
5	20	4	1133	5,83	2
5	21	4	1018	5,71	2
5	22	4	932	5,58	2
5	23	4	1115	5,51	2
5	24	4	688	5,5	2
5	25	4	1064	5,48	2
5	26	4	1069	5,41	2
6	3	4	1271	3,5	2
6	4	4	930	4,4	2
6	26	4	1098	6,2	2
7	4	4	983	4,67	2
7	26	4	1047	6,99	2
8	4	4	999	4,92	2
8	5	4	985	6,02	2
8	26	4	1034	7,72	2
8	27	4	1288	7,56	2
9	5	4	786	5,78	2
9	27	4	1292	7,41	2
10	5	4	723	5,53	2
10	6	4	1063	6,71	2
10	27	4	1305	7,26	2
11	6	4	1230	6,35	2
11	27	4	1062	7,16	2
11	28	4	1225	7,39	2
12	6	4	1372	5,6	2
12	7	4	1016	6,57	2
12	28	4	978	7,7	2
13	7	4	1153	5,67	2
13	8	4	1094	6,48	2
13	28	4	735	8,02	2
14	8	4	1322	5,5	2
14	9	4	1502	5,84	2
14	28	4	530	8,16	2
15	9	4	1441	5,01	2
15	28	4	663	7,68	2
15	29	4	892	7,8	2
16	9	4	1383	4,19	2
16	10	4	982	4,43	2
16	29	4	1025	7,33	2
17	10	4	1090	3,7	2
17	11	4	1030	3,95	2
17	29	4	767	6,82	2
18	11	4	894	3,6	2
18	12	4	1116	4,21	2
18	29	4	1041	6,22	2
19	12	4	1112	3,82	2
19	13	4	1271	4,4	2
19	29	4	1278	5,62	2
20	13	4	1306	4,07	2
20	14	4	1129	4,61	2
20	28	4	1252	4,92	2
20	29	4	1199	5,06	2
21	14	4	1139	4,36	2
21	15	4	1332	4,85	2
21	27	4	1129	4,07	2
21	28	4	1321	4,46	2
22	15	4	1182	4,56	2
22	16	4	1084	5,01	2
22	25	4	1113	3,5	2
22	26	4	1277	3,53	2
22	27	4	1295	3,76	2
23	16	4	740	4,54	2
23	17	4	1108	4,78	2
23	18	4	1564	4,63	2
23	19	4	1419	4,47	2
23	22	4	1227	3,93	2
23	23	4	1295	3,76	2
23	24	4	1157	3,59	2
23	25	4	1031	3,41	2
24	19	4	1321	3,99	2
24	20	4	1302	3,91	2
24	21	4	1350	3,82	2
24	22	4	1153	3,73	2
2	7	3	999	2,27	2
2	8	3	1320	2,61	2
2	9	3	1195	2,88	2
2	10	3	1060	3,15	2
2	11	3	1028	3,35	2
2	12	3	1011	3,31	2
2	13	3	1426	3,27	2
2	14	3	1136	3,29	2
2	15	3	1051	3,43	2
3	4	3	1087	1,78	2
3	5	3	1115	1,94	2
3	6	3	1031	2,37	2
3	7	3	1092	2,79	2
3	15	3	1059	4,28	2
3	16	3	881	4,37	2
3	17	3	1061	4,4	2
3	18	3	1066	4,31	2
3	19	3	1051	4,22	2
3	20	3	1244	4,16	2
3	21	3	1633	4,13	2
3	22	3	1680	4,11	2
4	3	3	998	2,03	2
4	4	3	1125	2,3	2
4	22	3	1534	4,92	2
4	23	3	1233	5,15	2
4	24	3	1247	5,54	2
4	25	3	1201	5,92	2
5	3	3	1122	2,45	2
5	25	3	1138	6,81	2
5	26	3	742	6,87	2
5	27	3	1159	6,76	2
6	3	3	1132	2,87	2
6	27	3	946	7,43	2
6	28	3	947	7,19	2
6	29	3	1369	6,66	2
7	3	3	1050	3,25	2
7	29	3	1386	7,3	2
8	3	3	1108	3,63	2
8	4	3	1214	4,37	2
8	29	3	1272	7,94	2
8	30	3	1209	7,09	2
9	4	3	1161	4,84	2
9	30	3	1125	7,61	2
10	4	3	958	4,84	2
10	30	3	1124	7,74	2
11	4	3	1099	4,84	2
11	5	3	1342	5,84	2
11	30	3	1009	7,87	2
11	31	3	944	7,31	2
12	5	3	1423	5,81	2
12	31	3	1000	7,66	2
13	5	3	1344	5,1	2
13	6	3	1278	6,03	2
13	31	3	985	8,22	2
14	6	3	1180	5,24	2
14	31	3	937	8,78	2
15	6	3	1357	4,48	2
15	7	3	1424	5,22	2
15	30	3	753	8,98	2
15	31	3	859	9,09	2
16	7	3	1718	4,48	2
16	30	3	892	8,37	2
17	7	3	1882	3,73	2
17	8	3	1748	4,17	2
17	30	3	1167	7,76	2
18	8	3	1908	3,42	2
18	9	3	1582	3,88	2
18	29	3	925	6,93	2
18	30	3	1278	7,1	2
19	9	3	1475	3,41	2
19	28	3	777	6,08	2
19	29	3	691	6,26	2
20	9	3	1333	2,94	2
20	10	3	1242	3,43	2
20	27	3	1208	5,15	2
20	28	3	1011	5,5	2
21	10	3	1146	3,16	2
21	11	3	1009	3,66	2
21	26	3	1320	4,45	2
21	27	3	963	4,68	2
22	11	3	954	3,71	2
22	12	3	1018	4,18	2
22	24	3	1343	4,07	2
22	25	3	1546	4,08	2
22	26	3	1369	4,15	2
23	12	3	1038	4,2	2
23	13	3	993	4,65	2
23	21	3	1118	4,09	2
23	22	3	890	3,93	2
23	23	3	638	3,86	2
23	24	3	1337	3,86	2
24	13	3	1051	4,35	2
24	14	3	959	4,57	2
24	15	3	1240	4,45	2
24	16	3	1608	4,34	2
24	17	3	1522	4,22	2
24	18	3	1162	4,08	2
24	19	3	1433	3,93	2
24	20	3	1337	3,81	2
24	21	3	1053	3,72	2
2	17	2	1093	1,78	2
2	18	2	1170	1,94	2
2	19	2	1376	2,1	2
2	20	2	1416	2,26	2
2	21	2	1222	2,41	2
2	22	2	1092	2,67	2
2	23	2	1023	3,02	2
2	24	2	1005	3,36	2
2	25	2	959	3,6	2
2	26	2	1077	3,79	2
2	27	2	1153	3,97	2
3	11	2	1083	1,46	2
3	12	2	1169	1,65	2
3	13	2	1189	1,78	2
3	14	2	647	1,8	2
3	15	2	853	1,82	2
3	16	2	1513	1,91	2
3	17	2	819	2,11	2
3	27	2	1004	4,62	2
3	28	2	1218	4,58	2
3	29	2	1605	4,44	2
3	30	2	1212	4,31	2
4	8	2	783	1,31	2
4	9	2	561	1,55	2
4	10	2	992	1,79	2
4	11	2	1140	2,04	2
4	30	2	1565	5,15	2
4	31	2	1205	4,83	2
5	5	2	1240	1,13	2
5	6	2	988	1,27	2
5	7	2	940	1,44	2
5	8	2	745	1,74	2
5	31	2	1018	5,63	2
5	32	2	1274	5,08	2
6	4	2	1039	1,16	2
6	5	2	1064	1,36	2
6	32	2	1216	5,72	2
6	33	2	1270	5,01	2
7	3	2	1250	1,44	2
7	4	2	1341	1,43	2
7	33	2	844	5,48	2
7	34	2	1096	4,99	2
8	3	2	1331	1,66	2
8	34	2	969	5,41	2
8	35	2	1460	4,88	2
9	3	2	1626	1,88	2
9	35	2	1029	5,24	2
9	36	2	1080	4,65	2
10	3	2	1492	2,09	2
10	36	2	882	4,85	2
11	3	2	1356	2,31	2
11	36	2	885	5,05	2
11	37	2	1068	4,75	2
12	3	2	1407	2,52	2
12	37	2	1108	5,01	2
13	3	2	1364	2,61	2
13	4	2	1373	2,96	2
13	37	2	978	5,33	2
14	4	2	1552	3,1	2
14	37	2	1000	5,65	2
15	4	2	1932	3,23	2
15	5	2	1458	4,5	2
15	37	2	1099	5,92	2
16	5	2	1695	4,41	2
16	37	2	950	5,81	2
17	5	2	1761	4,31	2
17	6	2	1604	5,14	2
17	37	2	661	5,7	2
18	6	2	1467	4,79	2
18	36	2	769	6,06	2
18	37	2	831	5,57	2
19	6	2	1790	4,33	2
19	7	2	1465	4,84	2
19	36	2	1393	5,87	2
20	7	2	1482	4,26	2
20	8	2	1686	4,58	2
20	35	2	1640	6,55	2
20	36	2	2045	5,68	2
21	8	2	1411	3,98	2
21	9	2	927	4,2	2
21	35	2	2338	6,07	2
22	9	2	884	3,76	2
22	34	2	1773	5,9	2
22	35	2	2520	5,21	2
23	9	2	813	3,31	2
23	10	2	939	3,53	2
23	33	2	1367	5,53	2
23	34	2	1854	4,97	2
24	10	2	842	3,21	2
24	11	2	842	3,87	2
24	32	2	1366	4,82	2
24	33	2	1713	4,64	2
25	11	2	868	3,8	2
25	12	2	1061	4,45	2
25	30	2	1264	4,48	2
25	31	2	1278	4,3	2
25	32	2	1517	4,1	2
26	12	2	1106	4,36	2
26	13	2	915	4,86	2
26	14	2	1010	5,03	2
26	28	2	1262	4,21	2
26	29	2	1433	4,01	2
26	30	2	1225	3,82	2
27	14	2	1054	4,65	2
27	15	2	1041	4,78	2
27	26	2	1501	3,71	2
27	27	2	1341	3,86	2
27	28	2	1141	3,71	2
28	15	2	1407	3,98	2
28	16	2	1245	3,91	2
28	17	2	1138	3,64	2
28	24	2	1286	2,89	2
28	25	2	1261	2,95	2
28	26	2	1459	3,09	2
29	17	2	1731	2,93	2
29	18	2	1609	2,77	2
29	19	2	1500	2,67	2
29	20	2	1200	2,63	2
29	21	2	1505	2,59	2
29	22	2	1451	2,51	2
29	23	2	1403	2,41	2
29	24	2	1433	2,31	2
2	4	6	930	2,76	2
2	5	6	1017	2,9	2
3	3	6	824	2,69	2
3	4	6	807	3,22	2
3	5	6	824	3,4	2
3	6	6	1144	3,47	2
3	7	6	1325	3,55	2
4	3	6	1033	3,04	2
4	7	6	1352	4,09	2
4	8	6	1514	3,9	2
5	3	6	1463	3,42	2
5	8	6	1567	4,76	2
5	9	6	1485	4,55	2
5	10	6	1353	4,34	2
5	11	6	1157	3,72	2
6	2	6	1486	3,03	2
6	3	6	1563	3,79	2
6	11	6	1192	4,58	2
6	12	6	1362	3,77	2
6	13	6	1361	2,98	2
6	14	6	1612	2,8	2
6	15	6	1506	2,63	2
6	16	6	1560	2,48	2
6	17	6	1197	2,59	2
6	18	6	1355	2,7	2
6	19	6	1374	2,78	2
6	20	6	1251	2,74	2
6	21	6	1317	2,7	2
7	2	6	1340	3,36	2
7	21	6	1015	3,18	2
7	22	6	1229	3,12	2
8	2	6	1418	3,42	2
8	22	6	1049	3,81	2
8	23	6	1209	3,74	2
9	2	6	1448	3,49	2
9	23	6	871	4,56	2
9	24	6	1285	4,61	2
10	2	6	1383	3,54	2
10	24	6	1231	5,5	2
10	25	6	1029	5,41	2
11	2	6	1317	3,38	2
11	3	6	1343	4,11	2
11	25	6	1276	5,56	2
12	3	6	1199	3,94	2
12	4	6	1182	4,65	2
12	25	6	1183	5,71	2
12	26	6	1213	5,37	2
13	4	6	1152	4,43	2
13	26	6	1240	5,58	2
13	27	6	1116	5,35	2
14	4	6	1363	3,99	2
14	5	6	1279	4,61	2
14	27	6	1054	5,4	2
15	5	6	1572	4,14	2
15	6	6	1748	4,77	2
15	27	6	861	5,45	2
15	28	6	944	5,18	2
16	6	6	1648	4,3	2
16	7	6	1730	4,9	2
16	28	6	881	5,18	2
17	7	6	1617	4,28	2
17	8	6	1698	4,44	2
17	9	6	1501	4,54	2
17	28	6	986	4,92	2
17	29	6	1071	4,42	2
18	9	6	1554	3,76	2
18	10	6	1836	3,77	2
18	29	6	1219	4,16	2
19	10	6	1977	3,07	2
19	11	6	1839	3,2	2
19	29	6	1269	3,92	2
19	30	6	1176	3,43	2
20	11	6	1715	2,9	2
20	12	6	1877	3,1	2
20	30	6	1342	3,28	2
21	12	6	1927	2,86	2
21	13	6	1777	3,11	2
21	14	6	1548	3,98	2
21	29	6	1627	3,56	2
21	30	6	1658	3,13	2
22	14	6	1716	3,82	2
22	15	6	1465	4,7	2
22	27	6	1730	3,96	2
22	28	6	1679	3,8	2
22	29	6	1867	3,39	2
23	15	6	1471	4,31	2
23	16	6	1497	5,03	2
23	24	6	1536	3,92	2
23	25	6	1482	3,66	2
23	26	6	1380	3,69	2
23	27	6	1926	3,72	2
24	16	6	1659	4,54	2
24	17	6	1550	4,85	2
24	18	6	1553	5,16	2
24	19	6	1343	5,36	2
24	20	6	1688	5,08	2
24	21	6	1793	4,79	2
24	22	6	1595	4,48	2
24	23	6	1647	4,09	2
24	24	6	1587	3,7	2
3	3	5	1448	3,29	3
4	3	5	1568	3,58	3
4	4	5	1465	4,71	3
4	5	5	1242	5,82	3
4	6	5	1017	6,34	3
4	7	5	1051	6,75	3
4	8	5	1038	7,16	3
4	9	5	970	7,14	3
4	10	5	1116	7,08	3
4	11	5	1366	7,01	3
4	12	5	1382	6,3	3
4	13	5	1178	5,59	3
4	14	5	1184	4,92	3
4	15	5	1228	4,63	3
4	16	5	1211	4,35	3
5	3	5	1562	3,67	3
5	16	5	943	4,89	3
5	17	5	1192	4,67	3
5	18	5	914	4,95	3
5	19	5	961	5,22	3
5	20	5	965	5,37	3
5	21	5	1083	5,24	3
6	3	5	1651	3,76	3
6	4	5	1123	4,85	3
6	21	5	1249	5,85	3
6	22	5	1171	5,74	3
6	23	5	777	5,63	3
6	24	5	1040	5,52	3
7	4	5	1309	4,9	3
7	5	5	893	5,97	3
7	24	5	1300	6,25	3
7	25	5	1077	6,22	3
7	26	5	1227	6,03	3
8	5	5	987	5,73	3
8	6	5	1144	6,58	3
8	26	5	1289	6,22	3
8	27	5	994	5,91	3
9	6	5	924	6,33	3
9	27	5	1019	6,2	3
9	28	5	1086	5,98	3
10	6	5	881	6,03	3
10	7	5	821	6,84	3
10	28	5	992	6,36	3
10	29	5	1444	6,16	3
11	7	5	943	6,14	3
11	8	5	1034	6,9	3
11	29	5	1643	6,52	3
12	8	5	1384	6,17	3
12	9	5	1683	6,49	3
12	29	5	1826	6,89	3
12	30	5	1497	6,46	3
13	9	5	1665	5,72	3
13	10	5	1524	5,96	3
13	30	5	1344	6,61	3
14	10	5	1165	5,14	3
14	11	5	1159	5,28	3
14	30	5	1222	6,27	3
14	31	5	1188	5,66	3
15	11	5	1448	4,38	3
15	12	5	1474	4,76	3
15	31	5	1273	5,24	3
16	12	5	1242	4,19	3
16	13	5	1231	4,73	3
16	31	5	1183	4,86	3
17	13	5	1136	4,35	3
17	14	5	1149	4,93	3
17	31	5	1229	4,6	3
18	14	5	1066	4,57	3
18	15	5	931	5,48	3
18	31	5	1402	4,33	3
19	15	5	1099	5,21	3
19	16	5	1147	6,18	3
19	17	5	1039	6,97	3
19	30	5	1287	4,57	3
19	31	5	1405	4,1	3
20	17	5	1235	6,41	3
20	18	5	1274	6,44	3
20	29	5	1444	4,61	3
20	30	5	1169	4,28	3
21	18	5	1242	5,86	3
21	19	5	1227	5,87	3
21	20	5	1342	5,79	3
21	27	5	1336	4,02	3
21	28	5	1493	4,23	3
21	29	5	1700	4,2	3
22	20	5	1195	5,17	3
22	21	5	1625	4,95	3
22	22	5	1665	4,73	3
22	23	5	1456	4,46	3
22	24	5	1114	4,09	3
22	25	5	1246	3,73	3
22	26	5	1346	3,58	3
22	27	5	1332	3,71	3
3	3	4	1153	2,75	3
3	4	4	877	3,18	3
3	5	4	830	3,62	3
3	6	4	915	3,99	3
3	7	4	960	4,35	3
3	8	4	1005	4,71	3
4	4	4	904	3,65	3
4	8	4	1003	5,85	3
4	9	4	932	6,08	3
4	10	4	1048	6,3	3
4	11	4	1389	6,46	3
4	12	4	1285	6,19	3
4	13	4	796	5,92	3
5	4	4	920	4,13	3
5	5	4	620	4,93	3
5	13	4	684	7,09	3
5	14	4	956	6,75	3
5	15	4	1028	6,44	3
5	16	4	876	6,14	3
5	17	4	1188	5,91	3
5	18	4	1088	5,89	3
6	5	4	751	5,31	3
6	18	4	1054	6,29	3
6	19	4	1160	6,35	3
6	20	4	1028	6,37	3
6	21	4	825	6,27	3
6	22	4	838	6,17	3
6	23	4	1077	6,15	3
6	24	4	893	6,2	3
6	25	4	1439	6,25	3
7	5	4	979	5,69	3
7	6	4	1119	6,78	3
7	25	4	1256	7,02	3
8	6	4	971	7,31	3
8	25	4	1060	7,73	3
9	6	4	943	7,01	3
9	7	4	848	8,24	3
9	25	4	1096	7,42	3
9	26	4	1121	7,43	3
10	7	4	1028	7,89	3
10	26	4	1176	7,15	3
11	7	4	1118	7,47	3
11	8	4	1058	8,56	3
11	26	4	1106	6,91	3
12	8	4	938	7,52	3
12	9	4	1081	7,85	3
12	26	4	1012	6,91	3
12	27	4	667	7,32	3
13	9	4	1350	6,82	3
13	10	4	1350	7,16	3
13	27	4	733	7,48	3
14	10	4	1194	6,18	3
14	27	4	841	7,5	3
15	10	4	986	5,3	3
15	11	4	1096	5,59	3
15	27	4	627	7,03	3
16	11	4	1121	4,69	3
16	12	4	1063	5,22	3
16	27	4	322	6,56	3
16	28	4	904	7,2	3
17	12	4	1101	4,59	3
17	13	4	1147	5,23	3
17	28	4	946	6,69	3
18	13	4	1248	4,81	3
18	14	4	1464	5,38	3
18	28	4	1153	6,08	3
19	14	4	1300	4,96	3
19	15	4	1227	5,47	3
19	27	4	1239	4,87	3
19	28	4	1267	5,48	3
20	15	4	1298	5,15	3
20	16	4	1445	5,71	3
20	26	4	1033	3,84	3
20	27	4	1069	4,38	3
21	16	4	1343	5,36	3
21	17	4	1019	5,67	3
21	24	4	1381	3,77	3
21	25	4	1238	3,57	3
21	26	4	1128	3,69	3
22	17	4	1163	5,28	3
22	18	4	1515	5,1	3
22	19	4	1338	4,92	3
22	20	4	1204	4,7	3
22	21	4	1137	4,41	3
22	22	4	1219	4,11	3
22	23	4	1299	3,87	3
22	24	4	1245	3,69	3
23	20	4	1287	4,31	3
23	21	4	1289	4,12	3
3	8	3	1420	3,21	3
3	9	3	918	3,61	3
3	10	3	841	4	3
3	11	3	1170	4,3	3
3	12	3	1044	4,24	3
3	13	3	1239	4,19	3
3	14	3	1241	4,18	3
4	5	3	1082	2,58	3
4	6	3	1146	3,19	3
4	7	3	1218	3,79	3
4	8	3	1238	4,37	3
4	14	3	1203	5,44	3
4	15	3	1018	5,46	3
4	16	3	908	5,49	3
4	17	3	1090	5,42	3
4	18	3	1122	5,22	3
4	19	3	1340	5,01	3
4	20	3	1062	4,91	3
4	21	3	1404	4,92	3
5	4	3	1198	2,85	3
5	5	3	1085	3,26	3
5	21	3	1149	5,75	3
5	22	3	1200	5,8	3
5	23	3	1262	6,04	3
5	24	3	1504	6,43	3
6	4	3	1186	3,39	3
6	24	3	1454	7,32	3
6	25	3	1111	7,7	3
6	26	3	824	7,68	3
7	4	3	1126	3,88	3
7	5	3	1326	4,54	3
7	26	3	1291	8,22	3
7	27	3	968	8,05	3
7	28	3	1058	7,89	3
8	5	3	1244	5,14	3
8	28	3	1258	8,58	3
9	5	3	1230	5,71	3
9	28	3	1347	9,23	3
9	29	3	1324	8,55	3
10	5	3	1245	5,78	3
10	6	3	1287	7,02	3
10	29	3	1331	8,49	3
11	6	3	1293	6,97	3
11	29	3	1124	8,43	3
12	6	3	1401	6,83	3
12	7	3	1193	7,86	3
12	29	3	1007	8,41	3
12	30	3	965	8,04	3
13	7	3	1015	6,97	3
13	30	3	1068	8,42	3
14	7	3	1102	6,08	3
14	8	3	1156	6,87	3
14	29	3	992	8,83	3
14	30	3	921	8,81	3
15	8	3	1273	5,92	3
15	29	3	840	8,86	3
16	8	3	1420	5,05	3
16	9	3	1073	5,43	3
16	29	3	931	8,22	3
17	9	3	1226	4,6	3
17	10	3	1045	5,02	3
17	28	3	881	7,27	3
17	29	3	1109	7,58	3
18	10	3	1443	4,33	3
18	27	3	886	6,14	3
18	28	3	750	6,66	3
19	10	3	1375	3,88	3
19	11	3	1337	4,34	3
19	26	3	857	5,22	3
19	27	3	1026	5,64	3
20	11	3	1124	3,91	3
20	12	3	1506	4,41	3
20	25	3	1057	4,58	3
20	26	3	1106	4,81	3
21	12	3	1162	4,16	3
21	13	3	1046	4,67	3
21	23	3	1335	4,26	3
21	24	3	1185	4,28	3
21	25	3	1179	4,29	3
22	13	3	978	4,66	3
22	14	3	1000	4,99	3
22	20	3	1697	4,62	3
22	21	3	1439	4,39	3
22	22	3	1139	4,16	3
22	23	3	931	4,06	3
23	14	3	986	4,93	3
23	15	3	1303	4,83	3
23	16	3	1558	4,75	3
23	17	3	1404	4,65	3
23	18	3	1356	4,52	3
23	19	3	1615	4,38	3
23	20	3	1429	4,24	3
3	18	2	1234	2,31	3
3	19	2	1169	2,5	3
3	20	2	1064	2,65	3
3	21	2	970	2,81	3
3	22	2	864	3,1	3
3	23	2	1042	3,5	3
3	24	2	951	3,9	3
3	25	2	863	4,19	3
3	26	2	1114	4,41	3
4	12	2	1159	2,29	3
4	13	2	970	2,48	3
4	14	2	808	2,52	3
4	15	2	1048	2,56	3
4	16	2	1397	2,65	3
4	17	2	1076	2,84	3
4	18	2	1349	3,03	3
4	26	2	1211	4,96	3
4	27	2	1013	5,28	3
4	28	2	988	5,31	3
4	29	2	1766	5,23	3
5	9	2	1006	2,05	3
5	10	2	935	2,37	3
5	11	2	1004	2,7	3
5	12	2	1062	3,02	3
5	29	2	1477	6,06	3
5	30	2	1383	6,07	3
6	6	2	1246	1,57	3
6	7	2	1142	1,79	3
6	8	2	969	2,17	3
6	9	2	1123	2,56	3
6	30	2	1028	6,99	3
6	31	2	744	6,42	3
7	5	2	900	1,74	3
7	6	2	991	2,06	3
7	31	2	909	6,9	3
7	32	2	1152	6,19	3
8	4	2	1646	1,71	3
8	5	2	1101	2,14	3
8	32	2	1292	6,65	3
8	33	2	1097	5,95	3
9	4	2	1669	2	3
9	33	2	1656	6,43	3
9	34	2	1236	5,83	3
10	4	2	1848	2,28	3
10	34	2	1516	6,05	3
10	35	2	902	5,45	3
11	4	2	1948	2,56	3
11	35	2	864	5,65	3
12	4	2	1572	2,83	3
12	5	2	1088	3,8	3
12	35	2	992	5,87	3
12	36	2	937	5,25	3
13	5	2	1423	4,05	3
13	36	2	1002	5,6	3
14	5	2	1410	4,3	3
14	6	2	1325	5,49	3
14	36	2	1076	5,94	3
15	6	2	1337	5,76	3
15	36	2	976	6,23	3
16	6	2	1720	5,45	3
16	7	2	1553	6,45	3
16	36	2	785	6,18	3
17	7	2	1630	5,94	3
17	35	2	1261	7,22	3
17	36	2	690	6,13	3
18	7	2	1657	5,41	3
18	8	2	1445	5,97	3
18	35	2	1038	7,21	3
19	8	2	1655	5,28	3
19	9	2	1413	5,72	3
19	34	2	349	7,89	3
19	35	2	587	6,88	3
20	9	2	1123	4,9	3
20	10	2	776	5,25	3
20	34	2	619	7,42	3
21	10	2	879	4,49	3
21	33	2	455	7,48	3
21	34	2	1408	6,82	3
22	10	2	1109	4,01	3
22	11	2	784	4,59	3
22	32	2	774	6,47	3
22	33	2	700	6,51	3
23	11	2	879	4,16	3
23	12	2	1015	4,8	3
23	31	2	944	5,71	3
23	32	2	1086	5,62	3
24	12	2	1132	4,54	3
24	13	2	1167	5,05	3
24	29	2	1240	5,07	3
24	30	2	1436	5,14	3
24	31	2	1077	5	3
25	13	2	966	4,96	3
25	14	2	1107	5,13	3
25	15	2	1097	5,32	3
25	27	2	1040	4,63	3
25	28	2	1396	4,61	3
25	29	2	1325	4,54	3
26	15	2	1020	5,21	3
26	16	2	942	5,18	3
26	25	2	1258	4,06	3
26	26	2	1280	4,19	3
26	27	2	1165	4,32	3
27	16	2	1007	4,72	3
27	17	2	915	4,34	3
27	18	2	1174	3,97	3
27	23	2	920	3,53	3
27	24	2	955	3,48	3
27	25	2	1176	3,56	3
28	18	2	1271	3,37	3
28	19	2	1370	3,21	3
28	20	2	1357	3,16	3
28	21	2	1628	3,11	3
28	22	2	1344	3,05	3
28	23	2	1229	2,97	3
4	4	6	910	3,68	3
4	5	6	794	3,9	3
4	6	6	966	3,99	3
5	4	6	1066	4,12	3
5	6	6	980	4,66	3
5	7	6	1278	4,89	3
6	4	6	1211	4,55	3
6	7	6	1345	5,73	3
6	8	6	1631	5,65	3
6	9	6	1410	5,49	3
6	10	6	1372	5,33	3
7	3	6	1583	4,17	3
7	4	6	1496	4,98	3
7	10	6	1209	6,32	3
7	11	6	1244	5,44	3
7	12	6	1427	4,49	3
7	13	6	1393	3,55	3
7	14	6	1615	3,34	3
7	15	6	1294	3,13	3
7	16	6	1221	2,95	3
7	17	6	942	3,05	3
7	18	6	1226	3,14	3
7	19	6	1094	3,21	3
7	20	6	1060	3,19	3
8	3	6	1844	4,22	3
8	20	6	1022	3,72	3
8	21	6	833	3,78	3
9	3	6	1854	4,26	3
9	21	6	992	4,39	3
9	22	6	1001	4,51	3
10	3	6	1611	4,28	3
10	4	6	1593	5,03	3
10	22	6	1116	5,18	3
10	23	6	659	5,34	3
11	4	6	1300	4,84	3
11	5	6	923	5,51	3
11	23	6	734	5,61	3
11	24	6	1397	5,67	3
12	5	6	795	5,31	3
12	24	6	1208	5,85	3
13	5	6	995	5,07	3
13	6	6	1248	5,71	3
13	24	6	916	5,99	3
13	25	6	1178	5,82	3
14	6	6	1619	5,24	3
14	7	6	1764	5,87	3
14	25	6	1239	5,73	3
14	26	6	1298	5,56	3
15	7	6	1921	5,4	3
15	8	6	1503	5,68	3
15	26	6	1343	5,54	3
16	8	6	1656	5,15	3
16	9	6	1477	5,32	3
16	10	6	1508	5,49	3
16	26	6	1209	5,47	3
16	27	6	716	5,43	3
17	10	6	1616	4,63	3
17	11	6	1521	4,4	3
17	27	6	995	5,17	3
18	11	6	1752	3,75	3
18	12	6	1808	3,71	3
18	27	6	1396	4,92	3
18	28	6	1221	4,66	3
19	12	6	1843	3,34	3
19	13	6	1667	3,47	3
19	28	6	1613	4,42	3
20	13	6	1691	3,29	3
20	14	6	1240	4,05	3
20	15	6	1158	4,8	3
20	28	6	1955	4,22	3
20	29	6	1358	3,74	3
21	15	6	1396	4,83	3
21	16	6	1119	5,63	3
21	26	6	1799	4,16	3
21	27	6	1651	4,2	3
21	28	6	1786	4,01	3
22	16	6	1352	5,51	3
22	17	6	715	5,88	3
22	23	6	1547	4,63	3
22	24	6	1596	4,14	3
22	25	6	1492	3,85	3
22	26	6	1560	3,91	3
23	17	6	1183	5,36	3
23	18	6	1678	5,7	3
23	19	6	1497	5,91	3
23	20	6	1528	5,55	3
23	21	6	1780	5,19	3
23	22	6	1561	4,8	3
23	23	6	1417	4,36	3
5	4	5	1109	4,78	4
5	5	5	910	5,89	4
5	6	5	1227	6,52	4
5	7	5	1112	7,07	4
5	8	5	1080	7,62	4
5	9	5	940	7,66	4
5	10	5	1082	7,66	4
5	11	5	1165	7,65	4
5	12	5	1025	6,95	4
5	13	5	1058	6,24	4
5	14	5	1182	5,57	4
5	15	5	903	5,23	4
6	5	5	746	5,94	4
6	6	5	1540	6,68	4
6	15	5	746	5,82	4
6	16	5	900	5,43	4
6	17	5	1128	5,17	4
6	18	5	1144	5,48	4
6	19	5	1213	5,78	4
6	20	5	1049	5,97	4
7	6	5	1474	6,83	4
7	7	5	961	7,64	4
7	20	5	1172	6,54	4
7	21	5	1271	6,44	4
7	22	5	1180	6,34	4
7	23	5	925	6,28	4
8	7	5	866	7,39	4
8	23	5	1086	6,64	4
8	24	5	1317	6,53	4
8	25	5	1223	6,41	4
9	7	5	886	7,14	4
9	8	5	936	7,95	4
9	25	5	1239	6,6	4
9	26	5	1274	6,41	4
10	8	5	789	7,63	4
10	9	5	1321	8,05	4
10	26	5	1204	6,59	4
10	27	5	968	6,48	4
11	9	5	1565	7,27	4
11	10	5	1944	7,61	4
11	27	5	839	6,74	4
11	28	5	1059	6,72	4
12	10	5	1846	6,78	4
12	11	5	1288	7,06	4
12	28	5	1140	7,09	4
13	11	5	917	6,18	4
13	12	5	1383	6,08	4
13	28	5	1131	7,32	4
13	29	5	1648	7,13	4
14	12	5	1514	5,42	4
14	13	5	1484	5,56	4
14	29	5	1358	6,88	4
15	13	5	1346	5,14	4
15	14	5	1444	5,51	4
15	29	5	1325	6,63	4
15	30	5	1312	5,94	4
16	14	5	1315	5,28	4
16	15	5	1071	5,87	4
16	30	5	1370	5,59	4
17	15	5	948	5,68	4
17	16	5	1082	6,43	4
17	30	5	1332	5,24	4
18	16	5	974	6,39	4
18	17	5	1008	7,15	4
18	18	5	1035	7,29	4
18	29	5	1233	5,45	4
18	30	5	1335	4,89	4
19	18	5	1007	7,02	4
19	19	5	1305	7,09	4
19	28	5	1352	5,09	4
19	29	5	1271	5,02	4
20	19	5	1367	6,48	4
20	20	5	1408	6,38	4
20	21	5	1696	5,9	4
20	26	5	1380	4,03	4
20	27	5	1228	4,35	4
20	28	5	1506	4,66	4
21	21	5	1749	5,44	4
21	22	5	1554	5,1	4
21	23	5	1411	4,74	4
21	24	5	1017	4,34	4
21	25	5	1122	3,94	4
21	26	5	1428	3,82	4
4	5	4	757	4,28	4
4	6	4	698	4,81	4
4	7	4	962	5,34	4
5	6	4	811	5,63	4
5	7	4	1076	6,32	4
5	8	4	905	6,99	4
5	9	4	1098	7,28	4
5	10	4	1216	7,56	4
5	11	4	1120	7,77	4
5	12	4	1111	7,44	4
6	6	4	1109	6,21	4
6	7	4	1097	7,1	4
6	12	4	1131	8,2	4
6	13	4	712	7,69	4
6	14	4	844	7,21	4
6	15	4	950	6,84	4
6	16	4	793	6,47	4
6	17	4	1040	6,23	4
7	7	4	1077	7,87	4
7	17	4	1182	6,53	4
7	18	4	1068	6,67	4
7	19	4	1159	6,82	4
7	20	4	1070	6,9	4
7	21	4	875	6,83	4
7	22	4	776	6,76	4
7	23	4	1056	6,78	4
7	24	4	1077	6,9	4
8	7	4	918	8,59	4
8	8	4	1085	9,83	4
8	24	4	1206	7,55	4
9	8	4	1150	9,44	4
9	24	4	1386	7,36	4
10	8	4	1204	9,04	4
10	9	4	1014	9,34	4
10	24	4	1450	7,16	4
10	25	4	1164	7,11	4
11	9	4	932	8,87	4
11	10	4	966	9,19	4
11	25	4	1160	6,83	4
12	10	4	1081	8,18	4
12	11	4	1193	8,45	4
12	25	4	1139	6,71	4
13	11	4	1233	7,47	4
13	25	4	1034	6,6	4
13	26	4	1042	6,92	4
14	11	4	1139	6,5	4
14	12	4	1238	6,69	4
14	26	4	1092	6,82	4
15	12	4	1159	5,95	4
15	13	4	1172	6,31	4
15	26	4	1080	6,37	4
16	13	4	1124	5,75	4
16	14	4	1327	6,21	4
16	26	4	1038	5,91	4
17	14	4	1369	5,8	4
17	15	4	1163	6,11	4
17	26	4	452	5,42	4
17	27	4	137	6,06	4
18	15	4	1269	5,79	4
18	16	4	1264	6,21	4
18	26	4	249	4,84	4
18	27	4	573	5,46	4
19	16	4	1399	5,98	4
19	17	4	1306	6,33	4
19	25	4	1183	4,01	4
19	26	4	839	4,26	4
20	17	4	1128	6,06	4
20	18	4	1333	5,9	4
20	23	4	1471	4,05	4
20	24	4	1586	3,85	4
20	25	4	1298	3,64	4
21	18	4	1312	5,5	4
21	19	4	1246	5,33	4
21	20	4	1210	5,07	4
21	21	4	1096	4,67	4
21	22	4	1056	4,27	4
21	23	4	1322	3,96	4
4	9	3	1066	4,83	4
4	10	3	913	5,28	4
4	11	3	1026	5,62	4
4	12	3	900	5,55	4
4	13	3	970	5,48	4
5	6	3	1176	4,06	4
5	7	3	1173	4,85	4
5	8	3	1107	5,6	4
5	9	3	1113	6,11	4
5	13	3	854	6,82	4
5	14	3	1046	6,74	4
5	15	3	936	6,69	4
5	16	3	850	6,64	4
5	17	3	1131	6,48	4
5	18	3	1302	6,15	4
5	19	3	1347	5,83	4
5	20	3	905	5,69	4
6	5	3	1277	3,93	4
6	6	3	1131	4,92	4
6	20	3	922	6,47	4
6	21	3	1025	6,57	4
6	22	3	898	6,67	4
6	23	3	1153	6,93	4
7	6	3	1116	5,65	4
7	23	3	1073	7,25	4
7	24	3	1186	7,71	4
7	25	3	1357	8,17	4
8	6	3	1337	6,38	4
8	25	3	1410	8,62	4
8	26	3	1460	8,75	4
8	27	3	1120	8,67	4
9	6	3	1409	7,06	4
9	7	3	1258	8,41	4
9	27	3	1304	9,23	4
10	7	3	1212	8,26	4
10	27	3	1312	8,79	4
10	28	3	1204	8,98	4
11	7	3	1308	8,11	4
11	8	3	1116	9,15	4
11	28	3	988	8,73	4
12	8	3	886	8,8	4
12	28	3	749	8,52	4
13	8	3	920	7,83	4
13	9	3	1190	8,08	4
13	28	3	647	8,57	4
13	29	3	1093	8,62	4
14	9	3	1268	7,17	4
14	28	3	905	8,62	4
15	9	3	1193	6,27	4
15	10	3	1038	6,62	4
15	28	3	1084	8,52	4
16	10	3	905	5,82	4
16	11	3	1012	6,19	4
16	27	3	1018	7,12	4
16	28	3	1058	7,89	4
17	11	3	1155	5,43	4
17	26	3	1113	5,99	4
17	27	3	966	6,63	4
18	11	3	1535	4,77	4
18	12	3	1135	5,24	4
18	25	3	993	5,25	4
18	26	3	842	5,62	4
19	12	3	1459	4,82	4
19	13	3	1437	5,31	4
19	24	3	1348	4,83	4
19	25	3	1154	4,92	4
20	13	3	1346	4,91	4
20	14	3	754	5,29	4
20	22	3	1866	4,61	4
20	23	3	1565	4,49	4
20	24	3	1328	4,54	4
21	14	3	653	5,04	4
21	15	3	1069	5,12	4
21	19	3	1458	5,16	4
21	20	3	1768	4,99	4
21	21	3	1801	4,69	4
21	22	3	1547	4,39	4
22	15	3	1201	4,97	4
22	16	3	1190	4,97	4
22	17	3	1210	4,95	4
22	18	3	1436	4,86	4
22	19	3	1645	4,77	4
4	19	2	949	3,19	4
4	20	2	959	3,33	4
4	21	2	704	3,47	4
4	22	2	818	3,7	4
4	23	2	689	4,01	4
4	24	2	776	4,31	4
4	25	2	1168	4,63	4
5	13	2	1009	3,28	4
5	14	2	974	3,35	4
5	15	2	1148	3,41	4
5	16	2	1167	3,51	4
5	17	2	1137	3,67	4
5	18	2	1189	3,82	4
5	19	2	837	3,97	4
5	25	2	1317	5,03	4
5	26	2	1033	5,49	4
5	27	2	1092	5,94	4
5	28	2	998	6,06	4
6	10	2	981	2,94	4
6	11	2	1007	3,35	4
6	12	2	1246	3,75	4
6	13	2	1002	4,07	4
6	28	2	1316	6,82	4
6	29	2	1288	6,9	4
7	7	2	1473	2,38	4
7	8	2	1300	2,84	4
7	9	2	1009	3,3	4
7	10	2	1122	3,79	4
7	29	2	1370	7,55	4
7	30	2	887	7,49	4
8	6	2	843	2,57	4
8	7	2	1309	3,01	4
8	30	2	981	7,95	4
8	31	2	1280	7,34	4
9	5	2	1507	2,54	4
9	6	2	944	3,08	4
9	31	2	1374	7,78	4
9	32	2	1522	7,1	4
10	5	2	1516	2,96	4
10	32	2	1714	7,32	4
10	33	2	1932	6,64	4
11	5	2	1136	3,39	4
11	6	2	1300	4,22	4
11	33	2	1593	6,85	4
11	34	2	1445	6,25	4
12	6	2	1332	4,77	4
12	34	2	1312	6,47	4
13	6	2	1507	5,13	4
13	7	2	1151	6,2	4
13	34	2	1156	6,96	4
13	35	2	988	6,28	4
14	7	2	1177	6,64	4
14	35	2	1004	6,7	4
15	7	2	1497	6,96	4
15	8	2	1072	7,77	4
15	35	2	1085	7,07	4
16	8	2	1162	7,18	4
16	34	2	832	8,1	4
16	35	2	1230	7,15	4
17	8	2	1267	6,59	4
17	9	2	1175	7,24	4
17	34	2	835	8,3	4
18	9	2	1507	6,53	4
18	10	2	1541	7,02	4
18	33	2	882	9,34	4
18	34	2	627	8,35	4
19	10	2	1171	6,13	4
19	11	2	1262	6,43	4
19	33	2	663	8,76	4
20	11	2	1057	5,67	4
20	32	2	578	7,95	4
20	33	2	695	8,18	4
21	11	2	798	5,01	4
21	12	2	1128	5,54	4
21	31	2	457	7,14	4
21	32	2	610	7,31	4
22	12	2	981	5,17	4
22	13	2	1155	5,62	4
22	30	2	1105	6,33	4
22	31	2	642	6,43	4
23	13	2	1200	5,29	4
23	14	2	1125	5,48	4
23	28	2	1208	5,35	4
23	29	2	1106	5,55	4
23	30	2	1286	5,75	4
24	14	2	1133	5,24	4
24	15	2	1064	5,43	4
24	16	2	1037	5,49	4
24	26	2	1082	4,91	4
24	27	2	1151	4,95	4
24	28	2	1379	5,01	4
25	16	2	968	5,33	4
25	17	2	973	5,05	4
25	24	2	1029	4,45	4
25	25	2	1330	4,46	4
25	26	2	1075	4,55	4
26	17	2	909	4,81	4
26	18	2	1198	4,44	4
26	19	2	1262	4,23	4
26	22	2	1301	4,13	4
26	23	2	858	4,06	4
26	24	2	858	3,99	4
27	19	2	1236	3,75	4
27	20	2	1190	3,7	4
27	21	2	1517	3,64	4
27	22	2	1273	3,58	4
5	5	6	916	4,45	4
6	5	6	1182	5	4
6	6	6	1106	5,36	4
7	5	6	1464	5,55	4
7	6	6	1476	6,05	4
7	7	6	1477	6,56	4
7	8	6	1542	6,55	4
7	9	6	1478	6,44	4
8	4	6	1752	5,01	4
8	5	6	1592	5,62	4
8	9	6	1492	6,7	4
8	10	6	1280	6,62	4
8	11	6	1406	5,8	4
8	12	6	1455	4,91	4
8	13	6	1416	4,04	4
8	14	6	1441	3,77	4
8	15	6	1180	3,5	4
8	16	6	849	3,28	4
8	17	6	918	3,42	4
8	18	6	1183	3,55	4
8	19	6	1055	3,66	4
9	4	6	1806	5,03	4
9	5	6	1617	5,67	4
9	19	6	1042	4,11	4
9	20	6	1010	4,25	4
10	5	6	1389	5,71	4
10	6	6	1301	6,37	4
10	20	6	987	4,77	4
10	21	6	1164	4,98	4
11	6	6	1058	6,16	4
11	21	6	1163	5,32	4
11	22	6	1048	5,55	4
12	6	6	1005	5,95	4
12	7	6	1122	6,59	4
12	22	6	1095	5,91	4
12	23	6	1059	5,88	4
13	7	6	1407	6,34	4
13	8	6	1565	6,66	4
13	23	6	1262	6,11	4
14	8	6	1428	6,17	4
14	9	6	1351	6,4	4
14	23	6	1401	6,09	4
14	24	6	1071	5,91	4
15	9	6	1364	5,89	4
15	10	6	1427	6,09	4
15	11	6	1545	5,56	4
15	24	6	1416	5,83	4
15	25	6	1413	5,64	4
16	11	6	1496	5,06	4
16	12	6	1563	4,59	4
16	25	6	1428	5,5	4
17	12	6	1702	4,15	4
17	13	6	1959	3,9	4
17	25	6	1306	5,23	4
17	26	6	1321	5,2	4
18	13	6	1784	3,68	4
18	14	6	1224	4,15	4
18	26	6	1523	4,94	4
19	14	6	1138	4,12	4
19	15	6	1151	4,77	4
19	16	6	925	5,42	4
19	26	6	1637	4,68	4
19	27	6	1632	4,67	4
20	16	6	957	5,52	4
20	17	6	873	6,1	4
20	25	6	1681	4,4	4
20	26	6	1760	4,42	4
20	27	6	1705	4,43	4
21	17	6	904	6,09	4
21	18	6	1254	6,54	4
21	22	6	1424	5,51	4
21	23	6	1725	4,97	4
21	24	6	1569	4,43	4
21	25	6	1648	4,11	4
22	18	6	1478	6,25	4
22	19	6	1639	6,46	4
22	20	6	1516	6,02	4
22	21	6	1378	5,58	4
22	22	6	1448	5,13	4
6	7	5	1093	7,37	5
6	8	5	1041	8,05	5
6	9	5	1071	8,16	5
6	10	5	1124	8,23	5
6	11	5	971	8,27	5
6	12	5	609	7,58	5
6	13	5	898	6,88	5
6	14	5	1157	6,21	5
7	8	5	1054	8,45	5
7	14	5	1136	6,83	5
7	15	5	983	6,39	5
7	16	5	1025	5,95	5
7	17	5	1007	5,66	5
7	18	5	1269	6	5
7	19	5	1425	6,33	5
8	8	5	1078	8,2	5
8	9	5	873	8,46	5
8	19	5	1416	6,51	5
8	20	5	1252	6,71	5
8	21	5	1164	6,69	5
8	22	5	1111	6,69	5
9	9	5	966	8,3	5
9	10	5	1094	8,61	5
9	22	5	1111	7,03	5
9	23	5	1252	7,01	5
9	24	5	1229	6,8	5
10	10	5	1725	8,44	5
10	11	5	1730	8,8	5
10	24	5	1035	7,04	5
10	25	5	1051	6,78	5
11	11	5	1634	7,93	5
11	12	5	1335	7,48	5
11	25	5	1159	6,85	5
11	26	5	1136	6,75	5
12	12	5	1332	6,78	5
12	13	5	1494	6,48	5
12	26	5	1261	6,91	5
12	27	5	835	7	5
13	13	5	1543	5,97	5
13	14	5	1618	5,88	5
13	27	5	1146	7,14	5
14	14	5	1507	5,69	5
14	15	5	1149	5,96	5
14	27	5	1314	6,84	5
14	28	5	1424	7,09	5
15	15	5	1095	5,95	5
15	16	5	967	6,38	5
15	28	5	1345	6,86	5
16	16	5	1149	6,47	5
16	17	5	1315	7,04	5
16	28	5	1217	6,55	5
16	29	5	1249	6,32	5
17	17	5	1149	7,09	5
17	18	5	1221	7,36	5
17	19	5	1259	7,64	5
17	28	5	1360	6,05	5
17	29	5	1217	5,89	5
18	19	5	1216	7,45	5
18	20	5	1417	7,38	5
18	27	5	1191	5,12	5
18	28	5	1366	5,55	5
19	20	5	1450	6,97	5
19	21	5	1485	6,35	5
19	22	5	1129	5,75	5
19	25	5	1027	4,3	5
19	26	5	1028	4,25	5
19	27	5	1150	4,67	5
20	22	5	1399	5,42	5
20	23	5	1107	4,97	5
20	24	5	903	4,55	5
20	25	5	1080	4,12	5
6	8	4	1042	7,96	5
6	9	4	1258	8,24	5
6	10	4	1044	8,52	5
6	11	4	874	8,7	5
7	8	4	1117	8,93	5
7	9	4	1058	9,2	5
7	11	4	827	9,61	5
7	12	4	1122	8,94	5
7	13	4	922	8,27	5
7	14	4	845	7,65	5
7	15	4	1083	7,22	5
7	16	4	939	6,79	5
8	9	4	1018	10,08	5
8	16	4	983	7,11	5
8	17	4	1197	6,83	5
8	18	4	1187	7,04	5
8	19	4	1262	7,27	5
8	20	4	1261	7,4	5
8	21	4	961	7,36	5
8	22	4	1017	7,31	5
8	23	4	1283	7,37	5
9	9	4	1095	9,71	5
9	10	4	1359	9,98	5
9	23	4	1472	7,29	5
10	10	4	1146	9,63	5
10	11	4	1244	9,84	5
10	23	4	1214	7,21	5
11	11	4	1219	9,44	5
11	12	4	1148	9,05	5
11	23	4	877	7,1	5
11	24	4	1308	6,97	5
12	12	4	1131	8,26	5
12	24	4	1150	6,77	5
13	12	4	1149	7,47	5
13	13	4	1175	7,47	5
13	24	4	1049	6,57	5
14	13	4	1160	6,88	5
14	14	4	1263	7,03	5
14	24	4	1072	6,34	5
14	25	4	1001	6,41	5
15	14	4	1297	6,62	5
15	15	4	1031	6,76	5
15	25	4	1201	6	5
16	15	4	973	6,44	5
16	16	4	1110	6,67	5
16	25	4	1340	5,59	5
17	16	4	1163	6,43	5
17	17	4	1026	6,7	5
17	25	4	1296	5,13	5
18	17	4	1243	6,51	5
18	18	4	1445	6,52	5
18	24	4	1412	4,73	5
18	25	4	1058	4,57	5
19	18	4	1371	6,23	5
19	19	4	1296	6,13	5
19	22	4	1348	4,78	5
19	23	4	1655	4,39	5
19	24	4	1588	4,21	5
20	19	4	1208	5,74	5
20	20	4	1309	5,45	5
20	21	4	1286	4,94	5
20	22	4	1123	4,42	5
5	10	3	979	6,61	5
5	11	3	1007	6,99	5
5	12	3	838	6,91	5
6	7	3	1039	5,91	5
6	8	3	1205	6,84	5
6	9	3	1170	7,4	5
6	10	3	1078	7,95	5
6	12	3	952	8,26	5
6	13	3	883	8,16	5
6	14	3	907	8,05	5
6	15	3	992	7,92	5
6	16	3	936	7,8	5
6	17	3	1105	7,54	5
6	18	3	1290	7,09	5
6	19	3	1056	6,65	5
7	7	3	1036	6,77	5
7	19	3	1067	6,84	5
7	20	3	1131	6,7	5
7	21	3	936	6,82	5
7	22	3	844	6,94	5
8	7	3	1215	7,62	5
8	8	3	1352	8,78	5
8	22	3	1085	7,18	5
8	23	3	1095	7,54	5
8	24	3	1149	8,08	5
9	8	3	1282	9,68	5
9	24	3	1168	8,41	5
9	25	3	1348	9,01	5
9	26	3	1564	9,23	5
10	8	3	1223	9,41	5
10	9	3	1209	9,85	5
10	26	3	1506	8,6	5
11	9	3	1269	9,46	5
11	26	3	1161	7,97	5
11	27	3	1263	8,35	5
12	9	3	1201	9	5
12	10	3	1137	9,2	5
12	27	3	1222	7,96	5
13	10	3	1066	8,33	5
13	27	3	1008	7,87	5
14	10	3	1073	7,47	5
14	11	3	1097	7,74	5
14	27	3	880	7,79	5
15	11	3	1051	6,95	5
15	12	3	949	7,22	5
15	26	3	936	6,71	5
15	27	3	954	7,61	5
16	12	3	1056	6,53	5
16	25	3	913	5,76	5
16	26	3	1153	6,35	5
17	12	3	1134	5,84	5
17	13	3	1104	6,26	5
17	24	3	1276	5,31	5
17	25	3	834	5,52	5
18	13	3	1158	5,71	5
18	14	3	1213	6,03	5
18	23	3	1450	4,97	5
18	24	3	1292	5,12	5
19	14	3	1044	5,66	5
19	15	3	1227	5,67	5
19	21	3	1538	5,21	5
19	22	3	1900	4,84	5
19	23	3	1581	4,73	5
20	15	3	1201	5,36	5
20	16	3	1467	5,44	5
20	18	3	1426	5,48	5
20	19	3	1308	5,47	5
20	20	3	1570	5,3	5
20	21	3	1862	4,96	5
21	16	3	1350	5,2	5
21	17	3	1419	5,24	5
21	18	3	1534	5,2	5
5	20	2	1147	4,09	5
5	21	2	1042	4,2	5
5	22	2	950	4,35	5
5	23	2	785	4,51	5
5	24	2	898	4,68	5
6	14	2	1008	4,17	5
6	15	2	1213	4,26	5
6	16	2	1121	4,37	5
6	17	2	967	4,5	5
6	18	2	1090	4,62	5
6	19	2	1042	4,74	5
6	20	2	1255	4,84	5
6	24	2	1213	5,05	5
6	25	2	1164	5,44	5
6	26	2	978	6,02	5
6	27	2	1242	6,6	5
7	11	2	1158	4,39	5
7	12	2	1453	4,99	5
7	13	2	1156	5,44	5
7	14	2	1190	5,52	5
7	27	2	1261	7,48	5
7	28	2	1548	7,61	5
8	8	2	1197	3,53	5
8	9	2	923	4,07	5
8	10	2	1258	4,67	5
8	11	2	1114	5,49	5
8	28	2	1497	8,41	5
8	29	2	1295	8,18	5
9	7	2	1142	3,63	5
9	8	2	1208	4,23	5
9	29	2	1216	8,8	5
9	30	2	1101	8,4	5
10	6	2	1216	3,65	5
10	7	2	1061	4,34	5
10	30	2	1275	8,58	5
10	31	2	1518	7,99	5
11	7	2	1090	5,05	5
11	31	2	1493	8,2	5
11	32	2	1837	7,53	5
12	7	2	1191	5,75	5
12	8	2	1178	6,82	5
12	32	2	1501	7,75	5
12	33	2	1208	7,08	5
13	8	2	1000	7,18	5
13	33	2	1153	7,62	5
14	8	2	959	7,54	5
14	9	2	1301	8,45	5
14	33	2	1208	8,16	5
14	34	2	976	7,45	5
15	9	2	818	8,59	5
15	33	2	1182	8,66	5
15	34	2	839	7,9	5
16	9	2	800	7,91	5
16	10	2	1397	8,51	5
16	33	2	1047	8,95	5
17	10	2	1478	7,78	5
17	11	2	1086	7,89	5
17	32	2	990	9,08	5
17	33	2	952	9,24	5
18	11	2	1192	7,2	5
18	12	2	1323	7,38	5
18	32	2	975	9,06	5
19	12	2	1075	6,74	5
19	31	2	753	8,26	5
19	32	2	777	8,51	5
20	12	2	1135	6,1	5
20	13	2	1245	6,44	5
20	30	2	993	7,43	5
20	31	2	604	7,73	5
21	13	2	1216	5,95	5
21	14	2	1198	6,12	5
21	29	2	1104	6,45	5
21	30	2	1027	6,91	5
22	14	2	1042	5,8	5
22	15	2	1086	5,98	5
22	27	2	1111	5,4	5
22	28	2	931	5,66	5
22	29	2	1000	6	5
23	15	2	1098	5,67	5
23	16	2	1050	5,74	5
23	17	2	1048	5,61	5
23	25	2	1387	5,11	5
23	26	2	1227	5,15	5
23	27	2	1223	5,19	5
24	17	2	1238	5,3	5
24	18	2	759	5,12	5
24	23	2	1349	5,09	5
24	24	2	1260	4,91	5
24	25	2	1281	4,87	5
25	18	2	904	4,78	5
25	19	2	874	4,66	5
25	20	2	1398	4,7	5
25	21	2	1034	4,75	5
25	22	2	1432	4,7	5
25	23	2	1172	4,57	5
26	20	2	1223	4,21	5
26	21	2	1126	4,18	5
8	6	6	1687	6,17	5
8	7	6	1487	6,73	5
8	8	6	1314	6,77	5
9	6	6	1585	6,28	5
9	7	6	1480	6,89	5
9	8	6	1285	6,97	5
9	9	6	1344	6,94	5
9	10	6	1458	6,9	5
9	11	6	1601	6,14	5
9	12	6	1308	5,33	5
9	13	6	1452	4,52	5
9	14	6	1182	4,2	5
9	15	6	1268	3,87	5
9	16	6	1226	3,6	5
9	17	6	1012	3,78	5
9	18	6	1121	3,95	5
10	7	6	1322	7,03	5
10	18	6	945	4,35	5
10	19	6	929	4,55	5
11	7	6	1108	6,81	5
11	8	6	1510	7	5
11	19	6	1142	4,76	5
11	20	6	1021	5,04	5
12	8	6	1583	6,85	5
12	9	6	1705	7,03	5
12	20	6	1065	5,31	5
12	21	6	1206	5,67	5
13	9	6	1557	6,91	5
13	10	6	1405	7,14	5
13	21	6	1240	5,98	5
13	22	6	1389	6,23	5
14	10	6	1372	6,62	5
14	11	6	1483	6	5
14	12	6	1225	5,32	5
14	22	6	1638	6,28	5
15	12	6	1199	4,96	5
15	13	6	1435	4,38	5
15	22	6	1612	6,33	5
15	23	6	1475	6,08	5
16	13	6	1895	4,12	5
16	14	6	1320	4,17	5
16	23	6	1518	6,05	5
16	24	6	1543	5,72	5
17	14	6	1244	4,16	5
17	15	6	1327	4,42	5
17	24	6	1760	5,53	5
18	15	6	1311	4,62	5
18	16	6	1059	5,12	5
18	17	6	963	5,85	5
18	24	6	2009	5,33	5
18	25	6	1294	4,96	5
19	17	6	828	6,12	5
19	18	6	1042	6,83	5
19	24	6	1858	5,09	5
19	25	6	1536	4,68	5
20	18	6	1066	6,69	5
20	19	6	1572	7,09	5
20	21	6	1313	6,37	5
20	22	6	1636	5,94	5
20	23	6	1717	5,35	5
20	24	6	1615	4,76	5
21	19	6	1581	6,83	5
21	20	6	1490	6,4	5
21	21	6	1081	5,97	5
7	9	5	968	8,63	6
7	10	5	1149	8,76	6
7	11	5	1265	8,86	6
7	12	5	745	8,18	6
7	13	5	1017	7,49	6
8	10	5	1035	8,68	6
8	11	5	1676	8,89	6
8	13	5	1272	7,53	6
8	14	5	1222	6,89	6
8	15	5	1197	6,54	6
8	16	5	1142	6,18	6
8	17	5	1037	5,95	6
8	18	5	1219	6,23	6
9	11	5	1717	8,91	6
9	12	5	1271	8,24	6
9	18	5	1059	6,47	6
9	19	5	1188	6,7	6
9	20	5	1290	6,88	6
9	21	5	1019	6,95	6
10	12	5	1311	8,18	6
10	13	5	1363	7,54	6
10	21	5	1121	7,19	6
10	22	5	1088	7,32	6
10	23	5	1340	7,31	6
11	13	5	1387	7,01	6
11	14	5	1334	6,58	6
11	23	5	1381	7,22	6
11	24	5	1088	7,03	6
12	14	5	1573	6,21	6
12	15	5	1465	6,21	6
12	24	5	1394	7,02	6
12	25	5	1401	6,92	6
13	15	5	1334	5,98	6
13	16	5	1070	6,08	6
13	25	5	1352	6,9	6
13	26	5	1306	6,95	6
14	16	5	941	6,23	6
14	17	5	1075	6,55	6
14	26	5	1422	6,58	6
15	17	5	1336	6,83	6
15	18	5	1114	7,3	6
15	26	5	1608	6,2	6
15	27	5	1351	6,54	6
16	18	5	1302	7,43	6
16	19	5	1202	7,84	6
16	20	5	909	7,99	6
16	27	5	1282	6,17	6
17	20	5	1158	7,69	6
17	21	5	1311	7,12	6
17	26	5	1244	5,23	6
17	27	5	1266	5,64	6
18	21	5	1383	6,76	6
18	22	5	1013	6,13	6
18	23	5	1204	5,59	6
18	24	5	1140	5,15	6
18	25	5	1014	4,71	6
18	26	5	1014	4,68	6
19	23	5	1019	5,2	6
19	24	5	929	4,75	6
7	10	4	1022	9,46	6
8	10	4	1257	10,33	6
8	11	4	977	10,46	6
8	12	4	1005	9,64	6
8	13	4	1179	8,82	6
8	14	4	905	8,07	6
8	15	4	1184	7,59	6
9	11	4	1147	10,15	6
9	12	4	990	9,47	6
9	15	4	1200	7,74	6
9	16	4	802	7,32	6
9	17	4	970	7,05	6
9	18	4	1209	7,17	6
9	19	4	1341	7,3	6
9	20	4	1492	7,37	6
9	21	4	997	7,33	6
9	22	4	1125	7,28	6
10	12	4	1069	9,31	6
10	13	4	1020	8,77	6
10	22	4	1140	7,25	6
11	13	4	923	8,67	6
11	22	4	1188	7,19	6
12	13	4	1039	8,07	6
12	14	4	1376	7,87	6
12	22	4	1217	6,95	6
12	23	4	976	6,82	6
13	14	4	1356	7,45	6
13	15	4	1302	7,39	6
13	23	4	1157	6,54	6
14	15	4	1244	7,09	6
14	16	4	1282	7,15	6
14	23	4	1217	6,27	6
15	16	4	1153	6,91	6
15	17	4	901	7,05	6
15	23	4	1309	6	6
15	24	4	1173	6	6
16	17	4	939	6,87	6
16	18	4	966	7,01	6
16	24	4	1240	5,66	6
17	18	4	1340	6,8	6
17	19	4	1341	6,92	6
17	23	4	1753	5,39	6
17	24	4	1318	5,26	6
18	19	4	1391	6,53	6
18	20	4	1769	6,34	6
18	21	4	1734	5,8	6
18	22	4	1536	5,26	6
18	23	4	1791	4,89	6
19	20	4	1548	5,88	6
19	21	4	1580	5,33	6
6	11	3	1085	8,36	6
7	8	3	1329	7,81	6
7	9	3	1321	8,37	6
7	10	3	998	8,93	6
7	11	3	1165	9,31	6
7	12	3	1335	8,99	6
7	13	3	1079	8,68	6
7	14	3	1058	8,38	6
7	15	3	1098	8,15	6
7	16	3	1009	7,91	6
7	17	3	1071	7,61	6
7	18	3	1171	7,22	6
8	9	3	1359	9,34	6
8	18	3	1213	7,32	6
8	19	3	1210	7	6
8	20	3	1286	6,9	6
8	21	3	1086	7,05	6
9	9	3	1275	10,24	6
9	10	3	1162	10,8	6
9	21	3	1228	7,25	6
9	22	3	1139	7,4	6
9	23	3	1103	7,8	6
10	10	3	1371	10,28	6
10	23	3	1299	7,33	6
10	24	3	1346	7,82	6
10	25	3	1334	8,3	6
11	10	3	1274	9,76	6
11	11	3	1186	9,93	6
11	25	3	1266	7,6	6
12	11	3	1310	9,32	6
12	25	3	1169	6,94	6
12	26	3	1023	7,4	6
13	11	3	1229	8,53	6
13	12	3	1174	8,5	6
13	26	3	992	7,18	6
14	12	3	1063	7,87	6
14	13	3	1187	7,99	6
14	25	3	1145	6,3	6
14	26	3	823	6,96	6
15	13	3	1057	7,49	6
15	24	3	927	5,61	6
15	25	3	1028	5,99	6
16	13	3	1084	6,88	6
16	14	3	1299	7,04	6
16	23	3	1055	5,15	6
16	24	3	1083	5,46	6
17	14	3	1250	6,51	6
17	15	3	1263	6,36	6
17	22	3	1556	5,13	6
17	23	3	1285	5,09	6
18	15	3	1196	5,99	6
18	16	3	1247	5,95	6
18	20	3	1345	5,84	6
18	21	3	1452	5,45	6
18	22	3	1709	5,06	6
19	16	3	1320	5,7	6
19	17	3	1154	5,72	6
19	18	3	1306	5,73	6
19	19	3	1325	5,73	6
19	20	3	1557	5,57	6
20	17	3	1335	5,5	6
6	21	2	1291	4,93	6
6	22	2	978	4,99	6
6	23	2	1061	5,02	6
7	15	2	1101	5,59	6
7	16	2	1127	5,64	6
7	17	2	923	5,66	6
7	18	2	930	5,68	6
7	19	2	1097	5,68	6
7	20	2	1122	5,65	6
7	21	2	1230	5,61	6
7	23	2	1238	5,65	6
7	24	2	1217	5,68	6
7	25	2	1245	6,13	6
7	26	2	1049	6,81	6
8	12	2	1353	6,31	6
8	13	2	1336	6,89	6
8	14	2	1307	6,94	6
8	15	2	934	6,98	6
8	26	2	1119	7,62	6
8	27	2	1176	8,38	6
9	9	2	1088	4,84	6
9	10	2	1275	5,55	6
9	11	2	1085	6,59	6
9	12	2	1134	7,62	6
9	27	2	1191	9,28	6
9	28	2	1359	9,21	6
10	8	2	1371	5,1	6
10	9	2	1432	5,87	6
10	28	2	1215	9,04	6
10	29	2	1355	8,81	6
11	8	2	1391	5,97	6
11	9	2	1670	6,91	6
11	29	2	1457	8,79	6
11	30	2	1326	8,75	6
12	9	2	1621	7,91	6
12	30	2	1326	8,91	6
12	31	2	1335	8,41	6
13	9	2	1585	8,18	6
13	10	2	1098	9,06	6
13	31	2	1302	8,59	6
13	32	2	1005	8,11	6
14	10	2	907	9,21	6
14	32	2	666	8,47	6
15	10	2	1061	9,24	6
15	11	2	1501	9,23	6
15	32	2	783	8,8	6
16	11	2	1333	8,56	6
16	12	2	1117	8,62	6
16	31	2	1039	8,92	6
16	32	2	922	8,94	6
17	12	2	1275	8	6
17	13	2	1226	8,09	6
17	31	2	944	8,91	6
18	13	2	1421	7,54	6
18	30	2	1057	8,4	6
18	31	2	844	8,79	6
19	13	2	1307	6,99	6
19	14	2	1577	7,11	6
19	29	2	1112	7,18	6
19	30	2	967	7,92	6
20	14	2	1512	6,59	6
20	15	2	1294	6,74	6
20	28	2	1007	6,23	6
20	29	2	1179	6,83	6
21	15	2	1117	6,29	6
21	16	2	1336	6,37	6
21	26	2	1224	5,5	6
21	27	2	875	5,6	6
21	28	2	857	5,97	6
22	16	2	1167	6,06	6
22	17	2	840	5,95	6
22	18	2	982	5,85	6
22	24	2	1476	5,31	6
22	25	2	1349	5,26	6
22	26	2	1299	5,33	6
23	18	2	933	5,48	6
23	19	2	886	5,46	6
23	22	2	910	5,61	6
23	23	2	1002	5,39	6
23	24	2	1467	5,17	6
24	19	2	680	5,08	6
24	20	2	1484	5,2	6
24	21	2	979	5,31	6
24	22	2	1150	5,26	6
10	8	6	1423	7,15	6
10	9	6	1351	7,16	6
10	10	6	1329	7,17	6
10	11	6	1581	6,47	6
10	12	6	1179	5,72	6
10	13	6	1217	4,98	6
10	14	6	1109	4,6	6
10	15	6	1350	4,22	6
10	16	6	1420	3,91	6
10	17	6	1021	4,13	6
11	9	6	1562	7,1	6
11	10	6	1290	7,19	6
11	17	6	869	4,27	6
11	18	6	1055	4,51	6
12	10	6	1392	7,2	6
12	11	6	1389	6,5	6
12	18	6	1406	4,68	6
12	19	6	1612	4,96	6
13	11	6	1368	6,45	6
13	12	6	1523	5,68	6
13	13	6	1435	4,92	6
13	19	6	1567	5,19	6
13	20	6	1011	5,58	6
14	13	6	1119	4,65	6
14	14	6	1448	4,49	6
14	20	6	883	5,84	6
14	21	6	1358	6,13	6
15	14	6	1467	4,31	6
15	15	6	1043	4,24	6
15	21	6	1539	6,27	6
16	15	6	1177	4,22	6
16	16	6	1184	4,34	6
16	21	6	1623	6,42	6
16	22	6	1741	6,38	6
17	16	6	1261	4,73	6
17	17	6	996	5,44	6
17	18	6	1369	6,15	6
17	22	6	1634	6,42	6
17	23	6	1657	5,97	6
18	18	6	1251	6,58	6
18	19	6	1912	7,13	6
18	23	6	1766	5,9	6
19	19	6	1888	7,34	6
19	20	6	1510	7,05	6
19	21	6	1592	6,76	6
19	22	6	1811	6,37	6
19	23	6	1680	5,73	6
20	20	6	1440	6,73	6
8	12	5	1098	8,21	7
9	13	5	1403	7,58	7
9	14	5	1193	6,95	7
9	15	5	1227	6,69	7
9	16	5	1100	6,42	7
9	17	5	1018	6,24	7
10	14	5	1188	6,96	7
10	15	5	1226	6,78	7
10	17	5	1149	6,48	7
10	18	5	914	6,68	7
10	19	5	852	6,89	7
10	20	5	1252	7,07	7
11	15	5	1300	6,49	7
11	16	5	1037	6,4	7
11	20	5	1270	7,31	7
11	21	5	1038	7,29	7
11	22	5	710	7,28	7
12	16	5	1172	6,2	7
12	17	5	1182	6,28	7
12	22	5	523	7,24	7
12	23	5	1478	7,12	7
13	17	5	1019	6,27	7
13	18	5	1212	6,85	7
13	23	5	1279	7,02	7
13	24	5	1314	6,96	7
14	18	5	1152	7,07	7
14	19	5	956	7,61	7
14	24	5	1102	6,73	7
14	25	5	1218	6,56	7
15	19	5	1017	7,78	7
15	20	5	867	8,01	7
15	21	5	1044	7,57	7
15	25	5	997	6,21	7
16	21	5	1070	7,49	7
16	22	5	1034	6,99	7
16	25	5	817	5,8	7
16	26	5	1530	5,78	7
17	22	5	1110	6,56	7
17	23	5	1333	6,07	7
17	24	5	1273	5,67	7
17	25	5	1048	5,26	7
9	13	4	1264	8,8	7
9	14	4	926	8,17	7
10	14	4	1019	8,26	7
10	15	4	1182	7,89	7
10	16	4	636	7,52	7
10	17	4	843	7,27	7
10	18	4	1116	7,3	7
10	19	4	1130	7,34	7
10	20	4	1331	7,35	7
10	21	4	1269	7,3	7
11	14	4	1220	8,29	7
11	15	4	1148	7,98	7
11	21	4	1564	7,26	7
12	15	4	1174	7,69	7
12	16	4	1012	7,51	7
12	21	4	1460	7,16	7
13	16	4	1319	7,33	7
13	17	4	1097	7,32	7
13	21	4	1068	7,06	7
13	22	4	1074	6,71	7
14	17	4	974	7,22	7
14	18	4	1092	7,34	7
14	22	4	1048	6,48	7
15	18	4	873	7,18	7
15	19	4	1076	7,31	7
15	22	4	1280	6,26	7
16	19	4	1215	7,15	7
16	20	4	1404	7,05	7
16	22	4	1584	6,04	7
16	23	4	1537	5,73	7
17	20	4	1619	6,8	7
17	21	4	1605	6,27	7
17	22	4	1708	5,73	7
8	10	3	955	9,9	7
8	11	3	1199	10,24	7
8	12	3	1411	9,71	7
8	13	3	1455	9,17	7
8	14	3	1428	8,69	7
8	15	3	1236	8,34	7
8	16	3	1012	8	7
8	17	3	1082	7,65	7
9	11	3	1183	11,09	7
9	17	3	1113	7,67	7
9	18	3	1212	7,4	7
9	19	3	1181	7,15	7
9	20	3	1224	7,09	7
10	11	3	1151	10,51	7
10	12	3	1150	9,96	7
10	20	3	1177	6,81	7
10	21	3	1251	6,92	7
10	22	3	1283	7,02	7
11	12	3	1121	9,56	7
11	22	3	1582	6,63	7
11	23	3	1379	6,86	7
11	24	3	1458	7,23	7
12	12	3	1123	9,13	7
12	13	3	1155	8,92	7
12	24	3	1323	6,68	7
13	13	3	1257	8,46	7
13	14	3	1126	8,25	7
13	24	3	1128	6,31	7
13	25	3	1203	6,62	7
14	14	3	1100	7,93	7
14	23	3	1219	5,56	7
14	24	3	983	5,93	7
15	14	3	1214	7,57	7
15	15	3	1336	7,18	7
15	22	3	1410	5,13	7
15	23	3	1021	5,21	7
16	15	3	1412	6,77	7
16	16	3	1311	6,51	7
16	21	3	1688	5,48	7
16	22	3	1517	5,13	7
17	16	3	1319	6,23	7
17	17	3	1326	6,13	7
17	19	3	1528	6,07	7
17	20	3	1232	5,88	7
17	21	3	1588	5,51	7
18	17	3	1143	5,94	7
18	18	3	1364	5,97	7
18	19	3	1416	6	7
7	22	2	1059	5,61	7
8	16	2	1091	6,97	7
8	17	2	1110	6,86	7
8	18	2	961	6,76	7
8	19	2	1021	6,64	7
8	20	2	1066	6,47	7
8	21	2	1135	6,29	7
8	22	2	1284	6,23	7
8	23	2	1240	6,29	7
8	24	2	1071	6,34	7
8	25	2	1334	6,86	7
9	13	2	1179	8,34	7
9	14	2	1063	8,36	7
9	15	2	964	8,37	7
9	16	2	1195	8,29	7
9	25	2	1325	7,59	7
9	26	2	1194	8,44	7
10	10	2	1375	6,68	7
10	11	2	1200	7,6	7
10	12	2	1127	8,52	7
10	13	2	1118	9,12	7
10	26	2	1375	8,2	7
10	27	2	1360	8,99	7
11	10	2	1506	7,82	7
11	27	2	1452	8,66	7
11	28	2	1137	8,83	7
12	10	2	1416	8,91	7
12	11	2	1224	9,58	7
12	28	2	1123	8,61	7
12	29	2	1436	8,76	7
13	11	2	1241	9,49	7
13	29	2	1262	8,58	7
13	30	2	1501	8,92	7
14	11	2	1361	9,4	7
14	12	2	1646	9,6	7
14	30	2	1414	8,92	7
14	31	2	1346	8,78	7
15	12	2	1370	9,24	7
15	13	2	1341	9,18	7
15	30	2	1065	8,91	7
15	31	2	1186	8,93	7
16	13	2	1065	8,63	7
16	14	2	1191	8,53	7
16	30	2	885	8,77	7
17	14	2	987	8,1	7
17	29	2	1287	7,79	7
17	30	2	985	8,62	7
18	14	2	1259	7,64	7
18	15	2	1413	7,75	7
18	28	2	1000	6,68	7
18	29	2	1145	7,54	7
19	15	2	1413	7,24	7
19	16	2	1521	7,22	7
19	27	2	817	5,83	7
19	28	2	1127	6,45	7
20	16	2	1434	6,78	7
20	17	2	1575	6,62	7
20	25	2	1029	5,33	7
20	26	2	1051	5,53	7
20	27	2	726	5,73	7
21	17	2	1173	6,29	7
21	18	2	1046	6,21	7
21	19	2	877	6,17	7
21	23	2	1274	5,75	7
21	24	2	1121	5,46	7
21	25	2	1117	5,41	7
22	19	2	1078	5,82	7
22	20	2	1020	5,88	7
22	21	2	1005	5,94	7
22	22	2	1012	5,82	7
22	23	2	1095	5,57	7
23	20	2	1212	5,58	7
23	21	2	880	5,68	7
11	11	6	1467	6,49	7
11	12	6	1254	5,73	7
11	13	6	1189	4,97	7
11	14	6	1156	4,63	7
11	15	6	1345	4,3	7
11	16	6	1249	4,02	7
12	12	6	1533	5,73	7
12	13	6	1412	4,97	7
12	14	6	1118	4,67	7
12	16	6	1098	4,13	7
12	17	6	853	4,41	7
13	14	6	1217	4,67	7
13	15	6	1102	4,42	7
13	17	6	1129	4,55	7
13	18	6	1586	4,86	7
14	15	6	1054	4,33	7
14	16	6	1122	4,24	7
14	18	6	1461	5,14	7
14	19	6	1298	5,56	7
15	16	6	1065	4,25	7
15	17	6	1180	4,84	7
15	19	6	1184	5,92	7
15	20	6	821	6,1	7
16	17	6	1020	5,04	7
16	18	6	1179	5,73	7
16	19	6	1429	6,3	7
16	20	6	1251	6,36	7
17	19	6	1481	6,72	7
17	20	6	1662	6,66	7
17	21	6	1762	6,59	7
18	20	6	1695	6,95	7
18	21	6	1735	6,76	7
18	22	6	1673	6,47	7
10	16	5	945	6,59	8
11	17	5	1377	6,38	8
11	18	5	999	6,72	8
11	19	5	802	7,07	8
12	18	5	1131	6,76	8
12	19	5	1088	7,25	8
12	20	5	1139	7,55	8
12	21	5	902	7,39	8
13	19	5	1110	7,43	8
13	20	5	913	7,77	8
13	21	5	997	7,48	8
13	22	5	1103	7,2	8
14	20	5	848	7,89	8
14	21	5	1168	7,52	8
14	22	5	1150	7,17	8
14	23	5	1074	6,9	8
15	22	5	1029	7,14	8
15	23	5	931	6,78	8
15	24	5	978	6,5	8
16	23	5	1201	6,55	8
16	24	5	1166	6,18	8
11	16	4	678	7,68	8
11	17	4	967	7,45	8
11	18	4	994	7,41	8
11	19	4	852	7,38	8
11	20	4	1107	7,33	8
12	17	4	1100	7,38	8
12	18	4	1047	7,4	8
12	20	4	1088	7,37	8
13	18	4	1143	7,39	8
13	19	4	1096	7,47	8
13	20	4	1099	7,4	8
14	19	4	1108	7,48	8
14	20	4	1115	7,4	8
14	21	4	947	6,94	8
15	20	4	1246	7,23	8
15	21	4	1109	6,74	8
16	21	4	1310	6,55	8
9	12	3	1256	10,36	8
9	13	3	1716	9,62	8
9	14	3	1544	8,97	8
9	15	3	1355	8,52	8
9	16	3	1108	8,06	8
10	13	3	1660	9,4	8
10	16	3	1348	7,74	8
10	17	3	1215	7,31	8
10	18	3	1190	7,09	8
10	19	3	1352	6,87	8
11	13	3	1340	9,18	8
11	14	3	1199	8,72	8
11	19	3	1461	6,6	8
11	20	3	1113	6,53	8
11	21	3	1162	6,59	8
12	14	3	1155	8,57	8
12	15	3	1094	7,84	8
12	21	3	1123	6,26	8
12	22	3	1655	6,25	8
12	23	3	1365	6,4	8
13	15	3	1244	7,63	8
13	22	3	1487	5,85	8
13	23	3	1404	5,98	8
14	15	3	1346	7,43	8
14	16	3	1536	6,94	8
14	21	3	1076	5,68	8
14	22	3	1359	5,45	8
15	16	3	1383	6,8	8
15	17	3	1305	6,48	8
15	20	3	1401	5,77	8
15	21	3	1407	5,45	8
16	17	3	1347	6,31	8
16	18	3	1368	6,18	8
16	19	3	1344	6,05	8
16	20	3	1381	5,82	8
17	18	3	1439	6,1	8
9	17	2	1393	8,07	8
9	18	2	1191	7,85	8
9	19	2	1109	7,59	8
9	20	2	1197	7,28	8
9	21	2	1139	6,96	8
9	22	2	1337	6,85	8
9	23	2	1056	6,93	8
9	24	2	1043	7	8
10	14	2	1040	8,97	8
10	15	2	1189	8,81	8
10	16	2	1371	8,61	8
10	17	2	1429	8,34	8
10	24	2	1136	6,86	8
10	25	2	1273	7,4	8
11	11	2	1192	8,62	8
11	12	2	1169	9,41	8
11	13	2	1372	9,87	8
11	14	2	1118	9,55	8
11	25	2	1203	7,19	8
11	26	2	1282	7,92	8
12	12	2	1151	10,24	8
12	26	2	1074	7,64	8
12	27	2	1286	8,32	8
13	12	2	1349	9,92	8
13	13	2	1251	10,11	8
13	27	2	1093	7,83	8
13	28	2	1213	8,25	8
14	13	2	1371	9,65	8
14	14	2	1576	9,34	8
14	28	2	1125	7,88	8
14	29	2	1009	8,4	8
15	14	2	1559	8,96	8
15	15	2	1480	8,75	8
15	29	2	1079	8,22	8
16	15	2	1570	8,43	8
16	28	2	1104	7,24	8
16	29	2	1290	8	8
17	15	2	1411	8,11	8
17	16	2	1452	7,94	8
17	27	2	953	6,21	8
17	28	2	1066	6,95	8
18	16	2	1552	7,66	8
18	17	2	1482	7,24	8
18	26	2	1028	5,46	8
18	27	2	980	5,93	8
19	17	2	1566	6,93	8
19	18	2	1502	6,63	8
19	24	2	1232	5,09	8
19	25	2	1311	5,17	8
19	26	2	987	5,5	8
20	18	2	1312	6,45	8
20	19	2	882	6,33	8
20	20	2	1252	6,25	8
20	22	2	1016	5,97	8
20	23	2	1162	5,65	8
20	24	2	997	5,33	8
21	20	2	1159	6,18	8
21	21	2	1272	6,19	8
21	22	2	1107	6,03	8
12	15	6	1250	4,37	8
13	16	6	1176	4,23	8
14	17	6	1319	4,69	8
15	18	6	1290	5,42	8
12	19	4	907	7,42	9
10	14	3	1425	8,84	9
10	15	3	1412	8,29	9
11	15	3	1180	8,06	9
11	16	3	1416	7,42	9
11	17	3	1345	6,95	9
11	18	3	1116	6,77	9
12	16	3	1406	7,13	9
12	18	3	1163	6,49	9
12	19	3	1413	6,35	9
12	20	3	1132	6,27	9
13	16	3	1549	7,03	9
13	17	3	1387	6,59	9
13	20	3	1270	6,08	9
13	21	3	1054	5,97	9
14	17	3	1389	6,55	9
14	18	3	1228	6,33	9
14	19	3	1149	6,11	9
14	20	3	1336	5,9	9
15	18	3	1215	6,25	9
15	19	3	1068	6,03	9
10	18	2	1374	8,07	9
10	19	2	1352	7,73	9
10	20	2	1433	7,31	9
10	21	2	1107	6,88	9
10	22	2	1310	6,72	9
10	23	2	1066	6,79	9
11	15	2	1262	9,22	9
11	16	2	1389	8,89	9
11	17	2	1262	8,58	9
11	18	2	1405	8,26	9
11	23	2	1116	6,63	9
11	24	2	1302	6,69	9
12	13	2	1391	10,57	9
12	14	2	1120	10,08	9
12	15	2	1317	9,59	9
12	24	2	1485	6,51	9
12	25	2	1220	6,96	9
13	14	2	1321	9,71	9
13	15	2	1514	9,31	9
13	25	2	1329	6,55	9
13	26	2	1115	7,19	9
14	15	2	1466	9,03	9
14	16	2	1530	8,66	9
14	26	2	1225	6,74	9
14	27	2	938	7,34	9
15	16	2	1640	8,41	9
15	27	2	825	6,87	9
15	28	2	1030	7,53	9
16	16	2	1645	8,18	9
16	17	2	1343	7,67	9
16	26	2	1061	6	9
16	27	2	833	6,54	9
17	17	2	1471	7,47	9
17	18	2	1588	6,99	9
17	25	2	1254	5,18	9
17	26	2	1041	5,69	9
18	18	2	1501	6,82	9
18	19	2	1527	6,47	9
18	23	2	1217	5,23	9
18	24	2	1451	4,84	9
18	25	2	1407	5	9
19	19	2	1177	6,4	9
19	20	2	1255	6,23	9
19	21	2	1469	6,07	9
19	22	2	1000	5,79	9
19	23	2	1060	5,44	9
20	21	2	1383	6,18	9
12	17	3	1372	6,63	10
13	18	3	1247	6,41	10
13	19	3	1344	6,23	10
11	19	2	1537	7,85	10
11	20	2	1597	7,31	10
11	21	2	1237	6,78	10
11	22	2	1545	6,57	10
12	16	2	1356	9,15	10
12	17	2	1213	8,79	10
12	18	2	1360	8,43	10
12	19	2	1755	7,93	10
12	22	2	1850	6,41	10
12	23	2	1142	6,46	10
13	16	2	1415	8,9	10
13	17	2	1294	8,48	10
13	23	2	1298	6,17	10
13	24	2	1412	6,15	10
14	17	2	1293	8,17	10
14	24	2	1099	5,79	10
14	25	2	1307	6,14	10
15	17	2	1247	7,87	10
15	18	2	1287	7,31	10
15	25	2	1209	5,75	10
15	26	2	1246	6,31	10
16	18	2	1604	7,15	10
16	19	2	1585	6,71	10
16	24	2	1080	5,21	10
16	25	2	1176	5,47	10
17	19	2	1655	6,58	10
17	20	2	1543	6,28	10
17	22	2	1478	5,64	10
17	23	2	1340	5,31	10
17	24	2	1337	4,97	10
18	20	2	1383	6,21	10
18	21	2	1598	5,95	10
18	22	2	1166	5,62	10
12	20	2	1533	7,3	11
12	21	2	1393	6,67	11
13	18	2	1270	8,05	11
13	19	2	1655	7,56	11
13	20	2	1310	7,01	11
13	21	2	1391	6,47	11
13	22	2	1891	6,21	11
14	18	2	1137	7,67	11
14	19	2	1342	7,18	11
14	22	2	1796	6	11
14	23	2	1408	5,89	11
15	19	2	1352	6,84	11
15	20	2	1230	6,46	11
15	23	2	1463	5,63	11
15	24	2	979	5,44	11
16	20	2	1446	6,37	11
16	21	2	1619	6,03	11
16	22	2	1567	5,73	11
16	23	2	1375	5,47	11
17	21	2	1724	5,97	11
14	20	2	1159	6,72	12
14	21	2	1288	6,27	12
15	21	2	1349	6,09	12
15	22	2	1645	5,81	12
1	57	22	280	5,61	1
1	58	22	540	5,34	1
1	59	22	760	4,43	1
1	60	22	1240	3,52	1
2	54	22	790	5,12	1
2	55	22	1060	5,62	1
2	56	22	1060	5,92	1
2	57	22	1240	6,22	1
2	60	22	1450	4,36	1
2	61	22	1630	3,54	1
3	52	22	1010	4,44	1
3	53	22	1420	5,01	1
3	54	22	1000	5,57	1
3	61	22	1430	4,31	1
4	50	22	1490	3,93	1
4	51	22	1930	4,46	1
4	52	22	1340	4,97	1
4	61	22	1610	4,88	1
5	49	22	1060	4,24	1
5	50	22	1230	4,68	1
5	61	22	1360	5,06	1
5	62	22	1370	3,99	1
6	47	22	1410	3,54	1
6	48	22	1460	4,36	1
6	49	22	880	5,09	1
6	62	22	1290	4,23	1
7	46	22	960	3,4	1
7	47	22	1140	4,3	1
7	62	22	1310	4,37	1
8	44	22	1490	3,04	1
8	45	22	1480	3,71	1
8	46	22	1650	4,39	1
8	62	22	1030	4,38	1
9	42	22	1090	2,47	1
9	43	22	1620	2,9	1
9	44	22	1390	3,73	1
9	62	22	540	4,39	1
10	41	22	1720	2,5	1
10	42	22	1790	3,1	1
10	62	22	490	4,43	1
11	39	22	1880	2,23	1
11	40	22	1720	2,39	1
11	41	22	2230	3,14	1
11	62	22	0	4,52	1
12	38	22	2500	2,22	1
12	39	22	2470	2,53	1
12	62	22	0	4,61	1
13	36	22	2180	2,04	1
13	37	22	1750	2,22	1
13	38	22	2590	2,67	1
13	62	22	0	4,69	1
14	35	22	2020	2,04	1
14	36	22	2130	2,34	1
14	62	22	0	4,76	1
15	34	22	1080	1,85	1
15	35	22	1490	2,23	1
15	62	22	850	4,83	1
16	32	22	1970	1,41	1
16	33	22	2360	1,75	1
16	34	22	1680	2,09	1
16	62	22	1650	4,7	1
17	31	22	2830	1,32	1
17	32	22	2260	1,63	1
17	61	22	1260	6,53	1
17	62	22	2380	4,47	1
18	29	22	1790	1,1	1
18	30	22	2250	1,29	1
18	31	22	2260	1,49	1
18	61	22	1280	6,32	1
19	28	22	860	1,13	1
19	29	22	1090	1,34	1
19	61	22	1050	5,56	1
20	26	22	1260	0,97	1
20	27	22	2150	1,16	1
20	28	22	1380	1,35	1
20	61	22	0	4,61	1
21	25	22	1710	0,96	1
21	26	22	1700	1,08	1
21	60	22	600	5,58	1
21	61	22	190	3,66	1
22	23	22	800	1,08	1
22	24	22	1350	1,08	1
22	25	22	1030	1,08	1
22	60	22	250	4,58	1
23	22	22	1860	1,21	1
23	23	22	1160	1,21	1
23	60	22	0	3,57	1
24	21	22	810	1,32	1
24	22	22	1010	1,34	1
24	59	22	920	4,31	1
24	60	22	490	2,56	1
25	19	22	2790	1,48	1
25	20	22	1740	1,52	1
25	21	22	620	1,56	1
25	24	22	2670	1,66	1
25	25	22	2230	1,69	1
25	26	22	2110	1,9	1
25	27	22	2770	2,32	1
25	28	22	1710	2,74	1
25	29	22	1310	3,2	1
25	30	22	920	3,69	1
25	31	22	1260	4,19	1
25	32	22	1100	4,46	1
25	58	22	0	4,75	1
25	59	22	0	3,4	1
26	18	22	2070	1,67	1
26	19	22	2500	1,7	1
26	23	22	2510	1,93	1
26	24	22	2020	2	1
26	32	22	740	4,24	1
26	33	22	660	4,25	1
26	34	22	1820	4,26	1
26	35	22	2100	4,16	1
26	36	22	1980	4,03	1
26	37	22	1740	3,9	1
26	38	22	1510	3,88	1
26	39	22	1830	3,89	1
26	57	22	2020	4,41	1
26	58	22	1210	3,47	1
27	17	22	2190	1,87	1
27	18	22	5490	1,9	1
27	23	22	2450	2,23	1
27	39	22	2250	3,25	1
27	40	22	1880	3,29	1
27	41	22	2870	3,45	1
27	42	22	2110	3,63	1
27	43	22	1790	3,81	1
27	44	22	1670	4,1	1
27	45	22	1850	4,39	1
27	46	22	1670	4,68	1
27	55	22	2160	4,78	1
27	56	22	2050	3,86	1
27	57	22	2580	2,94	1
28	15	22	1040	2,39	1
28	16	22	2350	2,42	1
28	17	22	1960	2,43	1
28	23	22	1250	2,65	1
28	46	22	2090	4,01	1
28	47	22	2140	4,24	1
28	48	22	1360	4,47	1
28	49	22	1290	4,69	1
28	50	22	1810	4,82	1
28	51	22	2210	4,95	1
28	52	22	1980	4,97	1
28	53	22	1460	4,68	1
28	54	22	1500	4,4	1
28	55	22	1650	3,93	1
29	14	22	1470	2,9	1
29	15	22	1320	2,94	1
29	23	22	740	3,07	1
30	13	22	1120	3,24	1
30	14	22	1500	3,47	1
30	23	22	580	3,46	1
30	24	22	1020	3,41	1
31	12	22	1090	3,9	1
31	13	22	1000	4,17	1
31	24	22	1110	3,38	1
32	10	22	1400	3,93	1
32	11	22	1350	4,53	1
32	12	22	850	4,82	1
32	24	22	1180	3,34	1
33	9	22	830	3,89	1
33	10	22	1540	4,65	1
33	24	22	690	3,26	1
33	25	22	1170	3,02	1
34	8	22	2030	3,9	1
34	9	22	870	4,61	1
34	25	22	1320	2,71	1
35	7	22	1010	4,29	1
35	8	22	2230	4,63	1
35	24	22	1710	2,59	1
35	25	22	1840	2,39	1
36	6	22	2230	4,49	1
36	7	22	500	4,91	1
36	24	22	4330	2,28	1
37	4	22	860	4,89	1
37	5	22	2030	4,9	1
37	6	22	1110	5,22	1
37	23	22	3900	2,16	1
37	24	22	3640	2,05	1
38	4	22	920	5,48	1
38	23	22	2860	1,88	1
39	3	22	770	5,71	1
39	4	22	2210	5,96	1
39	22	22	2190	2,02	1
39	23	22	2480	1,64	1
40	2	22	1310	5,65	1
40	3	22	2930	6,1	1
40	21	22	2450	2,28	1
40	22	22	3160	1,79	1
41	1	22	550	4,71	1
41	2	22	1880	6,08	1
41	20	22	1730	2,32	1
41	21	22	2120	1,94	1
42	1	22	1540	4,84	1
42	20	22	1850	1,96	1
43	1	22	2130	4,69	1
43	19	22	3310	2,71	1
43	20	22	2620	1,73	1
44	1	22	1260	4,53	1
44	18	22	1670	3,42	1
44	19	22	2710	2,33	1
45	1	22	790	4,29	1
45	17	22	990	3,88	1
45	18	22	490	2,96	1
46	1	22	820	3,95	1
46	16	22	640	4,74	1
46	17	22	1070	3,4	1
47	1	22	1060	3,62	1
47	2	22	120	4,09	1
47	16	22	2240	4,14	1
48	2	22	1630	3,71	1
48	15	22	2940	4,92	1
48	16	22	2610	3,64	1
49	2	22	1800	3,36	1
49	14	22	1190	5,61	1
49	15	22	2130	4,42	1
50	2	22	1500	3	1
50	3	22	1810	3,2	1
50	14	22	1710	5,04	1
51	3	22	1180	2,86	1
51	4	22	1400	2,98	1
51	13	22	1300	5,5	1
51	14	22	2130	4,41	1
52	4	22	1110	2,66	1
52	5	22	1390	2,79	1
52	6	22	1710	3,24	1
52	13	22	1220	4,85	1
53	6	22	1300	2,89	1
53	7	22	1130	3,33	1
53	12	22	950	5,33	1
53	13	22	1200	4,2	1
54	7	22	800	3,01	1
54	8	22	850	3,4	1
54	9	22	1300	4,13	1
54	10	22	1210	4,88	1
54	11	22	930	5,59	1
54	12	22	990	4,59	1
55	10	22	1130	4,14	1
55	11	22	810	4,65	1
1	54	21	3220	3,4	1
1	55	21	1360	3,88	1
2	52	21	950	2,83	1
2	53	21	1440	3,29	1
2	54	21	570	3,83	1
2	55	21	1120	4,37	1
2	56	21	850	4,68	1
2	57	21	1410	4,6	1
3	50	21	1040	2,2	1
3	51	21	2380	2,7	1
3	52	21	1750	3,2	1
3	57	21	1480	4,93	1
3	58	21	740	4,88	1
4	49	21	2120	2,05	1
4	50	21	1530	2,42	1
4	58	21	730	5,25	1
4	59	21	1430	4,96	1
5	48	21	1230	1,96	1
5	49	21	2370	2,31	1
5	59	21	1450	5,26	1
6	46	21	230	1,61	1
6	47	21	2280	1,9	1
6	48	21	1650	2,34	1
6	59	21	1410	5,26	1
7	45	21	170	1,52	1
7	46	21	1420	1,85	1
7	59	21	1370	5,26	1
7	60	21	1200	5,05	1
8	44	21	1470	1,37	1
8	45	21	1540	1,77	1
8	60	21	740	5,16	1
9	43	21	0	1,58	1
9	44	21	1350	1,64	1
9	60	21	860	5,15	1
10	42	21	0	1,66	1
10	43	21	1150	1,79	1
10	60	21	1460	5,14	1
11	41	21	0	1,69	1
11	42	21	0	1,89	1
11	60	21	1560	5,26	1
11	61	21	940	5,7	1
12	40	21	250	1,91	1
12	41	21	880	1,88	1
12	61	21	1140	6,18	1
13	39	21	0	2,05	1
13	40	21	1360	2,06	1
13	61	21	1070	6,65	1
14	38	21	1180	2,13	1
14	39	21	620	2,23	1
14	61	21	1620	7,25	1
15	37	21	1050	2,16	1
15	38	21	2570	2,25	1
15	61	21	1100	7,96	1
16	36	21	680	2,08	1
16	37	21	1870	2,22	1
16	61	21	790	8,66	1
17	35	21	1370	1,93	1
17	36	21	1360	2,17	1
17	61	21	1120	9,33	1
18	34	21	1610	1,66	1
18	35	21	1480	1,97	1
18	61	21	1170	9,98	1
19	33	21	2030	1,34	1
19	34	21	1750	1,68	1
19	61	21	1440	10,62	1
20	32	21	2050	1,19	1
20	33	21	2070	1,48	1
20	61	21	1760	10,83	1
21	31	21	2670	1,17	1
21	32	21	1800	1,37	1
21	60	21	1270	11,69	1
21	61	21	1040	10,83	1
22	30	21	1700	1,08	1
22	31	21	2260	1,31	1
22	60	21	520	12,16	1
23	29	21	1430	1,1	1
23	30	21	2590	1,26	1
23	60	21	560	11,35	1
24	28	21	1670	1,21	1
24	29	21	2100	1,27	1
24	59	21	510	11,89	1
24	60	21	900	10,13	1
25	27	21	1990	1,29	1
25	28	21	2550	1,36	1
25	58	21	1030	11,81	1
25	59	21	870	10,86	1
26	26	21	1760	1,47	1
26	27	21	2270	1,56	1
26	58	21	810	10,27	1
27	24	21	1050	1,53	1
27	25	21	1490	1,64	1
27	26	21	2660	1,75	1
27	57	21	910	9,09	1
27	58	21	840	8,58	1
28	23	21	1380	1,61	1
28	24	21	2090	1,77	1
28	56	21	770	8,22	1
28	57	21	1030	7,56	1
29	22	21	1910	1,77	1
29	23	21	2090	1,94	1
29	33	21	710	3,17	1
29	34	21	660	3,24	1
29	35	21	1000	3,31	1
29	36	21	1420	3,27	1
29	37	21	1310	3,19	1
29	38	21	1760	3,11	1
29	39	21	1850	3,3	1
29	55	21	760	7,25	1
29	56	21	0	6,92	1
30	21	21	1560	1,93	1
30	22	21	2010	2,11	1
30	31	21	1160	2,96	1
30	32	21	620	2,97	1
30	33	21	1040	2,97	1
30	39	21	5240	2,84	1
30	40	21	1950	3,09	1
30	41	21	2010	3,34	1
30	53	21	890	6,34	1
30	54	21	860	6,15	1
30	55	21	360	5,97	1
31	20	21	3420	2,2	1
31	21	21	2460	2,27	1
31	30	21	970	3,1	1
31	31	21	680	2,99	1
31	41	21	2080	2,89	1
31	42	21	2220	3,2	1
31	43	21	2830	3,51	1
31	44	21	2490	3,82	1
31	52	21	2250	5,16	1
31	53	21	2200	5,11	1
32	18	21	1840	2,67	1
32	19	21	2210	2,65	1
32	20	21	2890	2,62	1
32	29	21	500	3,06	1
32	30	21	490	2,9	1
32	44	21	3450	3,4	1
32	45	21	2620	3,43	1
32	46	21	2480	3,45	1
32	47	21	1820	3,5	1
32	50	21	1360	4,28	1
32	51	21	2010	4,3	1
32	52	21	3350	4,32	1
33	17	21	1530	3,16	1
33	18	21	1200	3,17	1
33	28	21	500	3,15	1
33	29	21	520	2,93	1
33	47	21	1650	2,95	1
33	48	21	2900	3,11	1
33	49	21	1920	3,28	1
33	50	21	1590	3,42	1
34	16	21	1540	3,58	1
34	17	21	1250	3,66	1
34	27	21	0	3,37	1
34	28	21	1560	3,09	1
35	14	21	1570	4,22	1
35	15	21	1960	4,24	1
35	16	21	1700	4,36	1
35	26	21	1070	3,46	1
35	27	21	1320	3,19	1
36	13	21	1070	4,93	1
36	14	21	1330	4,95	1
36	25	21	270	3,64	1
36	26	21	820	3,32	1
37	11	21	1290	4,82	1
37	12	21	790	5,54	1
37	13	21	800	5,59	1
37	24	21	630	3,92	1
37	25	21	0	3,53	1
38	9	21	1020	4,06	1
38	10	21	1070	4,65	1
38	11	21	720	5,25	1
38	24	21	2770	3,56	1
39	8	21	680	4,33	1
39	9	21	860	4,75	1
39	23	21	1910	3,65	1
39	24	21	2870	3,2	1
40	6	21	950	4,13	1
40	7	21	1170	4,54	1
40	8	21	1130	4,97	1
40	22	21	1830	3,95	1
40	23	21	1790	3,33	1
41	5	21	2160	4,75	1
41	6	21	2060	5,1	1
41	21	21	2520	4,13	1
41	22	21	2420	3,52	1
42	4	21	1760	5,21	1
42	5	21	1710	5,63	1
42	21	21	1840	3,69	1
43	3	21	0	5,42	1
43	4	21	740	6,04	1
43	20	21	1890	4,61	1
43	21	21	1920	3,23	1
44	2	21	0	5,03	1
44	3	21	4010	6,35	1
44	19	21	1480	5,71	1
44	20	21	1730	4,04	1
45	1	21	0	4,33	1
45	2	21	1190	5,8	1
45	19	21	1340	5,09	1
46	1	21	1790	4,83	1
46	18	21	1450	5,96	1
46	19	21	1230	4,47	1
47	1	21	1720	5,18	1
47	18	21	2310	5,06	1
48	1	21	1330	5,52	1
48	17	21	1650	5,78	1
48	18	21	4240	4,17	1
49	1	21	830	5,47	1
49	17	21	2470	5,07	1
50	1	21	880	5,04	1
50	2	21	830	5,68	1
50	16	21	260	6,14	1
50	17	21	2030	4,5	1
51	2	21	1070	5,08	1
51	3	21	1020	5,55	1
51	16	21	600	5,45	1
52	3	21	820	4,91	1
52	16	21	1700	5,05	1
53	3	21	850	4,35	1
53	4	21	1240	4,59	1
53	15	21	1020	6,37	1
53	16	21	1740	4,85	1
54	4	21	1060	4,02	1
54	5	21	1000	4,26	1
54	6	21	1120	4,5	1
54	14	21	820	7,22	1
54	15	21	610	6,21	1
55	6	21	1020	4,01	1
55	7	21	1180	4,47	1
55	8	21	1130	4,96	1
55	12	21	1370	8,53	1
55	13	21	870	7,56	1
55	14	21	720	6,59	1
56	8	21	1290	4,48	1
56	9	21	1300	4,96	1
56	10	21	1100	5,89	1
56	11	21	940	6,85	1
56	12	21	1090	7,78	1
1	57	20	2380	4,37	1
1	58	20	730	4,86	1
1	59	20	910	5,04	1
1	60	20	1240	4,66	1
1	61	20	980	4,27	1
1	62	20	530	3,7	1
2	56	20	1840	4,39	1
2	57	20	1430	4,92	1
2	62	20	510	4,39	1
2	63	20	1150	3,57	1
3	54	20	2050	3,31	1
3	55	20	2880	4,14	1
3	56	20	1520	4,91	1
3	63	20	840	4,24	1
4	53	20	1630	2,73	1
4	54	20	2020	3,66	1
4	63	20	930	4,82	1
4	64	20	1500	4,03	1
5	52	20	1280	2,53	1
5	53	20	1760	3,13	1
5	64	20	1200	4,49	1
6	51	20	1620	2,27	1
6	52	20	2280	2,86	1
6	64	20	730	4,95	1
6	65	20	620	4,36	1
7	50	20	3010	1,93	1
7	51	20	1510	2,6	1
7	65	20	1170	4,84	1
8	49	20	1750	2,02	1
8	50	20	2010	2,42	1
8	65	20	1090	5,08	1
9	48	20	1050	1,93	1
9	49	20	1860	2,41	1
9	65	20	1400	5,33	1
9	66	20	1070	4,62	1
10	47	20	1260	1,7	1
10	48	20	1230	2,3	1
10	66	20	370	4,99	1
11	46	20	2070	1,93	1
11	47	20	1370	2,12	1
11	66	20	960	5,4	1
12	45	20	2470	1,93	1
12	46	20	1820	2,24	1
12	66	20	1190	5,82	1
13	44	20	3190	1,77	1
13	45	20	1440	2,2	1
13	66	20	910	6,29	1
14	43	20	800	1,86	1
14	44	20	1570	1,97	1
14	66	20	810	6,85	1
15	42	20	980	1,87	1
15	43	20	1440	2,02	1
15	66	20	870	7,42	1
16	41	20	1680	1,87	1
16	42	20	2450	2,07	1
16	66	20	750	7,74	1
17	41	20	1890	2,01	1
17	66	20	870	7,83	1
18	40	20	2480	2	1
18	41	20	1920	2,16	1
18	65	20	840	10	1
18	66	20	1400	7,92	1
19	39	20	2680	1,9	1
19	40	20	2390	2,15	1
19	65	20	620	10,02	1
20	38	20	2610	1,69	1
20	39	20	2340	2	1
20	65	20	870	9,83	1
21	37	20	2560	1,56	1
21	38	20	2890	1,72	1
21	65	20	1300	9,64	1
22	36	20	1610	1,53	1
22	37	20	2330	1,71	1
22	64	20	1320	10,8	1
22	65	20	910	9,31	1
23	35	20	2450	1,54	1
23	36	20	2080	1,71	1
23	64	20	910	10,54	1
24	34	20	2220	1,55	1
24	35	20	2200	1,7	1
24	63	20	510	11,04	1
24	64	20	820	10,29	1
25	33	20	2110	1,56	1
25	34	20	1920	1,74	1
25	63	20	920	10,33	1
26	32	20	2720	1,6	1
26	33	20	2230	1,74	1
26	62	20	1270	10,53	1
26	63	20	1070	9,39	1
27	31	20	2910	1,67	1
27	32	20	2300	1,75	1
27	62	20	1010	9,76	1
28	29	20	1770	1,76	1
28	30	20	2480	1,88	1
28	31	20	2560	1,97	1
28	60	20	1260	9,46	1
28	61	20	510	9,14	1
28	62	20	530	8,4	1
29	28	20	2530	1,87	1
29	29	20	2290	2,05	1
29	44	20	1590	4,01	1
29	45	20	1570	4,04	1
29	46	20	1820	4,04	1
29	47	20	1700	4,05	1
29	48	20	1060	4,25	1
29	49	20	720	4,46	1
29	50	20	2280	4,7	1
29	51	20	1810	5,28	1
29	52	20	1340	5,86	1
29	53	20	1530	6,43	1
29	54	20	1470	6,97	1
29	55	20	1330	7,5	1
29	56	20	1250	7,96	1
29	57	20	890	8,18	1
29	58	20	540	8,4	1
29	59	20	1210	8,4	1
29	60	20	1460	8,03	1
30	27	20	2470	1,92	1
30	28	20	2950	2,13	1
30	41	20	1730	2,72	1
30	42	20	2230	2,87	1
30	43	20	1630	3,08	1
30	44	20	1290	3,29	1
31	25	20	2680	2,02	1
31	26	20	4150	2,21	1
31	27	20	2440	2,39	1
31	39	20	370	2,74	1
31	40	20	1160	2,57	1
31	41	20	2360	2,4	1
32	24	20	2350	2,32	1
32	25	20	2680	2,52	1
32	35	20	490	2,86	1
32	36	20	410	2,79	1
32	37	20	1270	2,74	1
32	38	20	830	2,7	1
32	39	20	1220	2,53	1
33	22	20	1940	2,63	1
33	23	20	2260	2,7	1
33	24	20	2340	2,81	1
33	33	20	890	3,25	1
33	34	20	0	3,02	1
33	35	20	1190	2,79	1
34	21	20	2360	3,1	1
34	22	20	1560	3,27	1
34	31	20	890	3,41	1
34	32	20	1590	3,21	1
34	33	20	1950	2,98	1
35	19	20	2470	3,45	1
35	20	20	1760	3,53	1
35	21	20	1780	3,65	1
35	30	20	730	3,65	1
35	31	20	500	3,33	1
36	18	20	1600	3,8	1
36	19	20	1960	3,93	1
36	29	20	770	4,19	1
36	30	20	1110	3,66	1
37	16	20	1830	4,61	1
37	17	20	1580	4,49	1
37	18	20	1400	4,42	1
37	28	20	320	4,57	1
37	29	20	1070	3,9	1
38	15	20	1490	5,16	1
38	16	20	1730	5,1	1
38	27	20	550	5,07	1
38	28	20	0	4,34	1
39	13	20	1120	4,38	1
39	14	20	1420	4,96	1
39	15	20	1160	5,53	1
39	27	20	1070	4,83	1
40	12	20	860	4,22	1
40	13	20	1260	4,7	1
40	26	20	780	4,89	1
40	27	20	2360	4,23	1
41	10	20	1330	3,42	1
41	11	20	900	4,04	1
41	12	20	1260	4,66	1
41	25	20	1140	5,08	1
41	26	20	1600	4,31	1
42	9	20	350	3,4	1
42	10	20	920	3,95	1
42	25	20	3100	4,59	1
43	8	20	240	4	1
43	9	20	0	4,31	1
43	24	20	3440	4,83	1
43	25	20	2990	4,05	1
44	6	20	270	4,26	1
44	7	20	1170	4,66	1
44	8	20	640	4,94	1
44	23	20	2980	5,44	1
44	24	20	2630	4,24	1
45	5	20	1530	4,27	1
45	6	20	1230	5,26	1
45	23	20	3020	4,87	1
46	4	20	0	4,07	1
46	5	20	1560	5,22	1
46	22	20	1710	5,61	1
46	23	20	2150	4,23	1
47	3	20	0	3,68	1
47	4	20	0	4,86	1
47	22	20	2280	4,9	1
48	2	20	1610	3,21	1
48	3	20	0	4,3	1
48	21	20	720	5,44	1
48	22	20	2230	4,25	1
49	1	20	1480	2,33	1
49	2	20	1210	3,62	1
49	21	20	1020	4,64	1
50	1	20	370	2,55	1
50	21	20	2470	3,84	1
51	1	20	680	2,67	1
51	20	20	840	4,89	1
51	21	20	2510	3,25	1
52	1	20	0	2,69	1
52	20	20	2000	4,37	1
53	1	20	610	2,72	1
53	2	20	1960	4,12	1
53	20	20	2260	3,86	1
54	2	20	1300	3,96	1
54	19	20	840	5,03	1
54	20	20	2880	3,48	1
55	2	20	870	3,71	1
55	3	20	900	4,8	1
55	19	20	3750	4,65	1
56	3	20	1300	4,38	1
56	4	20	890	5,09	1
56	18	20	1010	5,67	1
56	19	20	280	4,28	1
57	4	20	990	4,51	1
57	5	20	1030	5,01	1
57	18	20	1390	5,03	1
58	5	20	1060	4,26	1
58	6	20	870	4,64	1
58	17	20	1000	5,41	1
58	18	20	2450	4,3	1
59	6	20	870	3,76	1
59	7	20	1040	3,98	1
59	17	20	1300	4,59	1
60	7	20	740	3,36	1
60	8	20	1090	3,58	1
60	9	20	1390	3,79	1
60	16	20	1280	4,76	1
60	17	20	1280	3,87	1
61	9	20	870	3,22	1
61	10	20	810	3,62	1
61	11	20	1180	4,05	1
61	15	20	1350	4,6	1
61	16	20	1050	3,89	1
62	11	20	740	3,31	1
62	12	20	600	3,66	1
62	13	20	460	3,65	1
62	14	20	960	3,61	1
62	15	20	800	3,56	1
63	13	20	310	2,93	1
63	14	20	720	2,91	1
1	54	19	1170	4,24	1
1	55	19	1930	4,41	1
1	56	19	1560	4,27	1
1	57	19	1120	3,55	1
2	52	19	1910	4,15	1
2	53	19	1510	4,77	1
2	54	19	1740	4,98	1
2	57	19	800	4,36	1
2	58	19	920	3,64	1
2	59	19	1060	2,92	1
3	51	19	1570	3,85	1
3	52	19	1890	4,75	1
3	59	19	800	3,66	1
4	50	19	1330	3,32	1
4	51	19	1640	4,33	1
4	59	19	900	4,37	1
4	60	19	1160	3,44	1
5	49	19	2550	2,95	1
5	50	19	1660	3,71	1
5	60	19	920	3,95	1
5	61	19	570	3,15	1
6	48	19	2760	2,46	1
6	49	19	1920	3,26	1
6	61	19	1470	3,8	1
7	47	19	1720	1,83	1
7	48	19	1870	2,72	1
7	61	19	1030	4,41	1
7	62	19	830	3,71	1
8	46	19	2280	1,83	1
8	47	19	2520	2,23	1
8	62	19	1310	4,2	1
9	45	19	250	1,71	1
9	46	19	1450	2,14	1
9	62	19	1600	4,68	1
9	63	19	1410	3,8	1
10	45	19	590	2	1
10	63	19	1330	4,21	1
11	44	19	1260	1,74	1
11	45	19	1150	2,41	1
11	63	19	440	4,4	1
12	43	19	2330	1,85	1
12	44	19	1860	2	1
12	63	19	730	4,6	1
13	42	19	1360	1,94	1
13	43	19	2460	2,15	1
13	63	19	1450	4,8	1
13	64	19	190	4,16	1
14	41	19	1330	1,91	1
14	42	19	730	2,24	1
14	64	19	440	4,25	1
15	41	19	1410	2,08	1
15	64	19	920	4,34	1
16	40	19	2110	2,07	1
16	41	19	1460	2,32	1
16	64	19	1120	4,47	1
17	39	19	1640	2,01	1
17	40	19	700	2,33	1
17	64	19	1720	4,64	1
18	38	19	1270	1,87	1
18	39	19	510	2,21	1
18	64	19	1950	4,82	1
19	37	19	2670	1,82	1
19	38	19	2270	2,02	1
19	64	19	1210	4,83	1
20	37	19	1830	1,92	1
20	64	19	660	4,69	1
21	36	19	3490	1,67	1
21	37	19	2130	2,02	1
21	64	19	1080	4,54	1
22	35	19	2460	1,49	1
22	36	19	3590	1,81	1
22	63	19	1450	5,83	1
22	64	19	1750	4,21	1
23	34	19	1860	1,6	1
23	35	19	3330	1,68	1
23	63	19	1810	5,37	1
24	33	19	1510	1,68	1
24	34	19	2410	1,78	1
24	63	19	1290	4,9	1
25	33	19	1940	1,94	1
25	62	19	1790	6,04	1
25	63	19	1500	4,48	1
26	32	19	2050	2,01	1
26	33	19	2740	2,24	1
26	62	19	1140	5,6	1
27	31	19	2400	1,92	1
27	32	19	2770	2,24	1
27	62	19	740	5,16	1
28	30	19	2670	1,75	1
28	31	19	2590	2,11	1
28	61	19	1230	5,67	1
28	62	19	1640	4,62	1
29	29	19	2730	1,67	1
29	30	19	2600	1,92	1
29	61	19	1240	5,04	1
30	28	19	2060	1,74	1
30	29	19	2160	1,82	1
30	60	19	1940	5,29	1
30	61	19	1860	4,41	1
31	27	19	3030	1,94	1
31	28	19	2840	2,03	1
31	59	19	930	5,39	1
31	60	19	780	4,57	1
32	25	19	2600	2,09	1
32	26	19	2380	2,16	1
32	27	19	2630	2,25	1
32	40	19	2330	3,18	1
32	41	19	2960	3,16	1
32	42	19	2090	2,97	1
32	43	19	2950	2,76	1
32	44	19	2260	2,55	1
32	45	19	2200	2,6	1
32	58	19	1360	5,1	1
32	59	19	1630	4,56	1
33	24	19	2440	2,3	1
33	25	19	2550	2,38	1
33	31	19	1260	3,11	1
33	32	19	790	3,3	1
33	33	19	1050	3,37	1
33	34	19	2100	3,37	1
33	35	19	2830	3,37	1
33	36	19	1820	3,18	1
33	37	19	1800	2,93	1
33	38	19	1560	2,67	1
33	39	19	800	2,61	1
33	40	19	1530	2,59	1
33	45	19	1650	2,29	1
33	46	19	1630	2,35	1
33	47	19	750	2,44	1
33	48	19	480	2,87	1
33	49	19	1770	3,3	1
33	50	19	770	3,73	1
33	51	19	950	4,13	1
33	57	19	2120	4,52	1
33	58	19	770	4,2	1
34	22	19	2310	2,59	1
34	23	19	2230	2,73	1
34	24	19	2280	2,82	1
34	29	19	600	2,93	1
34	30	19	990	2,99	1
34	31	19	1960	3,07	1
34	51	19	1190	3,76	1
34	52	19	1210	4,1	1
34	53	19	1530	4,34	1
34	54	19	1010	4,33	1
34	55	19	1260	4,33	1
34	56	19	3410	4,21	1
34	57	19	1620	3,88	1
35	18	19	2080	2,73	1
35	19	19	2430	2,84	1
35	20	19	3290	2,95	1
35	21	19	2270	3,06	1
35	22	19	2390	3,18	1
35	27	19	1120	3,17	1
35	28	19	1090	3,13	1
35	29	19	610	3,08	1
36	14	19	1220	3,03	1
36	15	19	1590	3,11	1
36	16	19	1720	3,14	1
36	17	19	1730	3,16	1
36	18	19	1480	3,21	1
36	25	19	1380	3,75	1
36	26	19	690	3,61	1
36	27	19	1330	3,47	1
37	11	19	530	3,24	1
37	12	19	900	3,71	1
37	13	19	620	3,67	1
37	14	19	1860	3,63	1
37	24	19	1140	4,39	1
37	25	19	1100	4,06	1
38	10	19	310	3,42	1
38	11	19	1350	4	1
38	23	19	1220	5,15	1
38	24	19	1310	4,9	1
39	9	19	1360	3,43	1
39	10	19	620	4,09	1
39	22	19	1050	5,9	1
39	23	19	1000	5,71	1
40	8	19	1220	3,4	1
40	9	19	1070	4,16	1
40	22	19	1350	6,02	1
41	7	19	980	3,1	1
41	8	19	1270	4	1
41	21	19	730	6,94	1
41	22	19	950	6,15	1
42	6	19	1180	2,67	1
42	7	19	1180	3,57	1
42	20	19	1100	7,67	1
42	21	19	1130	7,21	1
43	6	19	690	3,28	1
43	19	19	1100	8,11	1
43	20	19	1560	7,49	1
44	5	19	1060	3,32	1
44	6	19	680	3,89	1
44	19	19	1540	8,32	1
45	4	19	1890	3,28	1
45	5	19	1350	3,92	1
45	18	19	1140	9,64	1
45	19	19	1760	8,32	1
46	4	19	1440	4,11	1
46	17	19	1340	8,94	1
46	18	19	1810	9,1	1
47	3	19	2490	4,27	1
47	4	19	4610	4,94	1
47	17	19	1790	8,69	1
48	2	19	1410	4,11	1
48	3	19	1890	5,16	1
48	16	19	1080	8,51	1
48	17	19	1080	8,32	1
49	2	19	1930	5	1
49	16	19	1100	8,35	1
50	2	19	1640	5,89	1
50	15	19	960	9,26	1
50	16	19	1010	8,18	1
51	1	19	1100	5,18	1
51	2	19	850	6,66	1
51	15	19	990	9,42	1
52	1	19	1100	5,94	1
52	15	19	770	9,4	1
53	1	19	960	6,71	1
53	14	19	600	10,05	1
53	15	19	1250	9,39	1
54	1	19	1000	7,07	1
54	14	19	1010	9,85	1
55	1	19	1150	7,02	1
55	14	19	1270	9,24	1
56	1	19	1050	6,98	1
56	13	19	1070	9,5	1
56	14	19	920	8,62	1
57	1	19	840	6,57	1
57	2	19	1340	7,44	1
57	13	19	940	8,83	1
58	2	19	840	6,78	1
58	13	19	510	8,04	1
59	2	19	180	6,12	1
59	3	19	460	6,97	1
59	12	19	980	8,3	1
59	13	19	830	7,25	1
60	3	19	590	6,09	1
60	4	19	1490	6,5	1
60	12	19	1040	7,41	1
61	4	19	1040	5,49	1
61	5	19	1090	5,82	1
61	11	19	550	6,79	1
61	12	19	820	6,46	1
62	5	19	1160	4,82	1
62	6	19	1060	5,16	1
62	11	19	960	5,84	1
63	6	19	800	4,32	1
63	7	19	670	4,66	1
63	8	19	710	5,01	1
63	10	19	780	5,17	1
63	11	19	1170	4,94	1
64	8	19	830	3,99	1
64	9	19	1190	4,24	1
64	10	19	890	4,15	1
1	51	18	1180	4,33	1
1	52	18	1410	5,16	1
1	53	18	760	6	1
1	54	18	910	6,6	1
2	50	18	3010	3,84	1
2	51	18	750	4,78	1
2	54	18	820	6,94	1
2	55	18	1390	6,82	1
2	56	18	1370	6,71	1
3	48	18	1000	2,05	1
3	49	18	1370	3,14	1
3	50	18	930	4,23	1
3	56	18	1060	6,89	1
3	57	18	1390	6,57	1
4	48	18	1290	2,35	1
4	57	18	1420	6,41	1
4	58	18	1880	5,94	1
5	47	18	1220	2,11	1
5	48	18	1350	2,65	1
5	58	18	1590	5,84	1
5	59	18	2170	5,44	1
6	46	18	440	1,88	1
6	47	18	1510	2,41	1
6	59	18	1780	5,38	1
7	45	18	2040	1,68	1
7	46	18	860	2,34	1
7	59	18	1320	5,23	1
7	60	18	1130	4,8	1
8	44	18	3980	1,77	1
8	45	18	2150	1,99	1
8	60	18	550	4,68	1
9	43	18	2530	1,75	1
9	44	18	2110	2,04	1
9	60	18	1710	4,58	1
9	61	18	1070	4,3	1
10	42	18	0	1,63	1
10	43	18	2340	1,98	1
10	61	18	1590	4,24	1
11	42	18	2250	1,78	1
11	61	18	2030	4,18	1
12	41	18	1740	1,78	1
12	42	18	1720	1,96	1
12	61	18	1980	4,19	1
13	40	18	1150	1,72	1
13	41	18	1630	1,96	1
13	61	18	1740	4,31	1
13	62	18	1300	4,01	1
14	39	18	0	1,57	1
14	40	18	1360	1,83	1
14	62	18	1380	4,14	1
15	38	18	1080	1,63	1
15	39	18	550	1,67	1
15	61	18	2330	4,53	1
15	62	18	1640	4,27	1
16	38	18	1530	1,75	1
16	61	18	1910	4,56	1
17	37	18	2020	1,67	1
17	38	18	1700	1,86	1
17	60	18	1140	4,68	1
17	61	18	970	4,59	1
18	36	18	2180	1,52	1
18	37	18	2140	1,75	1
18	60	18	2730	4,55	1
19	36	18	1790	1,56	1
19	58	18	1070	4,75	1
19	59	18	1360	4,49	1
19	60	18	2030	4,34	1
20	35	18	2050	1,53	1
20	36	18	2010	1,61	1
20	57	18	1120	4,79	1
20	58	18	1540	4,53	1
21	34	18	2710	1,6	1
21	35	18	2800	1,7	1
21	56	18	630	4,94	1
21	57	18	1220	4,77	1
22	33	18	2880	1,69	1
22	34	18	3030	1,82	1
22	55	18	1530	5,12	1
22	56	18	610	5,07	1
23	32	18	2730	1,75	1
23	33	18	2900	1,88	1
23	53	18	1630	5,04	1
23	54	18	1610	5,25	1
23	55	18	1270	5,22	1
24	32	18	3300	1,95	1
24	52	18	2860	4,6	1
24	53	18	2330	4,99	1
25	31	18	2530	1,9	1
25	32	18	2790	2,17	1
25	50	18	1660	4	1
25	51	18	1960	4,04	1
25	52	18	2050	4,5	1
26	30	18	2450	1,79	1
26	31	18	2430	2,05	1
26	48	18	2850	3,28	1
26	49	18	2470	3,45	1
26	50	18	1320	3,63	1
27	29	18	2530	1,84	1
27	30	18	2500	1,98	1
27	47	18	3440	3,06	1
27	48	18	2460	2,79	1
28	28	18	2750	1,91	1
28	29	18	2760	2,06	1
28	45	18	2500	2,96	1
28	46	18	2560	2,76	1
28	47	18	1810	2,57	1
29	28	18	2010	2,13	1
29	43	18	0	2,91	1
29	44	18	1210	2,58	1
29	45	18	1960	2,24	1
30	27	18	2190	2,21	1
30	28	18	1870	2,33	1
30	42	18	1210	2,83	1
30	43	18	1240	2,54	1
31	26	18	2090	2,38	1
31	27	18	2200	2,44	1
31	40	18	2170	3,04	1
31	41	18	2450	2,75	1
31	42	18	1390	2,46	1
32	25	18	1990	2,61	1
32	26	18	1250	2,64	1
32	38	18	2120	2,87	1
32	39	18	3030	2,65	1
32	40	18	2620	2,46	1
33	23	18	1380	3,01	1
33	24	18	1380	3,02	1
33	25	18	1540	3	1
33	36	18	1260	2,8	1
33	37	18	1860	2,68	1
33	38	18	1670	2,49	1
34	22	18	1610	3,52	1
34	23	18	1210	3,49	1
34	34	18	1730	2,39	1
34	35	18	2220	2,39	1
34	36	18	1210	2,4	1
35	20	18	1530	3,87	1
35	21	18	770	3,97	1
35	22	18	1190	4,03	1
35	32	18	2030	2,31	1
35	33	18	1970	2,15	1
35	34	18	1560	2,07	1
36	17	18	930	4,6	1
36	18	18	280	4,46	1
36	19	18	1190	4,37	1
36	20	18	2190	4,5	1
36	30	18	2140	2,48	1
36	31	18	2840	2,29	1
36	32	18	1810	2,15	1
37	13	18	1210	5,34	1
37	14	18	1920	5,34	1
37	15	18	880	5,34	1
37	16	18	890	5,33	1
37	17	18	2330	5,19	1
37	27	18	2220	3,3	1
37	28	18	1530	2,89	1
37	29	18	2390	2,6	1
37	30	18	3620	2,3	1
38	11	18	990	4,92	1
38	12	18	1340	5,51	1
38	13	18	1600	6,08	1
38	25	18	1070	4,54	1
38	26	18	2080	3,91	1
38	27	18	1700	3,28	1
39	10	18	1390	5,1	1
39	11	18	610	5,57	1
39	24	18	810	4,79	1
39	25	18	1050	4,12	1
40	9	18	1380	4,94	1
40	10	18	1260	5,87	1
40	23	18	1220	5,49	1
40	24	18	850	4,52	1
41	7	18	720	3,71	1
41	8	18	1750	4,63	1
41	9	18	900	5,6	1
41	22	18	870	6,6	1
41	23	18	1140	5,41	1
42	6	18	820	3,69	1
42	7	18	630	4,53	1
42	21	18	830	7	1
42	22	18	1140	6,18	1
43	5	18	1990	3,35	1
43	6	18	900	4,34	1
43	21	18	1300	6,88	1
44	4	18	420	2,92	1
44	5	18	1470	3,93	1
44	20	18	880	8,03	1
44	21	18	900	6,63	1
45	3	18	980	2,76	1
45	4	18	1080	3,63	1
45	20	18	1060	7,44	1
46	2	18	0	2,18	1
46	3	18	820	3,26	1
46	19	18	1370	8,39	1
46	20	18	1250	6,85	1
47	2	18	0	2,58	1
47	19	18	1360	7,74	1
48	1	18	1850	2,1	1
48	2	18	860	3,18	1
48	19	18	1030	6,83	1
49	1	18	490	2,55	1
49	19	18	870	5,93	1
50	1	18	1170	3,15	1
50	18	18	1100	6,5	1
50	19	18	1330	5,09	1
51	1	18	720	3,92	1
51	18	18	1300	5,9	1
52	1	18	1360	4,7	1
52	18	18	570	5,29	1
53	1	18	1170	5,06	1
53	17	18	790	6,71	1
53	18	18	990	4,76	1
54	1	18	660	5,01	1
54	2	18	1240	6,19	1
54	16	18	1200	7,92	1
54	17	18	870	6,11	1
55	2	18	1300	6,1	1
55	16	18	890	7,2	1
56	2	18	1120	5,6	1
56	3	18	910	6,58	1
56	15	18	1040	7,65	1
56	16	18	960	6,47	1
57	3	18	840	5,68	1
57	14	18	730	8,18	1
57	15	18	1240	6,97	1
58	3	18	960	4,78	1
58	4	18	1100	5,5	1
58	14	18	830	7,57	1
59	4	18	90	4,66	1
59	5	18	1280	5,23	1
59	13	18	780	7,99	1
59	14	18	1110	6,77	1
60	5	18	1380	4,44	1
60	6	18	1050	5	1
60	12	18	1220	7,18	1
60	13	18	730	6,97	1
61	6	18	470	4,19	1
61	7	18	360	4,74	1
61	11	18	1060	6,34	1
61	12	18	1240	6,15	1
62	7	18	510	4	1
62	8	18	590	4,47	1
62	9	18	1150	4,94	1
62	10	18	1200	5,41	1
62	11	18	850	5,32	1
63	8	18	860	3,63	1
63	9	18	1000	3,98	1
1	45	17	0	2,07	1
1	46	17	1540	3,09	1
1	47	17	690	4,11	1
1	48	17	910	5,07	1
2	45	17	770	2,14	1
2	48	17	1130	5,25	1
3	44	17	1630	1,76	1
3	45	17	1400	2,22	1
3	48	17	1150	5,42	1
3	49	17	1230	6,03	1
4	44	17	1520	1,81	1
4	49	17	1470	6,18	1
4	50	17	1510	6,77	1
5	44	17	1300	2,03	1
5	50	17	1370	6,71	1
6	43	17	1150	1,71	1
6	44	17	360	2,26	1
6	50	17	720	6,65	1
6	51	17	1050	6,77	1
7	43	17	990	1,89	1
7	51	17	700	6,6	1
8	43	17	1400	2,21	1
8	51	17	1540	6,71	1
8	52	17	2640	6,27	1
9	42	17	1790	1,77	1
9	43	17	1640	2,53	1
9	52	17	1780	6,21	1
10	42	17	1970	2,06	1
10	52	17	2230	6,14	1
11	42	17	2130	2,55	1
11	52	17	1600	6,03	1
12	41	17	290	2,55	1
12	42	17	530	3,03	1
12	52	17	1220	5,93	1
13	41	17	690	2,94	1
13	52	17	830	5,79	1
14	40	17	2550	2,68	1
14	41	17	830	3,39	1
14	52	17	160	5,52	1
15	40	17	1200	3,02	1
15	52	17	830	5,25	1
16	39	17	880	2,53	1
16	40	17	1610	3,39	1
16	51	17	1610	5,58	1
16	52	17	2060	4,95	1
17	39	17	630	2,86	1
17	51	17	1710	5,16	1
18	38	17	1610	2,77	1
18	39	17	1450	3,2	1
18	50	17	1700	5,57	1
18	51	17	1620	4,74	1
19	37	17	1610	2,61	1
19	38	17	2420	3,12	1
19	49	17	1100	5,98	1
19	50	17	1870	5,08	1
20	36	17	2390	2,4	1
20	37	17	2820	2,95	1
20	48	17	1430	6,17	1
20	49	17	1500	5,36	1
21	35	17	2140	2,31	1
21	36	17	2150	2,65	1
21	47	17	1350	6,61	1
21	48	17	2090	5,47	1
22	34	17	2370	2,13	1
22	35	17	2230	2,56	1
22	47	17	1760	5,96	1
23	32	17	2290	1,93	1
23	33	17	2240	1,96	1
23	34	17	2510	2,36	1
23	46	17	1690	6,35	1
23	47	17	1250	5,25	1
24	31	17	2980	2,03	1
24	32	17	2470	2,07	1
24	45	17	1420	6,46	1
24	46	17	800	5,5	1
25	29	17	3030	2,05	1
25	30	17	2160	2,17	1
25	31	17	2590	2,26	1
25	44	17	1220	6,11	1
25	45	17	540	5,49	1
26	28	17	1950	2,16	1
26	29	17	2920	2,28	1
26	43	17	1500	5,86	1
26	44	17	840	5,19	1
27	26	17	1210	1,93	1
27	27	17	2150	2,2	1
27	28	17	2270	2,39	1
27	41	17	1370	6,44	1
27	42	17	1910	5,73	1
27	43	17	0	5	1
28	24	17	0	1,69	1
28	25	17	1800	1,86	1
28	26	17	1660	2,13	1
28	40	17	1200	6,41	1
28	41	17	1200	5,65	1
29	23	17	410	1,74	1
29	24	17	850	1,88	1
29	39	17	1090	6,06	1
29	40	17	1340	5,42	1
30	21	17	2920	1,57	1
30	22	17	1880	1,67	1
30	23	17	2450	1,87	1
30	37	17	1050	5,74	1
30	38	17	920	5,4	1
30	39	17	870	5,05	1
31	19	17	2070	1,68	1
31	20	17	920	1,72	1
31	21	17	2680	1,76	1
31	34	17	820	4,98	1
31	35	17	860	5,2	1
31	36	17	1350	5,42	1
31	37	17	840	5,1	1
32	18	17	1780	1,93	1
32	19	17	1080	1,94	1
32	29	17	2030	3,42	1
32	30	17	1160	3,55	1
32	31	17	1210	3,82	1
32	32	17	1440	4,16	1
32	33	17	990	4,5	1
32	34	17	670	4,63	1
33	17	17	1800	2,11	1
33	18	17	1770	2,16	1
33	27	17	2010	3,33	1
33	28	17	1300	3,43	1
33	29	17	1630	3,51	1
34	15	17	1160	2,18	1
34	16	17	1490	2,33	1
34	17	17	1600	2,44	1
34	25	17	2860	3,16	1
34	26	17	2760	3,22	1
34	27	17	1490	3,28	1
35	14	17	3090	2,35	1
35	15	17	900	2,48	1
35	24	17	1670	3,16	1
35	25	17	2290	3,21	1
36	13	17	1020	2,6	1
36	14	17	1270	2,69	1
36	23	17	1160	3,28	1
36	24	17	1040	3,29	1
37	12	17	1180	3,36	1
37	13	17	1750	3,32	1
37	22	17	1400	3,53	1
37	23	17	360	3,38	1
38	11	17	790	4,16	1
38	12	17	1050	4,11	1
38	22	17	1840	3,79	1
39	10	17	830	4,96	1
39	11	17	1330	4,91	1
39	21	17	970	4,48	1
39	22	17	1740	4,05	1
40	9	17	1210	4,79	1
40	10	17	1080	5,38	1
40	21	17	1500	4,66	1
41	8	17	1020	4,8	1
41	9	17	900	5,3	1
41	20	17	1490	5,36	1
41	21	17	890	4,83	1
42	8	17	1650	5,38	1
42	20	17	1460	5,55	1
43	7	17	1200	5,47	1
43	8	17	1090	5,77	1
43	19	17	550	5,93	1
43	20	17	1580	5,23	1
44	6	17	2200	5,26	1
44	7	17	860	5,99	1
44	19	17	530	5,7	1
45	6	17	2080	5,83	1
45	19	17	1590	5,46	1
46	5	17	1380	5,97	1
46	6	17	1060	6,43	1
46	18	17	1550	5,78	1
46	19	17	1170	5,14	1
47	4	17	1530	6,34	1
47	5	17	1500	6,76	1
47	18	17	940	5,67	1
48	4	17	910	7,23	1
48	17	17	1370	6,52	1
48	18	17	870	5,47	1
49	3	17	1030	6,51	1
49	4	17	950	8,02	1
49	17	17	950	6,16	1
50	3	17	930	7,24	1
50	16	17	1070	6,98	1
50	17	17	380	5,79	1
51	2	17	750	6,32	1
51	3	17	970	7,89	1
51	16	17	1320	6,6	1
52	2	17	510	6,94	1
52	15	17	810	7,09	1
52	16	17	1150	6,04	1
53	2	17	790	7,56	1
53	15	17	1030	6,78	1
54	1	17	1520	6,74	1
54	2	17	920	7,98	1
54	14	17	1020	7,97	1
54	15	17	1160	6,4	1
55	1	17	1150	7,02	1
55	13	17	440	9,33	1
55	14	17	740	7,62	1
56	1	17	1470	7,3	1
56	13	17	810	9,11	1
57	1	17	1390	7,28	1
57	12	17	1340	9,39	1
57	13	17	1150	8,58	1
58	1	17	670	6,97	1
58	2	17	1450	7,79	1
58	11	17	1300	9,66	1
58	12	17	1450	8,74	1
59	2	17	730	7,45	1
59	11	17	1440	9,23	1
60	2	17	780	6,73	1
60	10	17	940	9,96	1
60	11	17	1310	8,7	1
61	2	17	1320	5,74	1
61	3	17	1360	6,39	1
61	10	17	1060	9,39	1
62	3	17	1360	5,39	1
62	9	17	920	8,71	1
62	10	17	1220	8,81	1
63	3	17	690	4,66	1
63	4	17	650	5,27	1
63	8	17	1200	7,79	1
63	9	17	880	7,91	1
64	4	17	1110	4,62	1
64	7	17	1010	6,7	1
64	8	17	810	6,87	1
65	4	17	1470	3,98	1
65	5	17	1370	4,57	1
65	6	17	1530	5,17	1
65	7	17	1650	5,78	1
66	6	17	1190	4,43	1
1	49	16	1720	6,17	1
1	50	16	700	6,17	1
1	51	16	620	5,89	1
2	48	16	1390	6,28	1
2	49	16	1160	6,44	1
2	51	16	550	6,47	1
2	52	16	1030	5,52	1
3	47	16	1170	5,25	1
3	48	16	960	6,26	1
3	52	16	920	6,15	1
4	46	16	2600	4,01	1
4	47	16	1360	5,18	1
4	52	16	850	6,78	1
5	45	16	1770	2,95	1
5	46	16	1360	4,05	1
5	52	16	1220	6,54	1
6	45	16	330	3,07	1
6	52	16	1280	6,24	1
7	44	16	1780	2,56	1
7	45	16	1860	3,2	1
7	52	16	1560	5,94	1
8	43	16	2280	2,26	1
8	44	16	1610	2,94	1
8	52	16	2070	5,51	1
9	42	16	1470	1,8	1
9	43	16	1720	2,56	1
9	51	16	420	5,4	1
9	52	16	1420	5,08	1
10	42	16	980	2,03	1
10	51	16	1150	5,06	1
11	41	16	2410	2,03	1
11	42	16	520	2,36	1
11	51	16	2000	5,13	1
12	40	16	1430	1,94	1
12	41	16	1860	2,32	1
12	50	16	1170	5,99	1
12	51	16	2210	5,2	1
13	40	16	1850	2,2	1
13	50	16	730	6,11	1
14	39	16	110	2	1
14	40	16	2370	2,54	1
14	49	16	1340	6,73	1
14	50	16	1540	5,79	1
15	38	16	1150	1,94	1
15	39	16	1150	2,21	1
15	49	16	1620	6,38	1
16	38	16	1250	2,13	1
16	48	16	1400	6,91	1
16	49	16	1200	6,02	1
17	37	16	1290	2,05	1
17	38	16	480	2,41	1
17	48	16	890	6,59	1
18	36	16	1500	1,94	1
18	37	16	870	2,29	1
18	47	16	1090	6,95	1
18	48	16	940	6,26	1
19	36	16	1140	2,18	1
19	47	16	1250	6,71	1
20	35	16	2330	2,27	1
20	36	16	1610	2,5	1
20	46	16	1000	7,21	1
20	47	16	1350	6,23	1
21	34	16	1690	2,2	1
21	35	16	1720	2,51	1
21	45	16	1130	7,96	1
21	46	16	1120	6,86	1
22	34	16	2080	2,38	1
22	45	16	1110	7,54	1
23	33	16	2730	2,22	1
23	34	16	2170	2,58	1
23	44	16	1020	7,22	1
23	45	16	1450	6,84	1
24	32	16	2790	2,22	1
24	33	16	2190	2,38	1
24	43	16	1180	7,29	1
24	44	16	1270	6,74	1
25	31	16	2020	2,27	1
25	32	16	2620	2,45	1
25	43	16	1370	6,8	1
26	31	16	2260	2,55	1
26	42	16	900	6,79	1
26	43	16	1150	6,06	1
27	30	16	2540	2,6	1
27	31	16	2120	2,83	1
27	41	16	1490	6,43	1
27	42	16	1310	6,1	1
28	29	16	2610	2,59	1
28	30	16	1880	2,86	1
28	40	16	1520	6,49	1
28	41	16	2150	5,91	1
29	28	16	2280	2,57	1
29	29	16	2310	2,85	1
29	39	16	700	6,65	1
29	40	16	1200	5,99	1
30	27	16	2120	2,52	1
30	28	16	1940	2,82	1
30	38	16	1250	6,4	1
30	39	16	810	6,32	1
31	26	16	1780	2,49	1
31	27	16	2210	2,83	1
31	36	16	580	6,24	1
31	37	16	1020	6,12	1
31	38	16	1520	5,88	1
32	25	16	790	2,49	1
32	26	16	970	2,83	1
32	33	16	1420	4,99	1
32	34	16	1200	5,26	1
32	35	16	410	5,5	1
32	36	16	430	5,74	1
33	23	16	1620	2,32	1
33	24	16	1790	2,55	1
33	25	16	1860	2,83	1
33	30	16	1830	4,22	1
33	31	16	1130	4,48	1
33	32	16	1070	4,77	1
33	33	16	1530	5,06	1
34	22	16	3620	2,44	1
34	23	16	2720	2,65	1
34	29	16	1300	4,03	1
34	30	16	1560	4,17	1
35	20	16	3540	2,7	1
35	21	16	1330	2,75	1
35	22	16	2810	2,84	1
35	27	16	1530	3,81	1
35	28	16	1420	3,94	1
35	29	16	1340	3,97	1
36	18	16	1760	2,97	1
36	19	16	2430	3,05	1
36	20	16	3780	3,1	1
36	26	16	1090	3,76	1
36	27	16	620	3,93	1
37	16	16	1920	3,31	1
37	17	16	2250	3,48	1
37	18	16	1560	3,65	1
37	26	16	680	3,67	1
38	15	16	1270	3,56	1
38	16	16	1320	3,88	1
38	25	16	880	3,51	1
38	26	16	830	3,53	1
39	13	16	770	3,28	1
39	14	16	1210	3,67	1
39	15	16	1900	4,06	1
39	24	16	1640	3,66	1
39	25	16	1170	3,46	1
40	12	16	1080	4,14	1
40	13	16	750	3,98	1
40	24	16	1620	3,48	1
41	10	16	1330	5,54	1
41	11	16	1560	5,23	1
41	12	16	2500	4,92	1
41	23	16	2160	3,86	1
41	24	16	1220	3,28	1
42	9	16	1370	5,62	1
42	10	16	1500	6,45	1
42	23	16	1300	3,79	1
43	8	16	990	5,3	1
43	9	16	1160	6,02	1
43	22	16	930	4,3	1
43	23	16	580	3,58	1
44	7	16	1840	5,23	1
44	8	16	980	5,83	1
44	21	16	1430	5,15	1
44	22	16	1110	4,1	1
45	6	16	1900	4,87	1
45	7	16	1290	5,87	1
45	21	16	1230	4,94	1
46	5	16	1590	4,54	1
46	6	16	1700	5,44	1
46	20	16	1910	5,65	1
46	21	16	1090	4,5	1
47	4	16	1280	4,38	1
47	5	16	1750	5,2	1
47	20	16	1230	5,1	1
48	4	16	1300	5,16	1
48	19	16	1000	5,53	1
48	20	16	920	4,57	1
49	3	16	1570	4,87	1
49	4	16	1410	6,21	1
49	19	16	1070	4,92	1
50	3	16	1390	5,66	1
50	18	16	860	4,81	1
50	19	16	680	4,3	1
51	2	16	820	4,53	1
51	3	16	1090	6,32	1
51	18	16	780	4,36	1
52	2	16	930	4,77	1
52	17	16	1030	4,73	1
52	18	16	610	4,02	1
53	2	16	1010	5,01	1
53	17	16	520	4,52	1
54	1	16	1260	3,63	1
54	2	16	1550	5,2	1
54	16	16	1240	5,21	1
54	17	16	120	4,28	1
55	1	16	70	3,78	1
55	2	16	980	5,26	1
55	16	16	1050	4,94	1
56	2	16	1050	5,32	1
56	15	16	1300	5,81	1
56	16	16	1060	4,67	1
57	2	16	930	5,37	1
57	14	16	940	6,89	1
57	15	16	1130	5,57	1
58	2	16	670	5,39	1
58	13	16	1100	7,9	1
58	14	16	1290	6,54	1
59	2	16	1190	5,42	1
59	3	16	250	6,61	1
59	13	16	1050	7,6	1
60	3	16	990	6,52	1
60	12	16	1520	7,97	1
60	13	16	1390	7,12	1
61	3	16	1190	6,43	1
61	4	16	1110	7,52	1
61	12	16	1840	7,41	1
62	4	16	1350	7,41	1
62	11	16	1270	7,87	1
62	12	16	970	6,85	1
63	4	16	1100	6,83	1
63	5	16	800	7,33	1
63	10	16	1020	8,46	1
63	11	16	1280	7,4	1
64	5	16	540	6,47	1
64	6	16	740	6,98	1
64	9	16	1000	7,81	1
64	10	16	1000	7,94	1
65	6	16	1050	6,21	1
65	7	16	600	6,81	1
65	8	16	1200	7,04	1
65	9	16	1180	7,24	1
66	7	16	750	6,04	1
1	43	15	420	4,06	1
1	44	15	980	4,68	1
1	45	15	1120	5,05	1
2	42	15	920	3,7	1
2	43	15	760	4,57	1
2	45	15	1040	6,04	1
3	42	15	2120	3,83	1
3	45	15	830	6,9	1
3	46	15	1370	6,3	1
4	41	15	2100	3,09	1
4	42	15	1390	3,95	1
4	46	15	1010	7,28	1
5	41	15	2240	2,99	1
5	46	15	920	7,14	1
6	40	15	780	2,13	1
6	41	15	1170	2,87	1
6	46	15	1160	6,79	1
7	39	15	1160	1,36	1
7	40	15	1550	2,05	1
7	46	15	1340	6,43	1
8	39	15	1130	1,54	1
8	46	15	1340	6,1	1
9	38	15	1520	1,49	1
9	39	15	1290	1,74	1
9	46	15	1180	5,78	1
10	38	15	2050	1,65	1
10	46	15	1030	5,46	1
11	37	15	2260	1,67	1
11	38	15	1400	2,01	1
11	46	15	1180	5,43	1
12	37	15	1380	1,98	1
12	46	15	580	5,41	1
13	36	15	1910	1,85	1
13	37	15	2840	2,29	1
13	46	15	1040	5,39	1
14	36	15	950	2,14	1
14	46	15	1730	5,46	1
15	35	15	2070	2,08	1
15	36	15	140	2,43	1
15	46	15	1100	5,53	1
16	34	15	2480	1,88	1
16	35	15	1460	2,3	1
16	45	15	950	6,58	1
16	46	15	1600	5,49	1
17	34	15	410	1,99	1
17	45	15	960	5,91	1
18	33	15	500	1,61	1
18	34	15	1660	2,1	1
18	44	15	1630	5,98	1
18	45	15	1660	5,24	1
19	33	15	980	1,73	1
19	43	15	1590	6,37	1
19	44	15	1550	5,47	1
20	32	15	610	1,91	1
20	33	15	1480	2,08	1
20	42	15	1120	6,95	1
20	43	15	1210	5,96	1
21	32	15	80	2,21	1
21	41	15	800	7,04	1
21	42	15	1410	6,64	1
22	31	15	1840	2,25	1
22	32	15	1540	2,54	1
22	40	15	1150	7,41	1
22	41	15	1280	6,86	1
23	31	15	2070	2,54	1
23	40	15	1260	7,11	1
24	30	15	2470	2,43	1
24	31	15	2130	2,84	1
24	39	15	1160	7,61	1
24	40	15	1110	6,81	1
25	29	15	1550	2,36	1
25	30	15	1830	2,65	1
25	38	15	1250	7,03	1
25	39	15	1180	7,32	1
26	29	15	1940	2,56	1
26	38	15	1180	6,87	1
27	28	15	1590	2,43	1
27	29	15	1950	2,77	1
27	37	15	1610	6,99	1
27	38	15	1130	6,71	1
28	28	15	1690	2,67	1
28	36	15	1120	7,29	1
28	37	15	1610	6,88	1
29	27	15	2830	2,57	1
29	28	15	2190	2,97	1
29	35	15	950	6,77	1
29	36	15	1610	7,12	1
30	26	15	1220	2,51	1
30	27	15	2230	2,77	1
30	34	15	1100	6,67	1
30	35	15	1160	6,81	1
31	26	15	2620	2,81	1
31	33	15	1160	6,54	1
31	34	15	1180	6,55	1
32	25	15	1600	2,95	1
32	26	15	2490	3,21	1
32	32	15	1400	6,08	1
32	33	15	750	6,41	1
33	24	15	2010	3,1	1
33	25	15	2300	3,35	1
33	31	15	690	6,02	1
33	32	15	840	6,15	1
34	24	15	2270	3,52	1
34	31	15	760	5,7	1
35	23	15	2520	3,68	1
35	24	15	2430	3,95	1
35	30	15	800	5,19	1
35	31	15	700	5,11	1
36	21	15	2290	3,55	1
36	22	15	2020	3,83	1
36	23	15	2180	4,11	1
36	29	15	1350	4,8	1
36	30	15	600	4,78	1
37	20	15	2020	3,76	1
37	21	15	2500	4	1
37	28	15	1250	4,52	1
37	29	15	790	4,35	1
38	17	15	2320	3,76	1
38	18	15	2390	3,94	1
38	19	15	1860	4,12	1
38	20	15	2520	4,28	1
38	27	15	1210	4,3	1
38	28	15	1150	4,07	1
39	10	15	1640	2,7	1
39	11	15	2360	3,07	1
39	12	15	3000	3,44	1
39	13	15	1770	3,75	1
39	14	15	2050	3,87	1
39	15	15	2210	3,99	1
39	16	15	1910	4,14	1
39	17	15	2000	4,35	1
39	26	15	1230	4,22	1
39	27	15	1220	3,97	1
40	8	15	1240	3,19	1
40	9	15	730	3,12	1
40	10	15	1880	3,11	1
40	26	15	770	3,84	1
41	7	15	1020	3,92	1
41	8	15	1580	3,77	1
41	25	15	480	3,78	1
41	26	15	170	3,42	1
42	5	15	1560	3,66	1
42	6	15	1580	4,13	1
42	7	15	1190	4,58	1
42	24	15	1350	3,84	1
42	25	15	1890	3,41	1
43	4	15	900	3,66	1
43	5	15	1400	4,28	1
43	23	15	1870	3,8	1
43	24	15	1500	3,38	1
44	4	15	680	4,16	1
44	22	15	0	3,67	1
44	23	15	1790	3,29	1
45	3	15	470	3,7	1
45	4	15	640	4,65	1
45	22	15	1790	3,12	1
46	2	15	1530	3,16	1
46	3	15	1010	4,18	1
46	21	15	3150	3,22	1
46	22	15	1900	2,69	1
47	2	15	1210	3,57	1
47	20	15	1480	3,51	1
47	21	15	1930	2,74	1
48	2	15	850	4,01	1
48	19	15	1590	3,79	1
48	20	15	1590	3,04	1
49	1	15	1220	3,64	1
49	2	15	890	4,68	1
49	18	15	410	4,43	1
49	19	15	650	3,39	1
50	1	15	1000	4,33	1
50	17	15	600	4,95	1
50	18	15	850	3,88	1
51	1	15	470	5,02	1
51	17	15	270	4,23	1
52	1	15	880	5,68	1
52	16	15	810	4,38	1
52	17	15	0	3,63	1
53	1	15	1540	6,33	1
53	15	15	810	3,98	1
53	16	15	330	3,65	1
54	1	15	1390	6,84	1
54	2	15	1110	7,65	1
54	14	15	920	3,73	1
54	15	15	890	3,39	1
55	2	15	810	7,66	1
55	13	15	1300	4,03	1
55	14	15	760	3,56	1
56	2	15	1240	7,67	1
56	12	15	80	4,7	1
56	13	15	890	4	1
57	2	15	750	7,55	1
57	12	15	1840	4,72	1
58	2	15	1120	7,17	1
58	3	15	1620	7,73	1
58	11	15	1390	5,68	1
58	12	15	1480	4,76	1
59	3	15	1490	7,42	1
59	10	15	1200	6,91	1
59	11	15	1200	5,85	1
60	3	15	1600	7,12	1
60	9	15	1110	7,36	1
60	10	15	1010	6,93	1
61	3	15	1220	6,83	1
61	4	15	1280	7,49	1
61	9	15	1320	7,14	1
62	4	15	1250	7,19	1
62	8	15	1270	7,58	1
62	9	15	1210	6,92	1
63	4	15	1130	6,94	1
63	5	15	870	7,31	1
63	7	15	1220	7,98	1
63	8	15	1070	7,23	1
64	5	15	880	6,98	1
64	6	15	210	7,2	1
64	7	15	800	7,4	1
65	5	15	470	6,65	1
65	6	15	960	6,75	1
66	6	15	1020	6,13	1
1	45	14	1360	3,58	1
1	46	14	2840	3,64	1
1	47	14	2080	2,97	1
2	44	14	1400	4,38	1
2	45	14	1220	4,84	1
2	47	14	1720	4,19	1
2	48	14	2150	3,32	1
3	43	14	680	4,37	1
3	44	14	1350	5,04	1
3	48	14	1210	4,26	1
3	49	14	840	3,35	1
4	43	14	870	4,72	1
4	49	14	1040	4,24	1
5	42	14	1670	3,98	1
5	43	14	840	5,06	1
5	49	14	900	5,12	1
6	42	14	1780	4,03	1
6	49	14	1150	5,14	1
7	42	14	2570	4,05	1
7	49	14	970	4,99	1
8	41	14	620	3,02	1
8	42	14	1650	4,06	1
8	49	14	1000	4,84	1
9	41	14	670	3,26	1
9	48	14	1460	5,25	1
9	49	14	1190	4,54	1
10	41	14	870	3,52	1
10	48	14	960	4,87	1
11	40	14	1390	2,92	1
11	41	14	1050	3,78	1
11	48	14	1040	4,48	1
12	40	14	1680	3,54	1
12	47	14	1260	4,67	1
12	48	14	2100	4,13	1
13	40	14	1730	4,17	1
13	47	14	1630	4,34	1
14	39	14	630	4	1
14	40	14	1160	4,82	1
14	47	14	1770	4,02	1
15	39	14	1650	4,8	1
15	46	14	1630	4,43	1
15	47	14	1950	3,81	1
16	38	14	700	4,48	1
16	39	14	890	5,6	1
16	46	14	1580	4,27	1
17	38	14	1280	5,09	1
17	45	14	1310	5,18	1
17	46	14	1870	4,07	1
18	37	14	2400	4,25	1
18	38	14	1020	5,49	1
18	45	14	2280	4,82	1
19	37	14	2230	4,62	1
19	44	14	930	5,71	1
19	45	14	1220	4,47	1
20	37	14	1070	5,02	1
20	44	14	1000	5,31	1
21	36	14	2750	4,58	1
21	37	14	0	5,52	1
21	44	14	1030	4,76	1
22	35	14	2160	4,13	1
22	36	14	2520	5,08	1
22	43	14	1370	5,32	1
22	44	14	620	4,21	1
23	35	14	2600	4,66	1
23	43	14	1070	4,7	1
24	34	14	2710	4,43	1
24	35	14	1590	5,26	1
24	42	14	1900	5,27	1
24	43	14	380	4,07	1
25	33	14	2970	4,37	1
25	34	14	2400	5,05	1
25	41	14	1450	5,78	1
25	42	14	480	4,59	1
26	32	14	2000	4,05	1
26	33	14	1860	4,86	1
26	41	14	1750	5,11	1
27	31	14	2470	3,54	1
27	32	14	2970	4,37	1
27	40	14	0	5,52	1
27	41	14	560	4,51	1
28	30	14	2100	3,28	1
28	31	14	2230	3,75	1
28	39	14	1700	5,92	1
28	40	14	900	4,81	1
29	29	14	2660	3,07	1
29	30	14	2560	3,59	1
29	39	14	1640	5,39	1
30	27	14	1490	2,78	1
30	28	14	3250	2,93	1
30	29	14	2530	3,38	1
30	38	14	1150	6,01	1
30	39	14	1210	4,78	1
31	26	14	1710	2,83	1
31	27	14	1680	3	1
31	37	14	680	6,56	1
31	38	14	1050	5,39	1
32	24	14	1440	2,8	1
32	25	14	2790	3,04	1
32	26	14	2540	3,22	1
32	35	14	1220	6,96	1
32	36	14	950	6,32	1
32	37	14	1740	5,68	1
33	22	14	1500	2,8	1
33	23	14	1920	3,07	1
33	24	14	1870	3,33	1
33	34	14	820	6,48	1
33	35	14	570	5,99	1
34	20	14	1350	2,53	1
34	21	14	2850	2,9	1
34	22	14	2910	3,26	1
34	32	14	860	5,44	1
34	33	14	1150	5,52	1
34	34	14	1090	5,6	1
35	19	14	2150	2,76	1
35	20	14	1970	3,02	1
35	30	14	760	4,7	1
35	31	14	1200	4,95	1
35	32	14	1600	4,93	1
36	17	14	2440	2,89	1
36	18	14	3560	3,09	1
36	19	14	2060	3,28	1
36	28	14	1030	4,52	1
36	29	14	830	4,42	1
36	30	14	1420	4,45	1
37	15	14	1870	2,96	1
37	16	14	2520	3,12	1
37	17	14	2700	3,31	1
37	26	14	1020	5,63	1
37	27	14	1520	5,16	1
37	28	14	880	4,68	1
38	13	14	2000	3,03	1
38	14	14	2510	3,35	1
38	15	14	2280	3,57	1
38	24	14	820	6,18	1
38	25	14	1000	5,93	1
38	26	14	1290	5,51	1
39	12	14	3360	3,09	1
39	13	14	1180	3,54	1
39	23	14	1530	6,8	1
39	24	14	1080	6,29	1
40	10	14	100	2,87	1
40	11	14	1320	2,95	1
40	12	14	820	3,5	1
40	22	14	1090	7,36	1
40	23	14	890	7,18	1
41	9	14	2010	3,51	1
41	10	14	2180	3,46	1
41	21	14	1870	7,12	1
41	22	14	1440	7,22	1
42	7	14	540	3,85	1
42	8	14	510	4,35	1
42	9	14	1280	4,23	1
42	20	14	1060	7,24	1
42	21	14	1180	7,09	1
43	6	14	1480	3,85	1
43	7	14	600	4,51	1
43	19	14	1330	7,84	1
43	20	14	510	7,47	1
44	6	14	1290	4,61	1
44	19	14	1330	7,51	1
45	5	14	1170	4,73	1
45	6	14	460	5,39	1
45	18	14	700	8,02	1
45	19	14	700	7,11	1
46	4	14	960	4,43	1
46	5	14	1440	5,49	1
46	18	14	630	7,89	1
47	3	14	1520	3,61	1
47	4	14	840	4,72	1
47	17	14	1770	8,18	1
47	18	14	580	7,07	1
48	3	14	1090	3,85	1
48	17	14	1430	7,3	1
49	2	14	2240	2,98	1
49	3	14	1280	4,09	1
49	16	14	950	6,37	1
49	17	14	460	6,41	1
50	2	14	2740	3,34	1
50	16	14	940	5,63	1
51	2	14	880	3,7	1
51	16	14	1300	4,89	1
52	2	14	1000	4,04	1
52	15	14	470	4,32	1
52	16	14	1280	4,2	1
53	1	14	1010	3,34	1
53	2	14	860	4,27	1
53	15	14	730	3,89	1
54	1	14	590	3,56	1
54	14	14	1380	3,72	1
54	15	14	630	3,47	1
55	1	14	0	3,73	1
55	14	14	1420	3,42	1
56	1	14	1900	3,76	1
56	14	14	420	3,34	1
57	1	14	1660	3,79	1
57	13	14	710	4	1
57	14	14	690	3,25	1
58	1	14	1140	3,74	1
58	13	14	980	3,93	1
59	1	14	1440	3,54	1
59	13	14	920	3,84	1
60	1	14	980	3,34	1
60	2	14	740	3,99	1
60	12	14	1220	4,82	1
60	13	14	1370	3,75	1
61	2	14	590	3,75	1
61	12	14	1150	4,66	1
62	2	14	330	3,52	1
62	12	14	1050	4,26	1
63	2	14	1400	3,29	1
63	3	14	580	4,05	1
63	11	14	880	4,91	1
63	12	14	0	3,87	1
64	3	14	1520	3,8	1
64	4	14	1230	4,58	1
64	11	14	1090	4,31	1
65	4	14	400	4,22	1
65	5	14	1020	4,93	1
65	10	14	1050	4,23	1
65	11	14	1320	3,56	1
66	5	14	850	4,5	1
66	6	14	1120	4,61	1
66	7	14	1520	4,67	1
66	8	14	1150	4,73	1
66	9	14	730	4,08	1
66	10	14	910	3,44	1
67	7	14	1620	4,01	1
67	8	14	1490	4,02	1
1	53	23	1780	4,36	1
1	54	23	0	4,76	1
1	55	23	380	4,98	1
1	56	23	1780	5,21	1
1	57	23	0	5,08	1
1	58	23	1160	4,51	1
2	51	23	1230	4,11	1
2	52	23	1850	4,64	1
2	53	23	1520	5,17	1
2	58	23	1510	5,29	1
3	49	23	2050	3,71	1
3	50	23	1180	4,33	1
3	51	23	1390	4,93	1
3	58	23	1590	5,88	1
4	47	23	2250	3,08	1
4	48	23	1010	3,67	1
4	49	23	1940	4,38	1
4	58	23	610	6,47	1
5	45	23	1770	2,46	1
5	46	23	2100	3,07	1
5	47	23	700	3,69	1
5	58	23	1010	6,84	1
6	44	23	1600	2,76	1
6	45	23	1970	3,24	1
6	58	23	1530	6,9	1
7	42	23	620	2,17	1
7	43	23	2150	2,79	1
7	44	23	2710	3,41	1
7	58	23	1410	6,97	1
8	41	23	2060	2,38	1
8	42	23	1070	2,77	1
8	58	23	1660	6,89	1
9	40	23	2670	2,47	1
9	41	23	2310	3,03	1
9	58	23	1340	6,69	1
10	39	23	2170	2,25	1
10	40	23	3610	2,93	1
10	58	23	1140	6,48	1
11	38	23	2250	2,58	1
11	39	23	2110	2,92	1
11	57	23	2360	6,86	1
11	58	23	1390	6,5	1
12	36	23	1510	2,35	1
12	37	23	2120	2,81	1
12	38	23	1860	3,33	1
12	57	23	2290	7,26	1
13	35	23	2270	2,5	1
13	36	23	1890	2,76	1
13	57	23	1290	7,66	1
14	34	23	1870	2,71	1
14	35	23	2940	3,06	1
14	57	23	1030	8,15	1
15	33	23	880	2,8	1
15	34	23	2240	3,27	1
15	56	23	1460	9,36	1
15	57	23	1010	8,68	1
16	31	23	2790	2,1	1
16	32	23	2640	2,68	1
16	33	23	1470	3,25	1
16	56	23	1320	10,15	1
17	30	23	1940	1,95	1
17	31	23	2350	2,46	1
17	56	23	1010	10,28	1
18	28	23	1080	1,62	1
18	29	23	1960	1,96	1
18	30	23	2180	2,29	1
18	56	23	940	10,2	1
19	27	23	2540	1,58	1
19	28	23	1870	1,87	1
19	55	23	1240	10,85	1
19	56	23	930	10,12	1
20	25	23	1680	1,38	1
20	26	23	2420	1,65	1
20	27	23	2360	1,92	1
20	55	23	840	9,85	1
21	23	23	2230	1,36	1
21	24	23	1760	1,39	1
21	25	23	1970	1,57	1
21	54	23	900	9,7	1
21	55	23	710	8,64	1
22	21	23	1670	1,33	1
22	22	23	1980	1,42	1
22	23	23	1430	1,47	1
22	54	23	810	8,67	1
23	19	23	1010	1,36	1
23	20	23	1340	1,49	1
23	21	23	1090	1,62	1
23	53	23	520	8,01	1
23	54	23	250	7,28	1
24	16	23	2050	1,43	1
24	17	23	2130	1,49	1
24	18	23	1430	1,55	1
24	19	23	1070	1,63	1
24	53	23	1270	6,7	1
25	14	23	1990	1,51	1
25	15	23	1110	1,6	1
25	16	23	1180	1,69	1
25	52	23	1900	6,33	1
25	53	23	1010	5,4	1
26	11	23	1820	1,81	1
26	12	23	1690	1,89	1
26	13	23	3800	1,97	1
26	14	23	1600	2,08	1
26	50	23	330	6,04	1
26	51	23	630	6,06	1
26	52	23	1150	5,26	1
27	9	23	2560	1,98	1
27	10	23	1330	2,04	1
27	11	23	1080	2,21	1
27	31	23	1860	3,83	1
27	32	23	1160	3,71	1
27	33	23	1640	3,59	1
27	34	23	2510	3,48	1
27	35	23	2030	3,37	1
27	36	23	1750	3,26	1
27	37	23	2190	3,1	1
27	38	23	2670	2,93	1
27	39	23	1480	2,76	1
27	40	23	370	2,81	1
27	41	23	1950	2,88	1
27	42	23	2100	2,95	1
27	43	23	2140	3,1	1
27	44	23	2310	3,26	1
27	45	23	1790	3,44	1
27	46	23	1530	3,8	1
27	47	23	1380	4,16	1
27	48	23	2350	4,5	1
27	49	23	480	4,69	1
27	50	23	380	4,88	1
28	7	23	2340	2,06	1
28	8	23	1530	2,17	1
28	9	23	350	2,28	1
28	28	23	1020	3,33	1
28	29	23	2330	3,31	1
28	30	23	2640	3,29	1
28	31	23	1670	3,22	1
29	5	23	690	2,13	1
29	6	23	710	2,19	1
29	7	23	1330	2,25	1
29	27	23	2000	3,14	1
29	28	23	2490	3,04	1
30	4	23	1120	2,36	1
30	5	23	0	2,34	1
30	26	23	2960	3,02	1
30	27	23	3540	2,86	1
31	3	23	1600	3,12	1
31	4	23	1010	2,62	1
31	25	23	2970	2,9	1
31	26	23	2850	2,74	1
32	2	23	1180	3,62	1
32	3	23	980	3,28	1
32	24	23	1520	2,82	1
32	25	23	2190	2,56	1
33	1	23	1240	3,67	1
33	2	23	1060	3,64	1
33	23	23	1900	2,83	1
33	24	23	2090	2,47	1
34	1	23	920	3,53	1
34	23	23	570	2,49	1
35	1	23	650	3,26	1
35	22	23	2610	2,51	1
35	23	23	1320	2,21	1
36	1	23	600	2,98	1
36	21	23	2660	2,68	1
36	22	23	1760	2,19	1
37	1	23	720	2,84	1
37	20	23	2890	2,95	1
37	21	23	2090	2,34	1
38	1	23	400	2,96	1
38	19	23	1810	2,97	1
38	20	23	2930	2,46	1
39	1	23	1830	3,08	1
39	19	23	2310	2,37	1
40	1	23	3290	3,2	1
40	18	23	1820	3,06	1
40	19	23	2550	1,93	1
41	1	23	2620	3,31	1
41	18	23	1370	2,69	1
42	1	23	1060	3,43	1
42	17	23	2050	3,4	1
42	18	23	1780	2,31	1
43	1	23	980	3,47	1
43	2	23	1370	3,85	1
43	16	23	2360	3,83	1
43	17	23	2260	2,92	1
44	2	23	610	3,74	1
44	15	23	1380	4,14	1
44	16	23	1830	3,22	1
45	2	23	0	3,63	1
45	15	23	1510	3,48	1
46	2	23	460	3,38	1
46	14	23	770	3,89	1
46	15	23	1730	3,03	1
47	2	23	1870	3,04	1
47	13	23	1020	4,23	1
47	14	23	1780	3,48	1
48	2	23	2300	2,7	1
48	3	23	10	2,73	1
48	13	23	760	3,72	1
49	3	23	590	2,48	1
49	12	23	1210	4,07	1
49	13	23	500	3,31	1
50	3	23	980	2,27	1
50	11	23	1400	4,3	1
50	12	23	1090	3,62	1
51	3	23	1010	2,05	1
51	4	23	1130	2,14	1
51	10	23	1070	4,34	1
51	11	23	900	3,75	1
52	4	23	360	2,06	1
52	9	23	980	3,47	1
52	10	23	1170	3,71	1
53	4	23	360	2	1
53	5	23	700	2,27	1
53	8	23	970	2,95	1
53	9	23	1050	3,03	1
54	5	23	570	2,21	1
54	6	23	1340	2,49	1
54	7	23	1210	2,78	1
54	8	23	750	2,69	1
55	6	23	1070	2,15	1
55	7	23	1550	2,36	1
2	58	22	690	6,03	2
2	59	22	640	5,19	2
3	55	22	880	6,07	2
3	56	22	1030	6,46	2
3	57	22	1110	6,84	2
3	58	22	970	6,72	2
3	59	22	990	5,96	2
3	60	22	1090	5,21	2
4	53	22	1360	5,43	2
4	54	22	1670	5,89	2
4	55	22	1060	6,33	2
4	60	22	1000	5,78	2
5	51	22	1270	5,12	2
5	52	22	1160	5,5	2
5	53	22	1720	5,72	2
5	60	22	1480	5,83	2
6	50	22	1010	5,43	2
6	51	22	1120	5,78	2
6	60	22	2170	5,89	2
6	61	22	1060	5,24	2
7	48	22	1240	5,19	2
7	49	22	920	5,97	2
7	50	22	1360	6,17	2
7	61	22	500	5,33	2
8	47	22	940	5,28	2
8	48	22	1100	6,16	2
8	61	22	1160	5,3	2
9	45	22	2030	4,55	2
9	46	22	1300	5,38	2
9	47	22	1030	6,26	2
9	61	22	1370	5,26	2
10	43	22	2050	3,71	2
10	44	22	1410	4,55	2
10	45	22	1150	5,4	2
10	61	22	730	5,36	2
11	42	22	1950	3,96	2
11	43	22	2950	4,78	2
11	61	22	1550	5,6	2
12	40	22	2260	2,83	2
12	41	22	1890	3,79	2
12	42	22	1540	4,82	2
12	61	22	900	5,84	2
13	39	22	2480	3,17	2
13	40	22	2250	3,68	2
13	61	22	760	6,12	2
14	37	22	1760	2,64	2
14	38	22	4360	3,31	2
14	39	22	1930	4,06	2
14	61	22	1050	6,44	2
15	36	22	1860	2,64	2
15	37	22	2410	3,06	2
15	61	22	790	6,76	2
16	35	22	1770	2,59	2
16	36	22	2080	3,15	2
16	60	22	1010	8,07	2
16	61	22	1170	6,73	2
17	33	22	1940	2,02	2
17	34	22	2220	2,41	2
17	35	22	2210	3,04	2
17	60	22	850	8,12	2
18	32	22	2540	1,84	2
18	33	22	2550	2,29	2
18	60	22	810	8,17	2
19	30	22	1900	1,6	2
19	31	22	2080	1,86	2
19	32	22	2070	2,25	2
19	60	22	850	7,47	2
20	29	22	1550	1,62	2
20	30	22	2370	1,95	2
20	59	22	1190	8,87	2
20	60	22	900	6,52	2
21	27	22	1980	1,32	2
21	28	22	2580	1,56	2
21	29	22	2090	1,89	2
21	59	22	1160	8,3	2
22	26	22	960	1,23	2
22	27	22	2120	1,54	2
22	59	22	830	7,06	2
23	24	22	0	1,21	2
23	25	22	810	1,2	2
23	26	22	1270	1,38	2
23	58	22	1090	7,8	2
23	59	22	880	5,69	2
24	23	22	1690	1,35	2
24	24	22	1070	1,34	2
24	25	22	1290	1,33	2
24	26	22	1870	1,54	2
24	27	22	2000	2,01	2
24	28	22	1790	2,49	2
24	29	22	1490	3,03	2
24	30	22	1640	3,63	2
24	31	22	1410	4,23	2
24	32	22	930	4,63	2
24	33	22	1020	4,92	2
24	57	22	580	7,39	2
24	58	22	400	6,07	2
25	22	22	1570	1,6	2
25	23	22	2020	1,63	2
25	33	22	930	4,62	2
25	34	22	1130	4,77	2
25	35	22	1520	4,75	2
25	36	22	1420	4,66	2
25	37	22	1490	4,58	2
25	38	22	1500	4,55	2
25	39	22	1380	4,53	2
25	40	22	860	4,51	2
25	56	22	0	6,85	2
25	57	22	590	5,89	2
26	20	22	1670	1,74	2
26	21	22	1390	1,8	2
26	22	22	2810	1,86	2
26	40	22	1760	3,9	2
26	41	22	2010	4,13	2
26	42	22	1920	4,39	2
26	43	22	1480	4,65	2
26	44	22	1680	5,1	2
26	45	22	1890	5,55	2
26	46	22	940	5,99	2
26	47	22	950	6,29	2
26	54	22	920	6,75	2
26	55	22	1320	6,29	2
26	56	22	960	5,35	2
27	19	22	1470	1,93	2
27	20	22	2180	1,97	2
27	22	22	1680	2,13	2
27	47	22	1380	4,99	2
27	48	22	1440	5,29	2
27	49	22	1270	5,57	2
27	50	22	1470	5,75	2
27	51	22	1720	5,93	2
27	52	22	2350	5,97	2
27	53	22	1140	5,64	2
27	54	22	1390	5,31	2
28	18	22	2670	2,39	2
28	19	22	2630	2,35	2
28	22	22	620	2,56	2
29	16	22	2120	2,98	2
29	17	22	1120	2,98	2
29	18	22	1540	2,88	2
29	22	22	620	2,99	2
30	15	22	1910	3,5	2
30	16	22	1610	3,54	2
30	22	22	230	3,39	2
31	14	22	1800	4,4	2
31	15	22	830	4,26	2
31	22	22	1120	3,5	2
31	23	22	1120	3,5	2
32	13	22	1870	5,11	2
32	14	22	1710	5,33	2
32	23	22	1360	3,53	2
33	11	22	980	5,4	2
33	12	22	1110	5,7	2
33	13	22	1160	6	2
33	23	22	910	3,5	2
34	10	22	410	5,35	2
34	11	22	760	6,09	2
34	23	22	1870	3,14	2
34	24	22	1220	2,92	2
35	9	22	1880	5,33	2
35	10	22	830	6,06	2
35	23	22	1610	2,78	2
36	8	22	1240	5,33	2
36	9	22	1870	6	2
36	22	22	2060	2,86	2
36	23	22	2650	2,45	2
37	7	22	390	5,6	2
37	8	22	1010	5,97	2
37	22	22	2920	2,58	2
38	5	22	1230	5,65	2
38	6	22	980	5,95	2
38	7	22	1070	6,29	2
38	21	22	2650	2,91	2
38	22	22	2550	2,29	2
39	5	22	1140	6,21	2
39	20	22	1870	3,22	2
39	21	22	2390	2,62	2
40	4	22	1470	6,26	2
40	5	22	1470	6,43	2
40	19	22	1570	4,17	2
40	20	22	1930	2,77	2
41	3	22	1260	6,48	2
41	4	22	1040	6,57	2
41	19	22	1810	3,59	2
42	2	22	1280	6,14	2
42	3	22	820	6,48	2
42	18	22	2370	4,57	2
42	19	22	2900	3,1	2
43	2	22	1080	5,73	2
43	17	22	1960	5,27	2
43	18	22	2320	3,99	2
44	2	22	1050	5,32	2
44	16	22	810	5,96	2
44	17	22	780	4,5	2
45	2	22	1110	4,9	2
45	15	22	1460	6,95	2
45	16	22	1360	5,35	2
46	2	22	640	4,5	2
46	3	22	1000	4,65	2
46	15	22	990	6,23	2
47	3	22	530	4,3	2
47	14	22	1000	6,87	2
47	15	22	1220	5,51	2
48	3	22	0	3,93	2
48	13	22	1020	7,19	2
48	14	22	970	6,19	2
49	3	22	1390	3,57	2
49	4	22	570	3,7	2
49	13	22	1220	6,65	2
50	4	22	1540	3,31	2
50	5	22	1250	3,43	2
50	12	22	1260	7,19	2
50	13	22	1510	6,11	2
51	5	22	1180	3,09	2
51	6	22	1280	3,59	2
51	7	22	650	4,17	2
51	12	22	900	6,6	2
52	7	22	1550	3,75	2
52	8	22	1780	4,26	2
52	11	22	920	7,08	2
52	12	22	1050	5,96	2
53	8	22	1710	3,78	2
53	9	22	1370	4,66	2
53	10	22	990	5,58	2
53	11	22	1080	6,45	2
3	53	21	1230	3,7	2
3	54	21	1700	4,19	2
3	55	21	1120	4,69	2
3	56	21	950	4,99	2
4	51	21	3430	2,99	2
4	52	21	2040	3,56	2
4	53	21	1660	4,1	2
4	56	21	1360	5,29	2
4	57	21	640	5,27	2
5	50	21	2360	2,72	2
5	51	21	2450	3,33	2
5	57	21	860	5,51	2
5	58	21	1240	5,51	2
6	49	21	2780	2,78	2
6	50	21	3480	3,23	2
6	58	21	1160	5,45	2
7	47	21	1940	2,19	2
7	48	21	2240	2,72	2
7	49	21	2220	3,24	2
7	58	21	810	5,38	2
8	46	21	2330	2,18	2
8	47	21	2000	2,61	2
8	58	21	1430	5,25	2
8	59	21	810	5,2	2
9	45	21	1870	2,17	2
9	46	21	1680	2,7	2
9	59	21	1610	5,03	2
10	44	21	1780	1,92	2
10	45	21	1570	2,56	2
10	59	21	1730	4,86	2
11	43	21	1320	2,11	2
11	44	21	1350	2,33	2
11	59	21	1380	4,82	2
12	42	21	1120	2,21	2
12	43	21	470	2,57	2
12	59	21	1950	4,94	2
12	60	21	1240	5,56	2
13	41	21	2320	2,06	2
13	42	21	950	2,53	2
13	60	21	1410	5,86	2
14	40	21	2130	2,34	2
14	41	21	1180	2,45	2
14	60	21	1340	6,34	2
15	39	21	1950	2,49	2
15	40	21	1850	2,77	2
15	60	21	1390	7,01	2
16	38	21	3120	2,36	2
16	39	21	2770	2,75	2
16	60	21	1600	7,68	2
17	37	21	2300	2,38	2
17	38	21	2560	2,59	2
17	60	21	1450	8,55	2
18	36	21	2020	2,29	2
18	37	21	2160	2,59	2
18	60	21	1360	9,56	2
19	35	21	2120	2,02	2
19	36	21	2020	2,41	2
19	60	21	690	10,57	2
20	34	21	1820	1,83	2
20	35	21	2610	2,18	2
20	59	21	420	11,6	2
20	60	21	740	11,22	2
21	33	21	1850	1,67	2
21	34	21	2530	2,03	2
21	59	21	640	12,54	2
22	32	21	1630	1,55	2
22	33	21	1370	1,87	2
22	59	21	690	13,48	2
23	31	21	2890	1,54	2
23	32	21	2400	1,81	2
23	58	21	1200	13,37	2
23	59	21	740	12,92	2
24	30	21	3370	1,47	2
24	31	21	2980	1,79	2
24	57	21	1300	12,45	2
24	58	21	780	12,59	2
25	29	21	2340	1,44	2
25	30	21	2260	1,67	2
25	57	21	850	11,98	2
26	28	21	2970	1,65	2
26	29	21	2200	1,74	2
26	56	21	670	10,97	2
26	57	21	400	10,62	2
27	27	21	2470	1,86	2
27	28	21	1830	1,96	2
27	55	21	800	9,75	2
27	56	21	1080	9,59	2
28	25	21	1420	1,9	2
28	26	21	2590	2,04	2
28	27	21	2210	2,16	2
28	32	21	1680	3,14	2
28	33	21	890	3,34	2
28	34	21	1200	3,49	2
28	35	21	930	3,64	2
28	36	21	1270	3,65	2
28	37	21	1710	3,62	2
28	38	21	1540	3,58	2
28	39	21	940	3,77	2
28	40	21	520	4,01	2
28	54	21	1950	8,66	2
28	55	21	1020	8,54	2
29	24	21	2860	2,11	2
29	25	21	2290	2,27	2
29	30	21	1060	2,77	2
29	31	21	970	2,92	2
29	32	21	1380	3,07	2
29	40	21	1020	3,54	2
29	41	21	1190	3,78	2
29	42	21	1160	4,23	2
29	52	21	1160	7,43	2
29	53	21	800	7,57	2
29	54	21	1250	7,41	2
30	23	21	2350	2,29	2
30	24	21	2660	2,47	2
30	29	21	960	2,92	2
30	30	21	1080	2,94	2
30	42	21	1510	3,71	2
30	43	21	1200	4,11	2
30	44	21	1090	4,5	2
30	45	21	1340	4,64	2
30	51	21	1630	6,16	2
30	52	21	1470	6,29	2
31	22	21	1790	2,45	2
31	23	21	1820	2,63	2
31	28	21	960	3,24	2
31	29	21	390	3,19	2
31	45	21	1540	3,89	2
31	46	21	2110	3,95	2
31	47	21	1590	4,05	2
31	48	21	1650	4,43	2
31	49	21	1630	4,82	2
31	50	21	1690	5,14	2
31	51	21	1980	5,15	2
32	21	21	2370	2,66	2
32	22	21	1700	2,86	2
32	27	21	1670	3,33	2
32	28	21	860	3,2	2
32	48	21	2020	3,77	2
32	49	21	1200	4,05	2
33	19	21	1040	3,11	2
33	20	21	790	3,05	2
33	21	21	1090	3,06	2
33	26	21	1190	3,49	2
33	27	21	880	3,36	2
34	18	21	1510	3,71	2
34	19	21	380	3,59	2
34	25	21	1450	3,77	2
34	26	21	1160	3,6	2
35	17	21	820	4,48	2
35	18	21	1240	4,53	2
35	24	21	940	3,96	2
35	25	21	1550	3,71	2
36	15	21	1110	4,99	2
36	16	21	1240	5,14	2
36	17	21	960	5,29	2
36	23	21	1000	4,14	2
36	24	21	1100	3,97	2
37	14	21	930	5,65	2
37	15	21	1280	5,71	2
37	23	21	1110	4,2	2
38	12	21	850	5,85	2
38	13	21	1080	6,02	2
38	14	21	1200	6,19	2
38	22	21	940	4,29	2
38	23	21	1010	3,92	2
39	10	21	960	5,21	2
39	11	21	1220	5,69	2
39	12	21	1420	6,16	2
39	21	21	810	4,68	2
39	22	21	940	4,16	2
40	9	21	690	5,4	2
40	10	21	930	5,78	2
40	20	21	990	5,61	2
40	21	21	490	4,58	2
41	7	21	910	5,4	2
41	8	21	1180	5,7	2
41	9	21	1090	6	2
41	20	21	1300	5,31	2
42	6	21	1380	6,06	2
42	7	21	1370	6,26	2
42	19	21	1380	6,6	2
42	20	21	2050	5	2
43	5	21	1450	6,47	2
43	6	21	1220	6,9	2
43	18	21	790	8,03	2
43	19	21	960	6,32	2
44	4	21	1560	6,9	2
44	5	21	1520	7,2	2
44	18	21	390	7,38	2
45	3	21	2590	7,28	2
45	4	21	2150	7,77	2
45	17	21	970	8,04	2
45	18	21	1650	6,72	2
46	2	21	1830	6,3	2
46	3	21	1110	7,77	2
46	17	21	980	7,48	2
47	2	21	1070	6,41	2
47	16	21	860	8,28	2
47	17	21	770	6,63	2
48	2	21	920	6,53	2
48	16	21	980	7,55	2
49	2	21	1260	6,28	2
49	3	21	1560	7,08	2
49	15	21	690	8,6	2
49	16	21	1060	6,84	2
50	3	21	1030	6,31	2
50	4	21	930	6,43	2
50	15	21	610	7,78	2
51	4	21	650	5,77	2
51	15	21	1110	6,96	2
52	4	21	720	5,16	2
52	5	21	1160	5,39	2
52	14	21	1350	7,56	2
52	15	21	1510	6,53	2
53	5	21	1050	4,82	2
53	6	21	1290	5,06	2
53	7	21	1430	5,45	2
53	13	21	1340	8,34	2
53	14	21	1150	7,39	2
54	7	21	1200	4,95	2
54	8	21	1210	5,43	2
54	9	21	490	5,92	2
54	11	21	1100	8,06	2
54	12	21	1080	9,11	2
54	13	21	970	8,16	2
55	9	21	1590	5,46	2
55	10	21	1220	6,47	2
55	11	21	930	7,52	2
2	58	20	780	5,45	2
2	59	20	1200	5,67	2
2	60	20	1320	5,31	2
2	61	20	1510	4,95	2
3	57	20	1420	5,47	2
3	58	20	1040	6,04	2
3	61	20	1220	5,63	2
3	62	20	770	5,07	2
4	55	20	2230	4,59	2
4	56	20	1670	5,42	2
4	57	20	1960	5,97	2
4	62	20	690	5,62	2
5	54	20	2110	4,13	2
5	55	20	1700	5,13	2
5	62	20	1050	5,53	2
5	63	20	900	5,01	2
6	53	20	1880	3,54	2
6	54	20	1670	4,6	2
6	63	20	710	5,19	2
7	52	20	1470	3,27	2
7	53	20	2220	4,01	2
7	63	20	790	5,32	2
7	64	20	560	5,32	2
8	51	20	2290	3,16	2
8	52	20	1860	3,89	2
8	64	20	1180	5,43	2
9	50	20	1950	2,92	2
9	51	20	2040	3,72	2
9	64	20	1500	5,55	2
10	49	20	1040	2,91	2
10	50	20	2400	3,53	2
10	64	20	1390	5,78	2
10	65	20	1710	5,66	2
11	48	20	2370	2,86	2
11	49	20	2690	3,6	2
11	65	20	1270	6,15	2
12	47	20	1050	2,55	2
12	48	20	2690	3,42	2
12	65	20	1040	6,65	2
13	46	20	2040	2,66	2
13	47	20	1300	3,13	2
13	65	20	1050	7,27	2
14	45	20	1120	2,59	2
14	46	20	1930	3,26	2
14	65	20	780	8,05	2
15	44	20	1090	2,17	2
15	45	20	1840	2,98	2
15	65	20	1030	8,84	2
16	43	20	1920	2,3	2
16	44	20	1570	2,54	2
16	65	20	1110	9,38	2
17	42	20	2410	2,34	2
17	43	20	2410	2,71	2
17	64	20	730	10,1	2
17	65	20	990	9,69	2
18	42	20	2480	2,61	2
18	64	20	760	10,58	2
19	41	20	1840	2,4	2
19	42	20	2500	3	2
19	64	20	1540	10,81	2
20	40	20	2490	2,35	2
20	41	20	1990	2,7	2
20	64	20	1270	10,88	2
21	39	20	1970	2,09	2
21	40	20	2340	2,55	2
21	63	20	940	10,77	2
21	64	20	1190	10,95	2
22	38	20	2360	1,88	2
22	39	20	2150	2,35	2
22	63	20	1110	10,94	2
23	37	20	2620	1,91	2
23	38	20	2310	2,11	2
23	62	20	730	11,44	2
23	63	20	510	10,99	2
24	36	20	2520	1,9	2
24	37	20	2410	2,12	2
24	62	20	1040	11,8	2
25	35	20	1460	1,92	2
25	36	20	2260	2,14	2
25	61	20	800	11,75	2
25	62	20	1120	11,3	2
26	34	20	1770	1,95	2
26	35	20	1780	2,16	2
26	61	20	1030	11,12	2
27	33	20	2030	1,92	2
27	34	20	2280	2,16	2
27	59	20	690	11,01	2
27	60	20	1260	10,75	2
27	61	20	1070	10,49	2
28	32	20	2160	2,07	2
28	33	20	1620	2,22	2
28	43	20	1120	4,56	2
28	44	20	1940	4,73	2
28	45	20	2380	4,66	2
28	46	20	2250	4,56	2
28	47	20	2480	4,47	2
28	48	20	2250	4,69	2
28	49	20	1440	4,92	2
28	50	20	1860	5,18	2
28	51	20	830	5,77	2
28	52	20	740	6,36	2
28	53	20	1290	6,96	2
28	54	20	1150	7,66	2
28	55	20	1630	8,35	2
28	56	20	1470	8,96	2
28	57	20	700	9,31	2
28	58	20	670	9,67	2
28	59	20	710	9,78	2
29	30	20	1900	2,19	2
29	31	20	2070	2,3	2
29	32	20	2920	2,41	2
29	40	20	1030	3,34	2
29	41	20	1750	3,45	2
29	42	20	1570	3,63	2
29	43	20	1870	3,82	2
30	29	20	2800	2,34	2
30	30	20	1840	2,51	2
30	38	20	800	3,04	2
30	39	20	800	2,96	2
30	40	20	920	2,84	2
31	28	20	2510	2,56	2
31	29	20	2500	2,74	2
31	34	20	780	2,96	2
31	35	20	780	2,93	2
31	36	20	890	2,91	2
31	37	20	1060	2,89	2
31	38	20	70	2,87	2
32	26	20	2210	2,71	2
32	27	20	2290	2,89	2
32	28	20	2430	3,02	2
32	32	20	1320	3,2	2
32	33	20	940	3,12	2
32	34	20	240	2,99	2
33	25	20	2040	3,02	2
33	26	20	2120	3,22	2
33	30	20	1850	3,56	2
33	31	20	1370	3,49	2
33	32	20	1060	3,41	2
34	23	20	1660	3,45	2
34	24	20	1880	3,63	2
34	25	20	1800	3,82	2
34	29	20	1660	3,78	2
34	30	20	1180	3,61	2
35	22	20	1520	3,92	2
35	23	20	1650	4,19	2
35	28	20	930	4,39	2
35	29	20	1070	4,01	2
36	20	20	1740	4,06	2
36	21	20	1470	4,24	2
36	22	20	890	4,59	2
36	27	20	960	5,4	2
36	28	20	830	4,79	2
37	19	20	1070	4,7	2
37	20	20	1180	4,99	2
37	26	20	2230	5,54	2
37	27	20	360	5,24	2
38	17	20	1470	5,04	2
38	18	20	910	5,03	2
38	19	20	1730	5,47	2
38	26	20	1140	5,56	2
39	16	20	1540	5,54	2
39	17	20	1450	5,54	2
39	25	20	960	6,03	2
39	26	20	690	5,47	2
40	14	20	1050	5,15	2
40	15	20	530	5,61	2
40	16	20	1100	5,71	2
40	24	20	1260	6,22	2
40	25	20	610	5,55	2
41	13	20	1400	5,01	2
41	14	20	1170	5,35	2
41	24	20	940	5,85	2
42	11	20	1010	4,54	2
42	12	20	1270	5,12	2
42	13	20	1590	5,38	2
42	23	20	1160	6,48	2
42	24	20	1770	5,42	2
43	10	20	540	4,75	2
43	11	20	920	5,22	2
43	22	20	680	7,23	2
43	23	20	1490	5,96	2
44	9	20	2130	5,22	2
44	10	20	1150	5,56	2
44	22	20	840	6,83	2
45	7	20	940	5,69	2
45	8	20	1010	5,94	2
45	9	20	1990	6,19	2
45	21	20	1230	7,76	2
45	22	20	1790	6,32	2
46	6	20	1390	6,38	2
46	7	20	900	6,83	2
46	21	20	1400	6,99	2
47	5	20	870	6,17	2
47	6	20	1060	7,49	2
47	20	20	880	7,5	2
47	21	20	910	6,22	2
48	4	20	1360	5,55	2
48	5	20	1010	6,89	2
48	20	20	1040	6,96	2
49	3	20	3950	4,91	2
49	4	20	850	6,12	2
49	20	20	1550	6,23	2
50	2	20	900	4,03	2
50	3	20	2050	5,52	2
50	19	20	1400	7,39	2
50	20	20	1350	5,5	2
51	2	20	660	4,21	2
51	19	20	1560	6,77	2
52	2	20	1550	4,17	2
52	3	20	750	5,64	2
52	19	20	980	6,14	2
53	3	20	1270	5,52	2
53	18	20	1060	7,15	2
53	19	20	250	5,5	2
54	3	20	920	5,22	2
54	4	20	1040	6,07	2
54	18	20	1230	6,57	2
55	4	20	1120	5,58	2
55	5	20	1000	6,19	2
55	17	20	990	7,39	2
55	18	20	1150	6,12	2
56	5	20	860	5,68	2
56	6	20	900	6,28	2
56	17	20	1180	6,93	2
57	6	20	1050	5,52	2
57	7	20	1330	5,7	2
57	16	20	870	7,42	2
57	17	20	1010	6,23	2
58	7	20	1390	4,84	2
58	8	20	1570	4,99	2
58	16	20	1020	6,52	2
59	8	20	1390	4,19	2
59	9	20	1150	4,4	2
59	10	20	1180	4,93	2
59	15	20	1300	6,67	2
59	16	20	1210	5,63	2
60	10	20	1290	4,26	2
60	11	20	930	4,78	2
60	12	20	1040	5,3	2
60	14	20	1010	5,55	2
60	15	20	1680	5,64	2
61	12	20	1060	4,48	2
61	13	20	910	4,54	2
61	14	20	1110	4,58	2
2	55	19	2170	5,2	2
2	56	19	1460	5,08	2
3	53	19	1320	5,47	2
3	54	19	1810	5,73	2
3	55	19	2150	5,98	2
3	56	19	1440	5,89	2
3	57	19	1330	5,16	2
3	58	19	1050	4,44	2
4	52	19	1860	5,33	2
4	53	19	1440	6,15	2
4	58	19	1480	5,19	2
5	51	19	1220	4,75	2
5	52	19	1720	5,78	2
5	58	19	910	5,46	2
5	59	19	670	4,74	2
6	50	19	800	4,1	2
6	51	19	1570	5,17	2
6	59	19	470	5,11	2
6	60	19	570	4,45	2
7	49	19	1460	3,6	2
7	50	19	970	4,52	2
7	60	19	840	4,9	2
8	48	19	2470	3,16	2
8	49	19	2190	4,1	2
8	60	19	1150	5,07	2
8	61	19	1160	4,79	2
9	47	19	1310	2,62	2
9	48	19	2700	3,61	2
9	61	19	990	5,18	2
10	46	19	960	2,53	2
10	47	19	1540	3,1	2
10	61	19	560	5,48	2
10	62	19	1090	5,07	2
11	46	19	2010	3,09	2
11	62	19	940	5,16	2
12	45	19	1030	2,82	2
12	46	19	1680	3,65	2
12	62	19	910	5,26	2
13	44	19	1900	2,37	2
13	45	19	1930	3,34	2
13	62	19	630	5,45	2
14	43	19	1480	2,59	2
14	44	19	1290	2,95	2
14	62	19	760	5,84	2
14	63	19	1100	5,04	2
15	42	19	360	2,54	2
15	43	19	1360	3,04	2
15	63	19	1190	5,28	2
16	42	19	500	2,95	2
16	63	19	1140	5,56	2
17	41	19	2030	2,65	2
17	42	19	1340	3,51	2
17	63	19	1130	5,91	2
18	40	19	1860	2,59	2
18	41	19	2330	2,98	2
18	63	19	870	6,25	2
19	39	19	1920	2,46	2
19	40	19	3100	2,97	2
19	63	19	700	6,37	2
20	38	19	2160	2,19	2
20	39	19	2830	2,78	2
20	63	19	1020	6,26	2
21	38	19	2430	2,37	2
21	62	19	860	7,77	2
21	63	19	1350	6,16	2
22	37	19	2250	2,21	2
22	38	19	3160	2,62	2
22	62	19	1180	7,46	2
23	36	19	2870	2,03	2
23	37	19	2260	2,47	2
23	62	19	1390	6,98	2
24	35	19	3830	1,87	2
24	36	19	2290	2,25	2
24	61	19	440	7,39	2
24	62	19	1080	6,5	2
25	34	19	2120	2,08	2
25	35	19	2450	2,22	2
25	61	19	1420	7,01	2
26	34	19	1840	2,45	2
26	61	19	1320	6,63	2
27	33	19	2280	2,54	2
27	34	19	2420	2,81	2
27	60	19	1500	6,9	2
27	61	19	1870	6,25	2
28	32	19	2490	2,48	2
28	33	19	1890	2,8	2
28	60	19	1170	6,42	2
29	31	19	2340	2,32	2
29	32	19	1810	2,71	2
29	59	19	1560	6,66	2
29	60	19	1760	5,85	2
30	30	19	3430	2,09	2
30	31	19	2120	2,52	2
30	58	19	1440	6,83	2
30	59	19	1180	6,16	2
31	29	19	2180	2,12	2
31	30	19	2960	2,36	2
31	39	19	1830	3,79	2
31	40	19	1950	3,77	2
31	41	19	1660	3,74	2
31	42	19	1700	3,47	2
31	43	19	2200	3,17	2
31	44	19	1710	2,87	2
31	45	19	2050	2,9	2
31	46	19	1590	2,93	2
31	57	19	1330	6,43	2
31	58	19	2940	5,99	2
32	28	19	2190	2,35	2
32	29	19	2370	2,44	2
32	30	19	2520	2,64	2
32	31	19	1620	2,91	2
32	32	19	1000	3,19	2
32	33	19	840	3,37	2
32	34	19	980	3,5	2
32	35	19	1110	3,62	2
32	36	19	1010	3,55	2
32	37	19	1730	3,4	2
32	38	19	2970	3,24	2
32	39	19	1890	3,2	2
32	46	19	1510	2,64	2
32	47	19	1130	2,72	2
32	48	19	0	3,16	2
32	49	19	1560	3,6	2
32	50	19	0	4,05	2
32	51	19	1340	4,54	2
32	52	19	430	5,03	2
32	56	19	680	5,85	2
32	57	19	1840	5,47	2
33	26	19	2890	2,46	2
33	27	19	2570	2,56	2
33	28	19	1400	2,66	2
33	29	19	1500	2,77	2
33	30	19	1400	2,92	2
33	52	19	1540	4,54	2
33	53	19	1460	4,85	2
33	54	19	630	4,89	2
33	55	19	2170	4,93	2
33	56	19	2170	4,84	2
34	25	19	2290	2,83	2
34	26	19	2130	2,84	2
34	27	19	1670	2,86	2
34	28	19	1800	2,9	2
35	23	19	2390	3,3	2
35	24	19	1820	3,35	2
35	25	19	1660	3,29	2
35	26	19	1370	3,22	2
36	19	19	2310	3,36	2
36	20	19	2410	3,52	2
36	21	19	1150	3,66	2
36	22	19	2370	3,77	2
36	23	19	1690	3,87	2
36	24	19	910	3,89	2
37	15	19	1060	3,6	2
37	16	19	1230	3,65	2
37	17	19	1290	3,71	2
37	18	19	620	3,81	2
37	19	19	950	4,05	2
37	22	19	600	4,5	2
37	23	19	960	4,51	2
38	12	19	1040	4,57	2
38	13	19	1250	4,4	2
38	14	19	1820	4,22	2
38	15	19	780	4,08	2
38	21	19	1350	5,3	2
38	22	19	700	5,22	2
39	11	19	1280	4,75	2
39	12	19	890	5,39	2
39	21	19	1290	6,08	2
40	10	19	1270	4,75	2
40	11	19	710	5,32	2
40	20	19	950	6,51	2
40	21	19	990	6,51	2
41	9	19	1110	4,9	2
41	10	19	1280	5,41	2
41	19	19	1080	7,16	2
41	20	19	1130	7,16	2
42	8	19	1330	4,56	2
42	9	19	1240	5,56	2
42	18	19	1190	8,12	2
42	19	19	1110	7,9	2
43	7	19	1160	4,1	2
43	8	19	1710	4,98	2
43	18	19	980	8,73	2
44	7	19	850	4,62	2
44	17	19	1240	8,82	2
44	18	19	1090	9,33	2
45	6	19	1350	4,55	2
45	7	19	1030	5,19	2
45	16	19	1300	8,3	2
45	17	19	930	9,19	2
46	5	19	1550	4,73	2
46	6	19	1310	5,36	2
46	16	19	1090	8,4	2
47	5	19	1280	5,55	2
47	15	19	1450	8,31	2
47	16	19	940	8,5	2
48	4	19	1050	5,84	2
48	5	19	1060	6,41	2
48	15	19	1800	8,7	2
49	3	19	1260	6,24	2
49	4	19	1050	6,9	2
49	14	19	1840	8,77	2
49	15	19	1270	8,98	2
50	3	19	1570	7,33	2
50	14	19	1250	9,2	2
51	3	19	1240	8,14	2
51	14	19	800	9,55	2
52	2	19	800	7,26	2
52	3	19	870	8,57	2
52	13	19	1190	10,03	2
52	14	19	790	9,8	2
53	2	19	800	7,86	2
53	13	19	750	10,54	2
54	2	19	1100	8,1	2
54	13	19	690	10,52	2
55	2	19	1090	7,99	2
55	12	19	980	10,79	2
55	13	19	1240	10,01	2
56	2	19	1210	7,88	2
56	3	19	1030	8,78	2
56	12	19	750	10,39	2
57	3	19	1080	8,32	2
57	12	19	650	9,78	2
58	3	19	810	7,64	2
58	4	19	800	7,92	2
58	11	19	1020	9,04	2
58	12	19	750	9,04	2
59	4	19	1180	7,37	2
59	5	19	830	7,61	2
59	11	19	920	8,55	2
60	5	19	1080	6,81	2
60	6	19	1200	7,12	2
60	10	19	1010	8,06	2
60	11	19	450	7,74	2
61	6	19	1110	6,14	2
61	7	19	1100	6,54	2
61	10	19	980	7,11	2
62	7	19	890	5,58	2
62	8	19	1050	6,01	2
62	9	19	930	6,44	2
62	10	19	1090	6,17	2
63	9	19	980	5,36	2
2	52	18	500	5,58	2
2	53	18	810	6,38	2
3	51	18	620	5,26	2
3	52	18	1010	6,01	2
3	53	18	1220	6,77	2
3	54	18	1430	7,28	2
3	55	18	1380	7,08	2
4	49	18	3610	3,56	2
4	50	18	1180	4,77	2
4	51	18	470	5,88	2
4	55	18	1950	7,18	2
4	56	18	1020	6,81	2
5	49	18	1550	3,98	2
5	56	18	2620	6,73	2
5	57	18	2100	6,24	2
6	48	18	2130	3,01	2
6	49	18	1200	4,44	2
6	57	18	1490	6,09	2
6	58	18	1980	5,74	2
7	47	18	1810	3	2
7	48	18	1810	3,72	2
7	58	18	1940	5,62	2
8	46	18	1210	2,79	2
8	47	18	1860	3,59	2
8	58	18	1520	5,49	2
8	59	18	540	5,07	2
9	45	18	2330	2,33	2
9	46	18	1460	3,27	2
9	59	18	590	4,95	2
10	44	18	1820	2,35	2
10	45	18	1200	2,73	2
10	59	18	1250	4,93	2
10	60	18	1980	4,53	2
11	43	18	1330	2,21	2
11	44	18	1480	2,67	2
11	60	18	1950	4,48	2
12	43	18	1420	2,5	2
12	60	18	2230	4,49	2
13	42	18	180	2,21	2
13	43	18	1270	2,91	2
13	60	18	880	4,62	2
14	41	18	2470	2,14	2
14	42	18	80	2,46	2
14	60	18	1600	4,74	2
14	61	18	1960	4,44	2
15	40	18	1590	2,01	2
15	41	18	2240	2,41	2
15	60	18	1390	4,79	2
16	39	18	910	1,87	2
16	40	18	1100	2,29	2
16	59	18	430	5	2
16	60	18	1270	4,74	2
17	39	18	1160	2,06	2
17	59	18	1490	4,88	2
18	38	18	1260	2,03	2
18	39	18	1960	2,32	2
18	57	18	2850	5,23	2
18	58	18	510	4,97	2
18	59	18	4840	4,71	2
19	37	18	2300	1,87	2
19	38	18	1780	2,25	2
19	56	18	1530	5,21	2
19	57	18	1930	5,01	2
20	37	18	2810	1,98	2
20	55	18	2590	5,08	2
20	56	18	1630	4,96	2
21	36	18	2180	1,8	2
21	37	18	2820	2,24	2
21	54	18	2390	5,11	2
21	55	18	1830	5,02	2
22	35	18	2020	1,96	2
22	36	18	2180	2,11	2
22	52	18	1910	5,01	2
22	53	18	1920	5,12	2
22	54	18	2370	5,18	2
23	34	18	2310	2,04	2
23	35	18	1940	2,22	2
23	51	18	2710	4,46	2
23	52	18	2360	4,75	2
24	33	18	2550	2,14	2
24	34	18	2460	2,37	2
24	49	18	2630	4,63	2
24	50	18	1870	4,36	2
24	51	18	2180	4,21	2
25	33	18	2100	2,44	2
25	47	18	2460	4,58	2
25	48	18	2770	4,09	2
25	49	18	2200	4,04	2
26	32	18	2440	2,4	2
26	33	18	1990	2,74	2
26	46	18	2850	4,08	2
26	47	18	3260	3,65	2
27	31	18	2500	2,25	2
27	32	18	2620	2,61	2
27	44	18	2330	4,05	2
27	45	18	2780	3,68	2
27	46	18	2350	3,37	2
28	30	18	2440	2,2	2
28	31	18	2640	2,46	2
28	42	18	1570	4,01	2
28	43	18	530	3,66	2
28	44	18	1980	3,31	2
29	29	18	2370	2,27	2
29	30	18	2270	2,42	2
29	41	18	2100	3,72	2
29	42	18	1500	3,26	2
30	29	18	2060	2,46	2
30	39	18	1650	3,95	2
30	40	18	1410	3,62	2
30	41	18	1520	3,22	2
31	28	18	1990	2,53	2
31	29	18	2080	2,64	2
31	37	18	2870	3,61	2
31	38	18	2060	3,46	2
31	39	18	2110	3,3	2
32	27	18	2190	2,66	2
32	28	18	1900	2,72	2
32	35	18	1520	3,12	2
32	36	18	1640	3,21	2
32	37	18	2220	3,08	2
33	26	18	1450	2,94	2
33	27	18	1160	2,87	2
33	33	18	2110	2,7	2
33	34	18	1410	2,71	2
33	35	18	2130	2,76	2
34	24	18	890	3,47	2
34	25	18	910	3,4	2
34	26	18	1420	3,24	2
34	31	18	1110	2,65	2
34	32	18	2890	2,54	2
34	33	18	2080	2,43	2
35	23	18	980	3,98	2
35	24	18	570	3,92	2
35	29	18	1110	2,86	2
35	30	18	2700	2,66	2
35	31	18	1660	2,48	2
36	21	18	180	4,64	2
36	22	18	600	4,69	2
36	23	18	1480	4,51	2
36	26	18	2620	3,68	2
36	27	18	900	3,3	2
36	28	18	830	2,97	2
36	29	18	1120	2,73	2
37	18	18	910	5,05	2
37	19	18	1400	4,97	2
37	20	18	2540	5,14	2
37	21	18	640	5,31	2
37	24	18	1460	4,72	2
37	25	18	1540	4,33	2
37	26	18	1870	3,82	2
38	14	18	1000	6,02	2
38	15	18	1350	5,96	2
38	16	18	1320	5,89	2
38	17	18	1750	5,76	2
38	18	18	1180	5,64	2
38	23	18	1420	5,51	2
38	24	18	910	5,06	2
39	12	18	1000	6,02	2
39	13	18	850	6,45	2
39	14	18	830	6,4	2
39	22	18	1730	6,22	2
39	23	18	1030	5,5	2
40	11	18	1150	6,22	2
40	12	18	1260	6,53	2
40	21	18	980	6,79	2
40	22	18	1220	6,47	2
41	10	18	1120	6,57	2
41	11	18	1680	6,8	2
41	20	18	1080	7,34	2
41	21	18	660	7,11	2
42	8	18	1160	5,31	2
42	9	18	1040	6,08	2
42	10	18	980	6,85	2
42	20	18	1250	7,65	2
43	7	18	1210	5,34	2
43	8	18	1210	5,98	2
43	19	18	1300	9,03	2
43	20	18	1070	7,95	2
44	6	18	880	5,05	2
44	7	18	1340	6,17	2
44	19	18	1730	9,43	2
45	5	18	1560	4,72	2
45	6	18	1210	5,89	2
45	18	18	1380	9,04	2
45	19	18	1550	8,91	2
46	4	18	790	4,34	2
46	5	18	1380	5,52	2
46	18	18	1210	8,77	2
47	3	18	2530	3,85	2
47	4	18	1390	5,12	2
47	18	18	1450	8,38	2
48	3	18	1100	4,61	2
48	18	18	1500	7,75	2
49	2	18	1030	3,79	2
49	3	18	740	5,37	2
49	17	18	860	8,29	2
49	18	18	1240	7,12	2
50	2	18	1070	4,45	2
50	17	18	900	7,98	2
51	2	18	1300	5,21	2
51	17	18	1020	7,59	2
52	2	18	1020	5,96	2
52	16	18	930	9,11	2
52	17	18	980	7,2	2
53	2	18	1230	6,29	2
53	3	18	1150	7,46	2
53	15	18	1220	9,49	2
53	16	18	840	8,65	2
54	3	18	1150	7,32	2
54	15	18	1110	8,9	2
55	3	18	1430	7,17	2
55	4	18	960	8,24	2
55	14	18	1150	9,34	2
55	15	18	1160	8,3	2
56	4	18	1180	7,55	2
56	13	18	880	9,95	2
56	14	18	1070	8,8	2
57	4	18	1240	6,53	2
57	5	18	1080	7,02	2
57	13	18	760	9,4	2
58	5	18	880	6,08	2
58	6	18	330	6,6	2
58	12	18	1150	9,03	2
58	13	18	780	8,86	2
59	6	18	1080	5,8	2
59	7	18	690	6,37	2
59	11	18	940	8,4	2
59	12	18	1200	8,21	2
60	7	18	610	5,55	2
60	8	18	750	6,19	2
60	10	18	500	7,51	2
60	11	18	970	7,37	2
61	8	18	610	5,32	2
61	9	18	770	5,9	2
61	10	18	880	6,47	2
2	46	17	2240	3,2	2
2	47	17	2070	4,26	2
3	46	17	1170	3,32	2
3	47	17	1390	4,41	2
4	45	17	2090	2,3	2
4	46	17	1580	3,43	2
4	47	17	1430	4,56	2
4	48	17	1200	5,59	2
5	45	17	1460	2,58	2
5	48	17	930	5,88	2
5	49	17	1550	6,29	2
6	45	17	1520	2,86	2
6	49	17	1820	6,41	2
7	44	17	540	2,5	2
7	45	17	1730	3,15	2
7	49	17	1900	6,56	2
7	50	17	1360	6,62	2
8	44	17	1330	2,89	2
8	50	17	1060	6,92	2
9	44	17	2120	3,28	2
9	50	17	1650	7,21	2
9	51	17	1020	6,82	2
10	43	17	1290	2,89	2
10	44	17	1190	3,72	2
10	51	17	1350	6,9	2
11	43	17	1160	3,47	2
11	51	17	1450	6,85	2
12	43	17	1320	4,05	2
12	51	17	970	6,8	2
13	42	17	1600	3,54	2
13	43	17	1210	4,65	2
13	51	17	1630	6,66	2
14	42	17	1100	4,09	2
14	51	17	1260	6,31	2
15	41	17	1630	3,83	2
15	42	17	2150	4,64	2
15	50	17	1110	6,87	2
15	51	17	1680	5,96	2
16	41	17	2150	4,32	2
16	50	17	720	6,52	2
17	40	17	1610	3,85	2
17	41	17	1920	4,9	2
17	49	17	1680	7,06	2
17	50	17	880	6,05	2
18	40	17	2120	4,31	2
18	48	17	1090	7,5	2
18	49	17	1360	6,54	2
19	39	17	2220	3,62	2
19	40	17	1910	4,81	2
19	47	17	790	7,78	2
19	48	17	1150	6,87	2
20	38	17	2860	3,56	2
20	39	17	2200	4,17	2
20	46	17	1250	8,26	2
20	47	17	1040	7,2	2
21	37	17	2900	3,29	2
21	38	17	3740	4	2
21	46	17	1120	7,84	2
22	36	17	2580	2,98	2
22	37	17	2650	3,74	2
22	45	17	1380	8,44	2
22	46	17	1480	7,2	2
23	35	17	2400	2,88	2
23	36	17	2550	3,41	2
23	44	17	1340	7,75	2
23	45	17	1310	7,45	2
24	33	17	1910	2,11	2
24	34	17	2380	2,58	2
24	35	17	2560	3,21	2
24	43	17	1260	7,45	2
24	44	17	1150	6,97	2
25	32	17	2480	2,34	2
25	33	17	2270	2,43	2
25	42	17	1300	7,32	2
25	43	17	1480	6,72	2
26	30	17	2640	2,4	2
26	31	17	2070	2,54	2
26	32	17	1950	2,7	2
26	40	17	1040	7,32	2
26	41	17	1190	6,92	2
26	42	17	1450	6,53	2
27	29	17	2300	2,51	2
27	30	17	2730	2,63	2
27	39	17	780	7,72	2
27	40	17	1030	7,14	2
28	27	17	1780	2,39	2
28	28	17	2550	2,59	2
28	29	17	2180	2,74	2
28	38	17	660	6,7	2
28	39	17	930	7,07	2
29	25	17	2370	2,07	2
29	26	17	2000	2,33	2
29	27	17	2170	2,58	2
29	36	17	1360	5,92	2
29	37	17	1330	6,03	2
29	38	17	1120	6,05	2
30	24	17	740	2,06	2
30	25	17	2230	2,28	2
30	33	17	880	4,75	2
30	34	17	960	5,16	2
30	35	17	1110	5,56	2
30	36	17	1330	5,95	2
31	22	17	1970	1,87	2
31	23	17	2590	2,09	2
31	24	17	1810	2,32	2
31	28	17	2100	3,15	2
31	29	17	1940	3,33	2
31	30	17	2140	3,51	2
31	31	17	1270	3,85	2
31	32	17	690	4,28	2
31	33	17	750	4,71	2
32	20	17	1410	1,96	2
32	21	17	2490	1,99	2
32	22	17	2400	2,1	2
32	26	17	2080	2,97	2
32	27	17	2150	3,14	2
32	28	17	2460	3,29	2
33	19	17	1630	2,19	2
33	20	17	2540	2,2	2
33	24	17	2270	2,87	2
33	25	17	2120	3,07	2
33	26	17	2290	3,2	2
34	18	17	2390	2,54	2
34	19	17	2520	2,61	2
34	23	17	2350	2,83	2
34	24	17	2150	3,02	2
35	16	17	1020	2,62	2
35	17	17	2280	2,78	2
35	18	17	2510	2,95	2
35	22	17	2790	2,95	2
35	23	17	1980	3,05	2
36	15	17	1690	2,78	2
36	16	17	1600	2,9	2
36	21	17	1040	3,32	2
36	22	17	1710	3,27	2
37	14	17	1690	3,36	2
37	15	17	1490	3,41	2
37	21	17	2240	3,71	2
38	13	17	1220	4,07	2
38	14	17	1530	4,06	2
38	20	17	950	4,38	2
38	21	17	1270	4,1	2
39	12	17	1000	4,86	2
39	13	17	1100	4,82	2
39	20	17	780	4,87	2
40	11	17	1380	5,38	2
40	12	17	1500	5,38	2
40	19	17	780	5,57	2
40	20	17	1430	5,11	2
41	10	17	1600	5,8	2
41	11	17	1240	5,84	2
41	19	17	940	5,89	2
42	9	17	1260	5,79	2
42	10	17	940	6,19	2
42	18	17	670	6,26	2
42	19	17	1200	6,15	2
43	9	17	1060	6,03	2
43	18	17	640	6,13	2
44	8	17	470	6,15	2
44	9	17	690	6,27	2
44	18	17	190	6,01	2
45	7	17	1550	6,49	2
45	8	17	1210	6,53	2
45	17	17	2100	6,13	2
45	18	17	1340	5,89	2
46	7	17	1240	6,89	2
46	17	17	1600	6,31	2
47	6	17	840	7,03	2
47	7	17	1080	7,3	2
47	16	17	710	7,31	2
47	17	17	1180	6,49	2
48	5	17	1090	7,56	2
48	6	17	890	7,66	2
48	16	17	1000	7,58	2
49	5	17	910	8,32	2
49	15	17	900	7,69	2
49	16	17	880	7,28	2
50	4	17	930	8,81	2
50	5	17	890	9,08	2
50	15	17	920	7,57	2
51	4	17	1230	9,45	2
51	14	17	950	8,08	2
51	15	17	1090	7,39	2
52	3	17	1070	8,38	2
52	4	17	1740	9,81	2
52	14	17	1110	8,09	2
53	3	17	1130	8,87	2
53	13	17	1350	9,44	2
53	14	17	1250	8,11	2
54	3	17	900	9,13	2
54	12	17	1300	9,9	2
54	13	17	840	9,54	2
55	2	17	1200	8,1	2
55	3	17	790	9,07	2
55	12	17	680	9,83	2
56	2	17	1420	8,23	2
56	11	17	1220	10,26	2
56	12	17	1300	9,76	2
57	2	17	1410	8,12	2
57	3	17	660	8,81	2
57	10	17	740	10,76	2
57	11	17	1260	10,08	2
58	3	17	710	8,46	2
58	10	17	750	10,57	2
59	3	17	1230	8,12	2
59	9	17	1100	10,15	2
59	10	17	670	10,38	2
60	3	17	1250	7,39	2
60	4	17	900	8,05	2
60	9	17	980	9,78	2
61	4	17	890	7,04	2
61	8	17	1460	9,08	2
61	9	17	970	9,25	2
62	4	17	1090	6,03	2
62	5	17	1240	6,81	2
62	7	17	800	8,4	2
62	8	17	1250	8,58	2
63	5	17	1020	6,03	2
63	6	17	870	6,83	2
63	7	17	780	7,63	2
64	5	17	940	5,3	2
64	6	17	980	6	2
2	50	16	710	6,6	2
3	49	16	1080	6,57	2
3	50	16	870	6,89	2
3	51	16	830	6,92	2
4	48	16	1110	6,23	2
4	49	16	1100	6,71	2
4	51	16	1020	7,37	2
5	47	16	1580	5,15	2
5	48	16	1020	6,12	2
5	51	16	1060	7,01	2
6	46	16	360	4,1	2
6	47	16	1480	5,12	2
6	51	16	1330	6,59	2
7	46	16	1420	4,14	2
7	51	16	1680	6,18	2
8	45	16	2200	3,65	2
8	46	16	1270	4,53	2
8	50	16	1250	5,94	2
8	51	16	840	5,79	2
9	44	16	560	3,32	2
9	45	16	1320	4,09	2
9	50	16	1730	5,73	2
10	43	16	1680	2,87	2
10	44	16	1170	3,72	2
10	50	16	1870	5,56	2
11	43	16	1490	3,29	2
11	49	16	1290	6,47	2
11	50	16	2070	5,77	2
12	42	16	940	2,7	2
12	43	16	970	3,71	2
12	49	16	2060	6,84	2
13	41	16	1380	2,64	2
13	42	16	1200	3,08	2
13	48	16	1450	8,06	2
13	49	16	1340	7,09	2
14	41	16	1770	3,11	2
14	48	16	760	7,67	2
15	40	16	2590	2,88	2
15	41	16	2040	3,59	2
15	47	16	1310	7,33	2
15	48	16	830	7,28	2
16	39	16	1080	2,45	2
16	40	16	680	3,24	2
16	47	16	1180	7,18	2
17	39	16	960	2,77	2
17	46	16	1690	7,45	2
17	47	16	1040	7,06	2
18	38	16	840	2,7	2
18	39	16	2500	3,1	2
18	46	16	1800	7,58	2
19	37	16	490	2,57	2
19	38	16	1610	3,02	2
19	45	16	1210	8,4	2
19	46	16	1150	7,55	2
20	37	16	1780	2,93	2
20	44	16	750	7,91	2
20	45	16	1060	8,18	2
21	36	16	1450	2,81	2
21	37	16	2430	3,28	2
21	44	16	1030	7,91	2
22	35	16	2560	2,75	2
22	36	16	2040	3,13	2
22	43	16	1490	7,77	2
22	44	16	980	7,7	2
23	35	16	2820	3,02	2
23	42	16	1240	7,84	2
23	43	16	1260	7,53	2
24	34	16	2090	2,79	2
24	35	16	2560	3,28	2
24	42	16	1570	7,84	2
25	33	16	2140	2,63	2
25	34	16	1740	3,07	2
25	41	16	1400	7,08	2
25	42	16	1290	7,49	2
26	32	16	2890	2,75	2
26	33	16	2810	2,95	2
26	40	16	1480	6,72	2
26	41	16	1180	6,75	2
27	32	16	2370	3,06	2
27	39	16	1710	7,01	2
27	40	16	1640	6,77	2
28	31	16	1940	3,14	2
28	32	16	2590	3,42	2
28	38	16	1510	6,51	2
28	39	16	1390	6,98	2
29	30	16	1770	3,13	2
29	31	16	2200	3,46	2
29	37	16	1470	6,25	2
29	38	16	740	6,45	2
30	29	16	1790	3,11	2
30	30	16	2250	3,39	2
30	35	16	880	5,85	2
30	36	16	740	6,43	2
30	37	16	1230	6,47	2
31	28	16	1670	3,13	2
31	29	16	1820	3,4	2
31	32	16	1320	4,48	2
31	33	16	2120	4,92	2
31	34	16	1300	5,36	2
31	35	16	880	5,8	2
32	27	16	2560	3,18	2
32	28	16	2130	3,46	2
32	29	16	2100	3,7	2
32	30	16	2060	3,94	2
32	31	16	2080	4,26	2
32	32	16	970	4,62	2
33	26	16	2480	3,18	2
33	27	16	2820	3,52	2
33	28	16	2530	3,8	2
33	29	16	1580	4,01	2
34	24	16	2380	2,85	2
34	25	16	1960	3,09	2
34	26	16	2460	3,4	2
34	27	16	2340	3,7	2
34	28	16	2900	3,9	2
35	23	16	2690	2,99	2
35	24	16	2270	3,14	2
35	25	16	1940	3,34	2
35	26	16	2050	3,58	2
36	21	16	2580	3,16	2
36	22	16	3120	3,23	2
36	23	16	2580	3,34	2
36	25	16	2030	3,58	2
37	19	16	2110	3,76	2
37	20	16	2600	3,7	2
37	21	16	3490	3,63	2
37	24	16	1450	3,54	2
37	25	16	1210	3,57	2
38	17	16	1870	4,14	2
38	18	16	1200	4,4	2
38	19	16	2060	4,53	2
38	23	16	1240	3,77	2
38	24	16	1550	3,6	2
39	16	16	1720	4,45	2
39	17	16	1530	4,79	2
39	23	16	1220	3,97	2
40	14	16	910	4,43	2
40	15	16	1900	4,88	2
40	16	16	2010	5,32	2
40	22	16	810	4,37	2
40	23	16	2080	3,93	2
41	13	16	1250	4,7	2
41	14	16	1430	5,22	2
41	22	16	840	4,43	2
42	11	16	1560	6,07	2
42	12	16	1110	5,7	2
42	13	16	1120	5,42	2
42	21	16	1450	5,51	2
42	22	16	1120	4,49	2
43	10	16	1320	6,71	2
43	11	16	1390	6,38	2
43	20	16	1140	6,54	2
43	21	16	1730	5,33	2
44	9	16	1080	6,41	2
44	10	16	1640	6,97	2
44	20	16	990	6,38	2
45	8	16	1090	6,35	2
45	9	16	1530	6,78	2
45	19	16	840	7,43	2
45	20	16	1120	6,19	2
46	7	16	1350	6,34	2
46	8	16	1530	6,66	2
46	19	16	1160	6,79	2
47	6	16	1750	6,01	2
47	7	16	1140	6,81	2
47	18	16	1240	6,39	2
47	19	16	1320	6,16	2
48	5	16	1000	5,92	2
48	6	16	1390	6,61	2
48	18	16	950	5,8	2
49	5	16	1200	6,85	2
49	17	16	800	5,51	2
49	18	16	1220	5,31	2
50	4	16	1610	7,26	2
50	5	16	1250	7,79	2
50	17	16	800	5,21	2
51	4	16	1120	8,1	2
51	16	16	1050	5,52	2
51	17	16	1880	4,94	2
52	3	16	910	6,57	2
52	4	16	840	8,37	2
52	16	16	640	5,44	2
53	3	16	1260	6,83	2
53	15	16	1530	6,05	2
53	16	16	1070	5,36	2
54	3	16	950	6,98	2
54	15	16	1240	6,03	2
55	3	16	940	6,92	2
55	14	16	920	6,91	2
55	15	16	1190	5,92	2
56	3	16	770	6,86	2
56	13	16	1700	8,18	2
56	14	16	1020	6,99	2
57	3	16	980	6,79	2
57	12	16	1000	8,77	2
57	13	16	1160	8,2	2
58	3	16	350	6,7	2
58	4	16	1070	8	2
58	12	16	820	8,56	2
59	4	16	620	7,79	2
59	11	16	840	9,03	2
59	12	16	770	8,35	2
60	4	16	960	7,63	2
60	5	16	1260	7,96	2
60	11	16	1160	8,75	2
61	5	16	930	7,91	2
61	10	16	710	9,22	2
61	11	16	1260	8,31	2
62	5	16	770	7,86	2
62	6	16	1280	8,19	2
62	9	16	1400	8,79	2
62	10	16	1040	8,9	2
63	6	16	1180	7,74	2
63	7	16	910	8,16	2
63	8	16	860	8,28	2
63	9	16	880	8,38	2
64	7	16	600	7,49	2
64	8	16	1140	7,66	2
2	44	15	1040	5,45	2
3	43	15	1310	4,95	2
3	44	15	730	6,08	2
4	43	15	1210	5,33	2
4	44	15	1130	6,71	2
4	45	15	900	7,76	2
5	42	15	2080	3,82	2
5	43	15	1360	5,12	2
5	45	15	960	7,45	2
6	42	15	1860	3,64	2
6	45	15	1380	6,91	2
7	41	15	950	2,75	2
7	42	15	1980	3,47	2
7	45	15	1730	6,38	2
8	40	15	1550	2,26	2
8	41	15	2010	2,97	2
8	45	15	1700	6,14	2
9	40	15	0	2,48	2
9	45	15	1510	5,93	2
10	39	15	1720	1,94	2
10	40	15	1400	2,71	2
10	45	15	1470	5,72	2
11	39	15	1860	2,35	2
11	45	15	1360	5,85	2
12	38	15	530	2,37	2
12	39	15	1700	2,77	2
12	45	15	1630	5,98	2
13	38	15	2110	2,74	2
13	45	15	1260	6,12	2
14	37	15	830	2,67	2
14	38	15	1380	3,21	2
14	45	15	650	6,32	2
15	37	15	830	3,05	2
15	44	15	1370	6,84	2
15	45	15	650	6,53	2
16	36	15	0	2,72	2
16	37	15	430	3,42	2
16	44	15	1100	7,02	2
17	35	15	720	2,48	2
17	36	15	110	2,98	2
17	43	15	1890	7,01	2
17	44	15	1400	6,5	2
18	35	15	1000	2,67	2
18	42	15	1840	7,42	2
18	43	15	1960	6,7	2
19	34	15	1480	2,28	2
19	35	15	680	2,92	2
19	41	15	1580	7,15	2
19	42	15	1690	7,26	2
20	34	15	780	2,66	2
20	40	15	860	7,16	2
20	41	15	720	7,09	2
21	33	15	1170	2,43	2
21	34	15	1130	3,04	2
21	39	15	1650	7,7	2
21	40	15	660	7,37	2
22	33	15	2520	2,83	2
22	39	15	1420	7,96	2
23	32	15	2150	2,93	2
23	33	15	1880	3,31	2
23	38	15	1100	7	2
23	39	15	1580	7,79	2
24	32	15	2280	3,32	2
24	37	15	990	6,51	2
24	38	15	820	7,06	2
25	31	15	1760	3,14	2
25	32	15	2890	3,7	2
25	37	15	1220	6,74	2
26	30	15	2090	2,88	2
26	31	15	1680	3,43	2
26	36	15	1020	6,8	2
26	37	15	1390	6,87	2
27	30	15	1790	3,11	2
27	35	15	1190	6,51	2
27	36	15	820	7,19	2
28	29	15	2190	3,08	2
28	30	15	2280	3,48	2
28	34	15	900	6,17	2
28	35	15	960	6,73	2
29	29	15	1900	3,48	2
29	33	15	1020	6,01	2
29	34	15	890	6,42	2
30	28	15	2520	3,26	2
30	29	15	1740	3,88	2
30	32	15	1470	5,79	2
30	33	15	1180	6,44	2
31	27	15	1980	3,08	2
31	28	15	2430	3,61	2
31	31	15	1660	5,5	2
31	32	15	1280	6,02	2
32	27	15	2240	3,47	2
32	30	15	680	5,34	2
32	31	15	1120	5,76	2
33	26	15	2440	3,6	2
33	27	15	2220	3,85	2
33	30	15	1350	5,74	2
34	25	15	2910	3,76	2
34	26	15	2080	3,97	2
34	29	15	1030	5,09	2
34	30	15	1160	5,59	2
35	25	15	2290	4,17	2
35	28	15	1330	4,7	2
35	29	15	1230	4,95	2
36	24	15	2230	4,39	2
36	25	15	1050	4,58	2
36	27	15	1440	4,8	2
36	28	15	1280	4,83	2
37	22	15	2110	4,2	2
37	23	15	1660	4,37	2
37	24	15	1600	4,54	2
37	26	15	860	4,62	2
37	27	15	1200	4,63	2
38	21	15	2770	4,45	2
38	22	15	1570	4,55	2
38	25	15	830	4,54	2
38	26	15	600	4,42	2
39	18	15	1920	4,55	2
39	19	15	1570	4,72	2
39	20	15	1930	4,81	2
39	21	15	1330	4,9	2
39	25	15	530	4,47	2
40	11	15	2390	3,61	2
40	12	15	1060	4,1	2
40	13	15	960	4,54	2
40	14	15	1050	4,75	2
40	15	15	1030	4,95	2
40	16	15	1170	5,11	2
40	17	15	1270	5,14	2
40	18	15	1090	5,18	2
40	24	15	1340	4,42	2
40	25	15	700	4,15	2
41	9	15	1580	3,62	2
41	10	15	880	3,56	2
41	11	15	640	4,19	2
41	23	15	1000	4,47	2
41	24	15	1620	4,13	2
42	8	15	980	4,35	2
42	9	15	60	4,13	2
42	22	15	1140	4,72	2
42	23	15	930	4,28	2
43	6	15	1060	4,88	2
43	7	15	710	5,47	2
43	8	15	1270	5,16	2
43	21	15	1940	4,7	2
43	22	15	780	4,21	2
44	5	15	930	4,91	2
44	6	15	1670	5,66	2
44	21	15	1080	4,2	2
45	5	15	950	5,55	2
45	20	15	940	4,49	2
45	21	15	240	3,7	2
46	4	15	1030	5,2	2
46	5	15	710	6,01	2
46	19	15	1560	4,78	2
46	20	15	1290	4	2
47	3	15	1110	4,66	2
47	4	15	2400	5,76	2
47	18	15	1610	5,52	2
47	19	15	2390	4,28	2
48	3	15	1110	5,16	2
48	17	15	1060	6,45	2
48	18	15	1470	4,99	2
49	3	15	1310	5,78	2
49	16	15	1040	6,97	2
49	17	15	1130	5,7	2
50	2	15	1350	5,36	2
50	3	15	950	6,4	2
50	16	15	1170	6,03	2
51	2	15	1000	6,02	2
51	15	15	1380	5,36	2
51	16	15	1560	5,12	2
52	2	15	1490	6,61	2
52	14	15	1290	4,77	2
52	15	15	900	4,67	2
53	2	15	1550	7,2	2
53	3	15	1540	7,98	2
53	13	15	1290	4,42	2
53	14	15	1120	4,2	2
54	3	15	1180	8,33	2
54	12	15	1420	4,66	2
54	13	15	1030	4,07	2
55	3	15	940	8,26	2
55	11	15	900	5,36	2
55	12	15	0	4,68	2
56	3	15	670	8,18	2
56	11	15	1240	5,42	2
57	3	15	1260	8,03	2
57	4	15	1050	8,52	2
57	10	15	1310	6,31	2
57	11	15	1890	5,51	2
58	4	15	1690	8,28	2
58	9	15	1780	7,04	2
58	10	15	1250	6,61	2
59	4	15	940	8,05	2
59	8	15	1480	7,62	2
59	9	15	970	7,31	2
60	4	15	980	7,79	2
60	5	15	840	7,91	2
60	8	15	1030	7,71	2
61	5	15	980	7,74	2
61	7	15	980	8,15	2
61	8	15	940	7,64	2
62	5	15	780	7,56	2
62	6	15	1070	7,91	2
62	7	15	890	8,23	2
63	6	15	720	7,66	2
2	46	14	1150	5,06	2
3	45	14	1450	5,72	2
3	46	14	800	6,11	2
3	47	14	1200	5,18	2
4	44	14	1380	5,6	2
4	45	14	1210	6,47	2
4	47	14	1090	6,11	2
4	48	14	1730	5,18	2
5	44	14	1170	6,15	2
5	48	14	1280	6,1	2
6	43	14	660	5,11	2
6	44	14	900	6,12	2
6	48	14	880	6,06	2
7	43	14	1320	5,1	2
7	48	14	1470	5,84	2
8	43	14	850	5,08	2
8	47	14	1890	6,37	2
8	48	14	1460	5,62	2
9	42	14	1420	4,24	2
9	43	14	1370	5,19	2
9	47	14	1680	5,92	2
10	42	14	1260	4,44	2
10	47	14	950	5,46	2
11	42	14	1480	4,64	2
11	46	14	1880	5,52	2
11	47	14	980	5	2
12	41	14	1370	4,36	2
12	42	14	910	5,19	2
12	46	14	1480	5,2	2
13	41	14	710	4,95	2
13	46	14	980	4,89	2
14	41	14	820	5,55	2
14	45	14	590	5,33	2
14	46	14	1390	4,59	2
15	40	14	1350	5,77	2
15	41	14	1090	6,27	2
15	45	14	1100	5,3	2
16	40	14	1760	6,72	2
16	44	14	1560	6,34	2
16	45	14	1250	5,27	2
17	39	14	1690	6,34	2
17	40	14	1520	7,59	2
17	44	14	1710	6,38	2
18	39	14	1110	6,78	2
18	43	14	1460	7,26	2
18	44	14	970	6,04	2
19	38	14	1170	5,9	2
19	39	14	730	7,22	2
19	43	14	1390	6,94	2
20	38	14	870	6,28	2
20	43	14	1000	6,55	2
21	38	14	540	6,62	2
21	42	14	1250	6,91	2
21	43	14	1310	5,93	2
22	37	14	740	6,03	2
22	38	14	1000	6,95	2
22	42	14	1130	6,47	2
23	36	14	1640	5,6	2
23	37	14	940	6,54	2
23	41	14	670	7,22	2
23	42	14	1390	5,95	2
24	36	14	1500	6,16	2
24	40	14	1210	7,72	2
24	41	14	1130	6,5	2
25	35	14	410	5,87	2
25	36	14	1200	6,72	2
25	40	14	1150	6,96	2
26	34	14	2320	5,67	2
26	35	14	1250	6,42	2
26	39	14	820	6,82	2
26	40	14	740	6,22	2
27	33	14	1420	5,33	2
27	34	14	1430	6,28	2
27	38	14	1650	7,23	2
27	39	14	1190	6,37	2
28	32	14	1940	4,68	2
28	33	14	1530	5,79	2
28	38	14	930	7,04	2
29	31	14	2490	4,1	2
29	32	14	1170	5,06	2
29	37	14	1080	7,75	2
29	38	14	830	6,63	2
30	30	14	1980	3,98	2
30	31	14	2930	4,58	2
30	36	14	520	7,36	2
30	37	14	480	7,15	2
31	28	14	2450	3,17	2
31	29	14	2260	3,68	2
31	30	14	1190	4,37	2
31	34	14	1490	7,78	2
31	35	14	1500	7,55	2
31	36	14	840	7,05	2
32	27	14	2070	3,34	2
32	28	14	2270	3,47	2
32	33	14	1850	6,66	2
32	34	14	1430	7,36	2
33	25	14	2070	3,6	2
33	26	14	2940	3,73	2
33	27	14	2360	3,77	2
33	31	14	1440	5,26	2
33	32	14	340	5,7	2
33	33	14	1030	6,09	2
34	23	14	2070	3,59	2
34	24	14	2090	3,87	2
34	25	14	2200	4,15	2
34	29	14	3700	4,39	2
34	30	14	1550	4,83	2
34	31	14	1270	5,26	2
35	21	14	2550	3,49	2
35	22	14	3020	3,96	2
35	23	14	2140	4,31	2
35	27	14	870	4,54	2
35	28	14	1240	4,35	2
35	29	14	1460	4,45	2
36	20	14	1920	3,62	2
36	21	14	1970	4,2	2
36	25	14	1520	5,32	2
36	26	14	1500	5,18	2
36	27	14	2260	4,85	2
37	18	14	3400	3,56	2
37	19	14	2480	3,81	2
37	20	14	2170	4,22	2
37	23	14	950	5,95	2
37	24	14	1060	5,93	2
37	25	14	550	5,91	2
38	16	14	2030	3,79	2
38	17	14	1800	4,04	2
38	18	14	1420	4,32	2
38	22	14	1140	6,22	2
38	23	14	1060	6,43	2
39	14	14	2560	3,96	2
39	15	14	2140	4,26	2
39	16	14	2070	4,55	2
39	21	14	1410	6,32	2
39	22	14	1130	6,79	2
40	13	14	0	4,05	2
40	14	14	1650	4,57	2
40	20	14	630	6,7	2
40	21	14	1340	7,03	2
41	11	14	840	3,49	2
41	12	14	720	4,11	2
41	13	14	970	4,73	2
41	19	14	1660	6,9	2
41	20	14	950	7,02	2
42	10	14	900	4,11	2
42	11	14	2100	4,07	2
42	18	14	1810	7,48	2
42	19	14	1270	7,37	2
43	8	14	1450	5,15	2
43	9	14	1400	4,95	2
43	10	14	650	4,75	2
43	18	14	1270	8,2	2
44	7	14	1290	5,27	2
44	8	14	1610	5,91	2
44	17	14	1130	8,77	2
44	18	14	1730	8,14	2
45	7	14	780	6,04	2
45	17	14	1330	8,93	2
46	6	14	790	6,16	2
46	7	14	620	6,8	2
46	16	14	950	8,85	2
46	17	14	510	9,07	2
47	5	14	880	5,84	2
47	6	14	980	6,41	2
47	16	14	1200	8,02	2
48	4	14	750	5,01	2
48	5	14	910	6,18	2
48	15	14	310	6,62	2
48	16	14	1700	7,19	2
49	4	14	1170	5,29	2
49	15	14	0	5,92	2
50	3	14	1620	4,34	2
50	4	14	1210	5,39	2
50	15	14	1190	5,38	2
51	3	14	3180	4,59	2
51	14	14	460	4,78	2
51	15	14	410	4,84	2
52	3	14	1390	4,83	2
52	14	14	320	4,44	2
53	3	14	1650	5,05	2
53	13	14	860	4,63	2
53	14	14	260	4,08	2
54	2	14	1430	4,5	2
54	3	14	1520	5,26	2
54	13	14	0	4,35	2
55	2	14	1130	4,67	2
55	13	14	1120	4,13	2
56	2	14	620	4,64	2
56	12	14	1000	4,88	2
56	13	14	1370	4,07	2
57	2	14	1040	4,6	2
57	12	14	560	4,83	2
58	2	14	1480	4,5	2
58	12	14	1030	4,8	2
59	2	14	530	4,25	2
59	3	14	360	4,85	2
59	11	14	1300	5,78	2
59	12	14	1530	4,81	2
60	3	14	830	4,65	2
60	11	14	1340	5,9	2
61	3	14	990	4,45	2
61	11	14	840	5,78	2
62	3	14	910	4,25	2
62	4	14	1530	5,01	2
62	10	14	760	5,81	2
62	11	14	1160	5,34	2
63	4	14	990	4,85	2
63	5	14	1740	5,65	2
63	10	14	480	5,54	2
64	5	14	1310	5,37	2
64	6	14	1530	5,73	2
64	9	14	610	5,69	2
64	10	14	640	5,01	2
65	6	14	1460	5,17	2
65	7	14	1400	5,36	2
65	8	14	960	5,54	2
65	9	14	830	4,89	2
2	54	23	2020	5,59	2
2	55	23	1440	5,81	2
2	56	23	400	6,04	2
2	57	23	970	5,89	2
3	52	23	1200	5,46	2
3	53	23	1670	5,98	2
3	54	23	1460	6,36	2
3	57	23	1420	6,37	2
4	50	23	1350	5,09	2
4	51	23	1180	5,75	2
4	52	23	1290	6,27	2
4	57	23	1220	6,85	2
5	48	23	2010	4,32	2
5	49	23	1490	5,04	2
5	50	23	1110	5,76	2
5	57	23	1610	7,11	2
6	46	23	2130	3,85	2
6	47	23	1030	4,46	2
6	48	23	1920	5,07	2
6	57	23	1240	7,08	2
7	45	23	1520	4,03	2
7	46	23	1410	4,63	2
7	57	23	630	7,05	2
8	43	23	1670	3,46	2
8	44	23	1680	4,15	2
8	45	23	1070	4,84	2
8	57	23	1020	6,96	2
9	42	23	2000	3,59	2
9	43	23	1210	4,28	2
9	57	23	1460	6,82	2
10	41	23	1760	3,67	2
10	42	23	1680	4,4	2
10	56	23	1370	6,75	2
10	57	23	1730	6,68	2
11	40	23	2440	3,71	2
11	41	23	2090	4,54	2
11	56	23	1570	6,96	2
12	39	23	1630	3,84	2
12	40	23	1650	4,69	2
12	56	23	1370	7,42	2
13	37	23	1600	3,38	2
13	38	23	1930	4,07	2
13	39	23	1330	4,76	2
13	56	23	1210	7,88	2
14	36	23	1840	3,41	2
14	37	23	1560	4,2	2
14	55	23	2120	8,39	2
14	56	23	1210	8,57	2
15	35	23	2070	3,72	2
15	36	23	1640	4,18	2
15	55	23	1900	9,35	2
16	34	23	1400	3,82	2
16	35	23	1890	4,38	2
16	55	23	750	10,32	2
17	32	23	2280	3,09	2
17	33	23	2150	3,73	2
17	34	23	1250	4,37	2
17	55	23	570	10,63	2
18	31	23	1700	2,84	2
18	32	23	1510	3,52	2
18	54	23	490	11,27	2
18	55	23	1200	10,74	2
19	29	23	2820	2,25	2
19	30	23	2040	2,63	2
19	31	23	1240	3,23	2
19	54	23	750	11,57	2
20	28	23	2300	2,28	2
20	29	23	2530	2,73	2
20	53	23	840	10,93	2
20	54	23	850	10,74	2
21	26	23	1990	1,93	2
21	27	23	1990	2,29	2
21	28	23	2340	2,73	2
21	53	23	950	10,1	2
22	24	23	1700	1,52	2
22	25	23	2290	1,75	2
22	26	23	2110	2,2	2
22	52	23	450	9,56	2
22	53	23	470	9,28	2
23	22	23	750	1,72	2
23	23	23	1470	1,79	2
23	24	23	2270	1,86	2
23	52	23	820	8,51	2
24	20	23	1820	1,78	2
24	21	23	2910	1,92	2
24	22	23	2130	2,05	2
24	51	23	1360	8,14	2
24	52	23	1110	7,42	2
25	17	23	2220	1,75	2
25	18	23	1780	1,81	2
25	19	23	2280	1,9	2
25	20	23	2830	2,06	2
25	49	23	1130	6,76	2
25	50	23	900	7,2	2
25	51	23	2050	7,27	2
26	15	23	1180	2,2	2
26	16	23	2300	2,29	2
26	17	23	1150	2,34	2
26	30	23	1450	4,44	2
26	31	23	820	4,46	2
26	32	23	0	4,31	2
26	33	23	1670	4,17	2
26	34	23	1390	4,02	2
26	35	23	750	3,86	2
26	36	23	1340	3,7	2
26	37	23	1920	3,53	2
26	38	23	2080	3,35	2
26	39	23	300	3,17	2
26	40	23	840	3,22	2
26	41	23	1540	3,3	2
26	42	23	1410	3,38	2
26	43	23	1370	3,62	2
26	44	23	1960	3,85	2
26	45	23	2130	4,1	2
26	46	23	1470	4,54	2
26	47	23	1270	4,99	2
26	48	23	2620	5,41	2
26	49	23	1140	5,73	2
27	12	23	1200	2,37	2
27	13	23	1910	2,53	2
27	14	23	4250	2,66	2
27	15	23	2150	2,79	2
27	27	23	640	3,49	2
27	28	23	640	3,58	2
27	29	23	780	3,72	2
27	30	23	1510	3,86	2
28	10	23	0	2,39	2
28	11	23	760	2,64	2
28	12	23	1130	2,89	2
28	26	23	890	3,56	2
28	27	23	300	3,41	2
29	8	23	1470	2,52	2
29	9	23	0	2,81	2
29	10	23	110	3,1	2
29	25	23	1330	3,44	2
29	26	23	1350	3,29	2
30	6	23	0	2,4	2
30	7	23	1080	2,45	2
30	8	23	510	2,88	2
30	24	23	2480	3,43	2
30	25	23	1390	3,18	2
31	5	23	0	2,59	2
31	6	23	0	2,65	2
31	23	23	260	3,58	2
31	24	23	1380	3,18	2
32	4	23	0	2,95	2
32	5	23	0	3,02	2
32	22	23	1130	3,59	2
32	23	23	1240	3,21	2
33	3	23	570	3,45	2
33	4	23	330	3,27	2
33	22	23	1200	3,2	2
34	2	23	290	3,62	2
34	3	23	0	3,61	2
34	21	23	2350	3,34	2
34	22	23	2030	2,83	2
35	2	23	0	3,53	2
35	20	23	2760	3,64	2
35	21	23	2850	3,01	2
36	2	23	0	3,44	2
36	19	23	2540	3,97	2
36	20	23	2980	3,33	2
37	2	23	120	3,45	2
37	18	23	1900	4,91	2
37	19	23	2320	3,57	2
38	2	23	850	3,63	2
38	18	23	4540	4,25	2
39	2	23	1400	3,81	2
39	17	23	660	5,14	2
39	18	23	2220	3,59	2
40	2	23	1220	3,91	2
40	17	23	540	4,51	2
41	2	23	1240	3,91	2
41	16	23	2110	5,22	2
41	17	23	1480	3,95	2
42	2	23	1050	3,9	2
42	3	23	1330	4,32	2
42	15	23	1740	5,46	2
42	16	23	2410	4,49	2
43	3	23	1360	4,12	2
43	14	23	1020	5,78	2
43	15	23	1480	4,8	2
44	3	23	900	3,9	2
44	14	23	650	5,09	2
45	3	23	820	3,67	2
45	13	23	1410	5,34	2
45	14	23	1080	4,41	2
46	3	23	990	3,39	2
46	12	23	1550	5,58	2
46	13	23	1100	4,74	2
47	3	23	690	3,06	2
47	4	23	1520	3,08	2
47	12	23	1180	5,06	2
48	4	23	1280	2,77	2
48	11	23	540	5,39	2
48	12	23	770	4,55	2
49	4	23	1030	2,53	2
49	10	23	1240	5,64	2
49	11	23	1480	4,86	2
50	4	23	520	2,34	2
50	5	23	910	2,65	2
50	9	23	1410	4,46	2
50	10	23	1210	4,99	2
51	5	23	1030	2,43	2
51	8	23	1430	3,51	2
51	9	23	990	3,93	2
52	5	23	240	2,33	2
52	6	23	910	2,64	2
52	7	23	1130	2,95	2
52	8	23	1230	3,21	2
53	6	23	820	2,57	2
53	7	23	610	2,87	2
4	56	22	920	6,72	3
4	57	22	950	7,11	3
4	58	22	930	7,05	3
4	59	22	1220	6,41	3
5	54	22	1950	5,95	3
5	55	22	1490	6,19	3
5	56	22	960	6,46	3
5	59	22	1200	6,27	3
6	52	22	820	6,02	3
6	53	22	1450	6,01	3
6	54	22	1560	6	3
6	59	22	1140	6,12	3
7	51	22	1850	6,37	3
7	52	22	1580	6,46	3
7	59	22	990	5,95	3
7	60	22	1100	5,87	3
8	49	22	840	6,89	3
8	50	22	1350	6,89	3
8	51	22	2010	6,89	3
8	60	22	1230	5,77	3
9	48	22	1080	7,13	3
9	49	22	880	7,82	3
9	60	22	1560	5,66	3
10	46	22	1210	6,25	3
10	47	22	1650	7,06	3
10	48	22	740	7,88	3
10	60	22	1030	5,76	3
11	44	22	1390	5,51	3
11	45	22	890	6,25	3
11	46	22	1100	6,98	3
11	60	22	740	6,05	3
12	43	22	1380	5,84	3
12	44	22	1280	6,47	3
12	60	22	550	6,34	3
13	41	22	1880	4,75	3
13	42	22	1000	5,87	3
13	43	22	990	6,99	3
13	60	22	1540	6,78	3
14	40	22	1930	4,82	3
14	41	22	1820	5,91	3
14	60	22	1770	7,32	3
15	38	22	2840	3,95	3
15	39	22	1890	4,95	3
15	40	22	2650	5,95	3
15	59	22	1420	8,03	3
15	60	22	1120	7,86	3
16	37	22	2120	3,72	3
16	38	22	1650	4,71	3
16	59	22	950	8,64	3
17	36	22	1580	3,76	3
17	37	22	1100	4,48	3
17	59	22	680	9,19	3
18	34	22	2530	2,73	3
18	35	22	2560	3,49	3
18	36	22	1570	4,37	3
18	59	22	790	9,74	3
19	33	22	2390	2,72	3
19	34	22	2230	3,18	3
19	58	22	960	11,42	3
19	59	22	820	9,44	3
20	31	22	2450	2,29	3
20	32	22	2040	2,72	3
20	33	22	1490	3,19	3
20	58	22	1130	11,22	3
21	30	22	2080	2,31	3
21	31	22	2530	2,72	3
21	58	22	1070	11,03	3
22	28	22	2540	1,86	3
22	29	22	2120	2,26	3
22	30	22	1470	2,74	3
22	57	22	1050	10,83	3
22	58	22	1260	9,54	3
23	27	22	1650	1,78	3
23	28	22	1860	2,17	3
23	29	22	1590	2,65	3
23	30	22	1820	3,18	3
23	31	22	1860	3,72	3
23	32	22	1050	4,15	3
23	33	22	880	4,51	3
23	34	22	750	4,87	3
23	56	22	710	9,76	3
23	57	22	730	9,11	3
24	34	22	1150	5,22	3
24	35	22	780	5,28	3
24	36	22	1050	5,26	3
24	37	22	1430	5,24	3
24	38	22	730	5,21	3
24	39	22	470	5,17	3
24	40	22	780	5,13	3
24	41	22	990	5,51	3
24	55	22	300	9,3	3
24	56	22	570	8,34	3
25	41	22	1110	4,82	3
25	42	22	930	5,16	3
25	43	22	840	5,5	3
25	44	22	1160	6,11	3
25	45	22	670	6,72	3
25	46	22	840	7,3	3
25	47	22	1010	7,6	3
25	48	22	1050	7,91	3
25	53	22	430	8,25	3
25	54	22	910	8,19	3
25	55	22	710	7,81	3
26	48	22	1510	6,6	3
26	49	22	1100	6,87	3
26	50	22	620	6,99	3
26	51	22	1560	7,11	3
26	52	22	1520	7,14	3
26	53	22	530	6,95	3
27	21	22	1680	2,05	3
28	20	22	2440	2,35	3
28	21	22	2140	2,45	3
29	19	22	2670	2,77	3
29	20	22	1960	2,73	3
29	21	22	1120	2,86	3
30	17	22	1220	3,53	3
30	18	22	1580	3,35	3
30	19	22	1400	3,18	3
30	21	22	0	3,24	3
31	16	22	1490	4,12	3
31	17	22	1150	3,97	3
31	21	22	1210	3,44	3
32	15	22	1170	5,02	3
32	16	22	1180	4,71	3
32	21	22	1250	3,64	3
32	22	22	1570	3,62	3
33	14	22	1130	6,21	3
33	15	22	1750	5,78	3
33	22	22	1090	3,66	3
34	12	22	1080	6,37	3
34	13	22	1200	6,65	3
34	14	22	920	6,87	3
34	22	22	1070	3,4	3
35	11	22	1180	6,78	3
35	12	22	1060	7,05	3
35	21	22	810	3,58	3
35	22	22	2010	3,13	3
36	10	22	1660	6,69	3
36	11	22	940	7,37	3
36	21	22	1770	3,43	3
37	9	22	1150	6,54	3
37	10	22	1740	7,12	3
37	20	22	2210	3,77	3
37	21	22	2170	3,17	3
38	8	22	1340	6,62	3
38	9	22	1490	7,07	3
38	19	22	1220	4,97	3
38	20	22	2260	3,53	3
39	6	22	1000	6,51	3
39	7	22	1260	6,82	3
39	8	22	1410	7,13	3
39	18	22	860	6,63	3
39	19	22	1950	4,74	3
40	6	22	1050	6,73	3
40	18	22	910	5,92	3
41	5	22	1730	6,65	3
41	6	22	1250	6,95	3
41	17	22	860	6,84	3
41	18	22	1620	5,22	3
42	4	22	980	6,49	3
42	5	22	1580	6,51	3
42	16	22	1130	7,19	3
42	17	22	1930	6,03	3
43	3	22	1180	5,96	3
43	4	22	580	5,92	3
43	15	22	980	7,88	3
43	16	22	1170	6,57	3
44	3	22	1150	5,44	3
44	14	22	1230	9,05	3
44	15	22	1320	7,5	3
45	3	22	1110	5	3
45	4	22	620	4,92	3
45	14	22	1260	8,55	3
46	4	22	480	4,67	3
46	13	22	1160	8,28	3
46	14	22	1280	7,71	3
47	4	22	1200	4,42	3
47	12	22	1310	8,52	3
47	13	22	1050	7,73	3
48	4	22	470	4,09	3
48	5	22	710	4,24	3
48	12	22	1090	8,15	3
49	5	22	1500	3,83	3
49	6	22	1400	4,35	3
49	11	22	1270	8,69	3
49	12	22	1270	7,67	3
50	6	22	1240	3,96	3
50	7	22	1200	4,57	3
50	8	22	1150	5,18	3
50	11	22	1220	8,26	3
51	8	22	1000	4,74	3
51	9	22	140	5,72	3
51	10	22	780	6,73	3
51	11	22	1100	7,7	3
52	9	22	570	5,19	3
52	10	22	560	6,15	3
4	54	21	1740	4,56	3
4	55	21	1480	5,01	3
5	52	21	1500	3,93	3
5	53	21	1650	4,49	3
5	54	21	1470	4,87	3
5	55	21	1340	5,26	3
5	56	21	1230	5,51	3
6	51	21	1960	3,78	3
6	52	21	1040	4,32	3
6	56	21	940	5,5	3
6	57	21	1550	5,47	3
7	50	21	1830	3,75	3
7	51	21	1490	4,23	3
7	57	21	1150	5,43	3
8	48	21	2250	3,23	3
8	49	21	1630	3,86	3
8	50	21	1460	4,44	3
8	57	21	960	5,3	3
9	47	21	2720	3,25	3
9	48	21	1510	4,02	3
9	57	21	1350	5,01	3
9	58	21	1930	4,99	3
10	46	21	1510	3,21	3
10	47	21	1730	3,88	3
10	58	21	1390	4,73	3
11	45	21	1480	3,12	3
11	46	21	2610	3,91	3
11	58	21	1550	4,59	3
12	44	21	1040	2,94	3
12	45	21	720	3,89	3
12	58	21	2680	4,61	3
13	43	21	940	3,04	3
13	44	21	1550	3,55	3
13	58	21	2350	4,62	3
13	59	21	2250	5,06	3
14	42	21	1470	3,07	3
14	43	21	1760	3,75	3
14	59	21	1380	5,44	3
15	41	21	1140	3,04	3
15	42	21	1300	3,84	3
15	59	21	1410	6,07	3
16	40	21	1990	3,19	3
16	41	21	1490	3,63	3
16	59	21	1790	6,7	3
17	39	21	2670	3,14	3
17	40	21	1870	3,76	3
17	59	21	2520	7,77	3
18	38	21	1630	2,9	3
18	39	21	2210	3,62	3
18	59	21	1800	9,15	3
19	37	21	2220	2,81	3
19	38	21	2090	3,22	3
19	58	21	2200	10,14	3
19	59	21	480	10,52	3
20	36	21	2310	2,68	3
20	37	21	1810	3,25	3
20	58	21	1550	11,39	3
21	35	21	2570	2,39	3
21	36	21	1840	3,04	3
21	58	21	1110	12,54	3
22	34	21	2550	2,23	3
22	35	21	1750	2,6	3
22	57	21	1070	13	3
22	58	21	1570	13,69	3
23	33	21	2110	2,14	3
23	34	21	1660	2,51	3
23	56	21	1190	12,47	3
23	57	21	1140	12,92	3
24	32	21	2750	2,11	3
24	33	21	3010	2,45	3
24	56	21	940	12,31	3
25	31	21	2250	2,04	3
25	32	21	2130	2,4	3
25	55	21	870	11,98	3
25	56	21	560	12,15	3
26	30	21	2200	1,97	3
26	31	21	1920	2,31	3
26	54	21	1110	10,74	3
26	55	21	930	10,96	3
27	29	21	2080	2,06	3
27	30	21	1950	2,28	3
27	31	21	1980	2,59	3
27	32	21	1350	2,9	3
27	33	21	1060	3,15	3
27	34	21	1260	3,37	3
27	35	21	1110	3,59	3
27	36	21	1400	3,82	3
27	37	21	1100	4,06	3
27	38	21	830	4,3	3
27	39	21	1110	4,53	3
27	40	21	1160	4,77	3
27	41	21	840	5	3
27	53	21	1150	9,66	3
27	54	21	1460	9,7	3
28	28	21	1010	2,28	3
28	29	21	1810	2,39	3
28	30	21	1450	2,59	3
28	31	21	1630	2,87	3
28	41	21	720	4,25	3
28	42	21	1050	4,76	3
28	43	21	810	5,29	3
28	51	21	980	8,17	3
28	52	21	830	8,54	3
28	53	21	860	8,78	3
29	26	21	2380	2,43	3
29	27	21	2030	2,54	3
29	28	21	1230	2,6	3
29	29	21	2260	2,66	3
29	43	21	880	4,7	3
29	44	21	670	5,17	3
29	45	21	1440	5,39	3
29	46	21	1230	5,61	3
29	50	21	860	6,92	3
29	51	21	1020	7,18	3
30	25	21	2860	2,64	3
30	26	21	1990	2,82	3
30	27	21	1860	2,92	3
30	28	21	1030	2,92	3
30	46	21	1500	4,78	3
30	47	21	640	4,95	3
30	48	21	1200	5,32	3
30	49	21	1890	5,7	3
30	50	21	1720	6,03	3
31	24	21	2040	2,82	3
31	25	21	2220	3,02	3
31	26	21	1530	3,22	3
31	27	21	1450	3,3	3
32	23	21	1350	3,06	3
32	24	21	1260	3,21	3
32	25	21	990	3,28	3
32	26	21	1580	3,35	3
33	22	21	1710	3,27	3
33	23	21	930	3,48	3
33	24	21	680	3,59	3
33	25	21	770	3,54	3
34	20	21	220	3,48	3
34	21	21	570	3,46	3
34	22	21	1270	3,67	3
34	23	21	900	3,88	3
34	24	21	740	3,95	3
35	19	21	890	4,28	3
35	20	21	1240	4,03	3
35	22	21	1030	3,94	3
35	23	21	590	4,01	3
36	18	21	810	5,34	3
36	19	21	1100	4,96	3
36	22	21	1140	4,21	3
37	16	21	1220	5,9	3
37	17	21	1410	6,09	3
37	18	21	990	6,13	3
37	21	21	1020	4,63	3
37	22	21	1260	4,42	3
38	15	21	1640	6,37	3
38	16	21	1210	6,58	3
38	20	21	990	5,3	3
38	21	21	1240	4,65	3
39	13	21	1070	6,45	3
39	14	21	1110	6,74	3
39	15	21	1690	7,02	3
39	19	21	1190	6,5	3
39	20	21	1200	5,52	3
40	11	21	1350	6,14	3
40	12	21	950	6,51	3
40	13	21	800	6,91	3
40	19	21	1170	6,81	3
41	10	21	1570	6,33	3
41	11	21	1420	6,66	3
41	18	21	1490	8,1	3
41	19	21	1340	6,7	3
42	8	21	1330	6,43	3
42	9	21	1310	6,59	3
42	10	21	1540	6,88	3
42	17	21	890	8,66	3
42	18	21	1270	8,2	3
43	7	21	1260	7,03	3
43	8	21	1580	7,1	3
43	17	21	1350	8,73	3
44	6	21	1420	7,49	3
44	7	21	980	7,6	3
44	16	21	710	9,23	3
44	17	21	1250	8,38	3
45	5	21	1230	7,93	3
45	6	21	1050	8,09	3
45	16	21	1170	9,29	3
46	4	21	1180	8,14	3
46	5	21	1330	8,16	3
46	15	21	1210	10,54	3
46	16	21	1410	9,01	3
47	3	21	740	7,65	3
47	4	21	860	7,85	3
47	15	21	1300	9,93	3
48	3	21	900	7,53	3
48	4	21	1270	7,56	3
48	14	21	1700	9,47	3
48	15	21	1060	9,31	3
49	4	21	1150	7,09	3
49	5	21	1200	6,84	3
49	14	21	1430	9	3
50	5	21	840	6,37	3
50	14	21	830	8,44	3
51	5	21	890	5,91	3
51	6	21	1370	6,05	3
51	13	21	790	8,73	3
51	14	21	1180	7,88	3
52	6	21	1470	5,61	3
52	7	21	860	5,95	3
52	8	21	970	6,31	3
52	12	21	1110	9,49	3
52	13	21	1380	8,52	3
53	8	21	970	5,87	3
53	9	21	390	6,29	3
53	10	21	750	7,28	3
53	11	21	1020	8,31	3
53	12	21	1110	9,3	3
54	10	21	1000	6,97	3
3	59	20	1430	6,29	3
3	60	20	1120	5,96	3
4	58	20	1090	6,52	3
4	59	20	1280	6,76	3
4	60	20	1250	6,45	3
4	61	20	750	6,14	3
5	56	20	1550	5,93	3
5	57	20	1520	6,19	3
5	58	20	680	6,46	3
5	61	20	810	5,93	3
6	55	20	1240	5,66	3
6	56	20	1350	6,43	3
6	61	20	1410	5,71	3
6	62	20	1110	5,44	3
7	54	20	1180	5,08	3
7	55	20	830	6,15	3
7	62	20	1400	5,31	3
8	53	20	1660	4,66	3
8	54	20	1250	5,59	3
8	62	20	1790	5,09	3
8	63	20	1930	5,26	3
9	52	20	1890	4,51	3
9	53	20	1560	5,31	3
9	63	20	2030	5,2	3
10	51	20	1610	4,39	3
10	52	20	1030	5,25	3
10	63	20	1140	5,28	3
11	50	20	2170	4,35	3
11	51	20	1220	5,29	3
11	63	20	1630	5,62	3
11	64	20	1680	6,26	3
12	49	20	2830	4,29	3
12	50	20	1600	5,17	3
12	64	20	1820	6,73	3
13	48	20	1920	4,1	3
13	49	20	1500	5,08	3
13	64	20	1060	7,35	3
14	47	20	1770	3,93	3
14	48	20	1790	4,96	3
14	64	20	380	8,16	3
15	46	20	2040	3,86	3
15	47	20	1970	4,73	3
15	64	20	790	8,98	3
16	45	20	2230	3,52	3
16	46	20	2250	4,57	3
16	63	20	990	8,27	3
16	64	20	1090	9,62	3
17	44	20	2210	3,08	3
17	45	20	2200	4,2	3
17	63	20	1000	8,86	3
18	43	20	2350	3,11	3
18	44	20	2440	3,62	3
18	63	20	930	9,45	3
19	43	20	2180	3,67	3
19	63	20	1010	9,93	3
20	42	20	2260	3,47	3
20	43	20	2060	4,34	3
20	62	20	550	9,83	3
20	63	20	740	10,35	3
21	41	20	1840	3	3
21	42	20	1620	3,95	3
21	62	20	1100	10,6	3
22	40	20	2630	2,93	3
22	41	20	1680	3,5	3
22	61	20	810	11,04	3
22	62	20	970	11,09	3
23	39	20	1560	2,68	3
23	40	20	2270	3,39	3
23	61	20	800	11,57	3
24	38	20	2290	2,35	3
24	39	20	1730	3,02	3
24	60	20	420	12,06	3
24	61	20	1020	12,1	3
25	37	20	2200	2,38	3
25	38	20	1740	2,62	3
25	60	20	810	11,8	3
26	36	20	1840	2,4	3
26	37	20	1600	2,66	3
26	58	20	610	11,18	3
26	59	20	760	11,43	3
26	60	20	1420	11,28	3
27	35	20	2200	2,4	3
27	36	20	1710	2,66	3
27	42	20	1450	5,05	3
27	43	20	800	5,25	3
27	44	20	2320	5,44	3
27	45	20	2030	5,29	3
27	46	20	2080	5,12	3
27	47	20	1920	4,94	3
27	48	20	2410	5,17	3
27	49	20	2610	5,41	3
27	50	20	2170	5,68	3
27	51	20	760	6,27	3
27	52	20	510	6,86	3
27	53	20	800	7,5	3
27	54	20	520	8,32	3
27	55	20	1030	9,14	3
27	56	20	1300	9,86	3
27	57	20	640	10,33	3
27	58	20	530	10,8	3
28	34	20	1450	2,41	3
28	35	20	1990	2,6	3
28	39	20	830	3,49	3
28	40	20	790	3,83	3
28	41	20	1880	4,18	3
28	42	20	2090	4,38	3
29	33	20	1880	2,53	3
29	34	20	1200	2,66	3
29	37	20	980	3,01	3
29	38	20	850	3,11	3
29	39	20	710	3,22	3
30	31	20	1900	2,63	3
30	32	20	2040	2,75	3
30	33	20	1380	2,85	3
30	34	20	1030	2,92	3
30	35	20	1470	2,99	3
30	36	20	810	3,02	3
30	37	20	960	3,03	3
31	30	20	2010	2,86	3
31	31	20	960	2,92	3
31	32	20	1270	2,98	3
31	33	20	690	2,99	3
32	29	20	1510	3,15	3
32	30	20	2060	3,21	3
32	31	20	930	3,21	3
33	27	20	1330	3,38	3
33	28	20	1090	3,47	3
33	29	20	1230	3,55	3
34	26	20	1830	4,01	3
34	27	20	590	4,08	3
34	28	20	760	3,93	3
35	24	20	940	4,44	3
35	25	20	970	4,62	3
35	26	20	860	4,81	3
35	27	20	1190	4,78	3
36	23	20	1820	4,93	3
36	24	20	1210	5,22	3
36	25	20	910	5,38	3
36	26	20	1650	5,53	3
37	21	20	1110	5,25	3
37	22	20	1310	5,44	3
37	23	20	1760	5,62	3
37	25	20	980	5,64	3
38	20	20	850	5,91	3
38	21	20	1210	6,27	3
38	24	20	770	6,23	3
38	25	20	750	5,9	3
39	18	20	1000	5,61	3
39	19	20	2140	6,19	3
39	20	20	1060	6,78	3
39	23	20	850	6,87	3
39	24	20	940	6,59	3
40	17	20	1960	5,81	3
40	18	20	1090	5,98	3
40	23	20	1300	6,78	3
41	15	20	1470	5,68	3
41	16	20	1210	5,88	3
41	17	20	1610	6,09	3
41	22	20	1140	7,55	3
41	23	20	910	6,69	3
42	14	20	1070	5,62	3
42	15	20	1240	5,86	3
42	21	20	820	8,79	3
42	22	20	1140	7,64	3
43	12	20	720	5,68	3
43	13	20	1580	5,92	3
43	14	20	1340	6,13	3
43	21	20	760	8,5	3
44	11	20	1130	5,9	3
44	12	20	910	6,25	3
44	20	20	1180	8,43	3
44	21	20	960	8,21	3
45	10	20	1640	6,41	3
45	11	20	1450	6,62	3
45	20	20	1530	8,3	3
46	8	20	1230	7,05	3
46	9	20	1300	7,28	3
46	10	20	1100	7,34	3
46	19	20	790	8,7	3
46	20	20	1280	7,9	3
47	7	20	930	7,97	3
47	8	20	790	8,16	3
47	19	20	830	8,78	3
48	6	20	840	8,23	3
48	7	20	1370	8,64	3
48	19	20	1070	8,57	3
49	5	20	760	7,29	3
49	6	20	870	8,46	3
49	18	20	1350	9,72	3
49	19	20	1360	7,98	3
50	4	20	1170	6,68	3
50	5	20	750	7,69	3
50	18	20	1410	9,27	3
51	3	20	1030	5,76	3
51	4	20	1570	6,86	3
51	18	20	1100	8,66	3
52	4	20	750	6,65	3
52	17	20	990	8,85	3
52	18	20	840	7,9	3
53	4	20	230	6,44	3
53	5	20	980	7,13	3
53	17	20	1540	8,34	3
54	5	20	1030	6,71	3
54	6	20	1070	7,34	3
54	16	20	780	9,12	3
54	17	20	1200	7,86	3
55	6	20	1310	6,81	3
55	7	20	1260	6,9	3
55	16	20	770	8,65	3
56	7	20	870	6,43	3
56	8	20	1070	6,45	3
56	15	20	550	9,43	3
56	16	20	920	8,18	3
57	8	20	1230	5,79	3
57	9	20	1340	5,87	3
57	15	20	1190	8,61	3
58	9	20	1170	5,14	3
58	10	20	950	5,63	3
58	11	20	890	6,19	3
58	14	20	600	7,37	3
58	15	20	1190	7,64	3
59	11	20	800	5,51	3
59	12	20	770	6,09	3
59	13	20	840	6,31	3
59	14	20	860	6,5	3
60	13	20	1070	5,44	3
4	54	19	1750	6,43	3
4	55	19	1260	6,71	3
4	56	19	1270	6,64	3
4	57	19	1760	5,91	3
5	53	19	1160	6,59	3
5	54	19	1230	6,75	3
5	57	19	1250	6,12	3
6	52	19	1670	6,23	3
6	53	19	690	7,03	3
6	57	19	1230	6,32	3
6	58	19	910	5,73	3
7	51	19	1400	5,61	3
7	52	19	1080	6,7	3
7	58	19	1540	5,92	3
7	59	19	970	5,4	3
8	50	19	900	5,06	3
8	51	19	1180	6,15	3
8	59	19	2180	5,35	3
9	49	19	2470	4,6	3
9	50	19	680	5,61	3
9	59	19	830	5,31	3
9	60	19	820	5,24	3
10	48	19	2780	4,13	3
10	49	19	2290	5,16	3
10	60	19	1650	5,38	3
11	47	19	1970	3,8	3
11	48	19	1950	4,84	3
11	60	19	1640	5,41	3
11	61	19	1640	5,52	3
12	47	19	1620	4,5	3
12	61	19	1430	5,56	3
13	46	19	1450	4,31	3
13	47	19	1280	5,28	3
13	61	19	1300	5,73	3
14	45	19	2190	4,04	3
14	46	19	1210	5,14	3
14	61	19	500	6,17	3
15	44	19	1060	3,53	3
15	45	19	840	4,75	3
15	61	19	580	6,6	3
15	62	19	1210	6,22	3
16	43	19	1690	3,63	3
16	44	19	2190	4,3	3
16	62	19	1280	6,66	3
17	43	19	2160	4,42	3
17	62	19	1020	7,17	3
18	42	19	2570	4,06	3
18	43	19	1920	5,21	3
18	62	19	980	7,68	3
19	41	19	2450	3,47	3
19	42	19	2610	4,69	3
19	62	19	570	7,9	3
20	40	19	2840	3,44	3
20	41	19	2350	4,1	3
20	61	19	1170	8,38	3
20	62	19	570	7,84	3
21	39	19	2660	3,1	3
21	40	19	2980	3,92	3
21	61	19	1080	8,38	3
22	39	19	2690	3,47	3
22	61	19	1270	8,15	3
23	38	19	3030	2,91	3
23	39	19	2270	3,86	3
23	60	19	990	7,64	3
23	61	19	960	7,77	3
24	37	19	2240	2,72	3
24	38	19	2360	3,2	3
24	60	19	1080	7,5	3
25	36	19	1950	2,62	3
25	37	19	2260	3,1	3
25	60	19	1110	7,31	3
26	35	19	1710	2,66	3
26	36	19	1940	3,06	3
26	59	19	1610	7,58	3
26	60	19	1180	7,1	3
27	35	19	2040	3,09	3
27	59	19	1000	7,55	3
28	34	19	1930	3,11	3
28	35	19	1590	3,43	3
28	58	19	1690	7,86	3
28	59	19	910	7,16	3
29	33	19	1580	3,06	3
29	34	19	1270	3,4	3
29	57	19	1110	7,92	3
29	58	19	920	7,34	3
30	32	19	1540	2,94	3
30	33	19	1670	3,32	3
30	38	19	1310	4,32	3
30	39	19	1170	4,34	3
30	40	19	180	4,34	3
30	41	19	1170	4,35	3
30	42	19	1160	4,01	3
30	43	19	2310	3,64	3
30	44	19	2910	3,27	3
30	45	19	2180	3,27	3
30	46	19	2150	3,28	3
30	47	19	2100	3,32	3
30	56	19	1230	7,82	3
30	57	19	1230	7,32	3
31	31	19	2000	2,71	3
31	32	19	1270	3,07	3
31	33	19	1510	3,36	3
31	34	19	570	3,62	3
31	35	19	570	3,88	3
31	36	19	990	3,91	3
31	37	19	1430	3,87	3
31	38	19	1620	3,82	3
31	47	19	1350	3	3
31	48	19	2150	3,45	3
31	49	19	0	3,9	3
31	50	19	1090	4,37	3
31	51	19	1300	4,95	3
31	52	19	0	5,53	3
31	53	19	300	6,06	3
31	55	19	1170	6,78	3
31	56	19	430	6,86	3
32	53	19	710	5,45	3
32	54	19	1050	5,65	3
32	55	19	1260	5,86	3
37	20	19	1370	4,3	3
37	21	19	290	4,48	3
38	16	19	1210	4,17	3
38	17	19	1650	4,27	3
38	18	19	410	4,41	3
38	19	19	1510	4,74	3
38	20	19	2340	5,08	3
39	13	19	1110	5,1	3
39	14	19	1130	4,81	3
39	15	19	1130	4,57	3
39	16	19	1480	4,71	3
39	19	19	1220	5,45	3
39	20	19	1310	5,85	3
40	12	19	970	5,88	3
40	13	19	1930	5,63	3
40	18	19	620	6,1	3
40	19	19	940	6,3	3
41	11	19	1470	5,89	3
41	12	19	750	6,36	3
41	17	19	1060	6,77	3
41	18	19	830	7,15	3
42	10	19	1360	5,99	3
42	11	19	1570	6,38	3
42	17	19	1270	7,66	3
43	9	19	970	5,86	3
43	10	19	1150	6,19	3
43	16	19	1220	7,48	3
43	17	19	1540	8,24	3
44	8	19	1910	5,39	3
44	9	19	850	6,15	3
44	15	19	740	7,04	3
44	16	19	1120	7,93	3
45	8	19	1080	5,84	3
45	15	19	1040	7,4	3
46	7	19	630	5,88	3
46	8	19	1030	6,39	3
46	14	19	1370	7,54	3
46	15	19	1300	7,86	3
47	6	19	680	6,16	3
47	7	19	900	6,57	3
47	14	19	1420	7,93	3
48	6	19	750	6,98	3
48	13	19	1080	7,89	3
48	14	19	1430	8,33	3
49	5	19	1100	7,36	3
49	6	19	940	7,82	3
49	13	19	1290	8,44	3
50	4	19	2540	7,95	3
50	5	19	1560	8,3	3
50	13	19	1430	9	3
51	4	19	1840	8,69	3
51	12	19	1240	9,5	3
51	13	19	570	9,53	3
52	4	19	1040	8,99	3
52	12	19	1170	10,26	3
53	3	19	800	9,01	3
53	4	19	1000	9,29	3
53	12	19	1090	11,02	3
54	3	19	740	9,13	3
54	11	19	1080	10,86	3
54	12	19	970	11,19	3
55	3	19	720	8,96	3
55	4	19	1280	9,11	3
55	11	19	910	10,43	3
56	4	19	1250	8,89	3
56	11	19	620	10	3
57	4	19	810	8,48	3
57	5	19	1470	8,41	3
57	10	19	760	9,25	3
57	11	19	810	9,53	3
58	5	19	960	8,01	3
58	6	19	1200	8,1	3
58	10	19	980	9,01	3
59	6	19	840	7,86	3
59	7	19	980	8,21	3
59	9	19	1690	8,96	3
59	10	19	1340	8,77	3
60	7	19	1170	7,51	3
60	8	19	680	7,92	3
60	9	19	1000	8,32	3
61	8	19	800	6,96	3
61	9	19	1060	7,38	3
4	52	18	1310	6,52	3
4	53	18	1700	7,17	3
4	54	18	2210	7,54	3
5	50	18	1410	5,31	3
5	51	18	1050	6,5	3
5	52	18	890	7,03	3
5	54	18	1120	7,81	3
5	55	18	1560	7,27	3
6	50	18	1310	5,86	3
6	55	18	1650	7,36	3
6	56	18	1890	6,66	3
7	49	18	1720	5,08	3
7	50	18	1810	6,44	3
7	56	18	1560	6,64	3
7	57	18	1270	6	3
8	48	18	1740	4,43	3
8	49	18	1440	5,72	3
8	57	18	1540	5,91	3
9	47	18	1660	4,2	3
9	48	18	2440	5,16	3
9	57	18	2480	5,86	3
9	58	18	1120	5,41	3
10	46	18	2040	3,81	3
10	47	18	2070	4,88	3
10	58	18	1920	5,42	3
11	45	18	800	3,13	3
11	46	18	2100	4,35	3
11	58	18	1340	5,44	3
11	59	18	1500	4,9	3
12	44	18	590	3,07	3
12	45	18	1600	3,65	3
12	59	18	1470	4,92	3
13	44	18	1490	3,65	3
13	59	18	2220	5,01	3
14	43	18	1390	3,32	3
14	44	18	2070	4,22	3
14	59	18	680	5,11	3
15	42	18	1980	2,8	3
15	43	18	3040	3,82	3
15	58	18	1520	5,47	3
15	59	18	650	5,11	3
16	41	18	1450	2,78	3
16	42	18	2880	3,27	3
16	58	18	1450	5,31	3
17	40	18	1460	2,57	3
17	41	18	1880	3,15	3
17	56	18	2140	5,71	3
17	57	18	2540	5,44	3
17	58	18	1040	5,16	3
18	40	18	2490	2,95	3
18	55	18	850	5,65	3
18	56	18	1630	5,45	3
19	39	18	2050	2,64	3
19	40	18	3000	3,44	3
19	54	18	1830	5,53	3
19	55	18	1580	5,37	3
20	38	18	2590	2,47	3
20	39	18	2360	2,96	3
20	53	18	1490	5,41	3
20	54	18	1520	5,2	3
21	38	18	2650	2,8	3
21	51	18	1720	5,35	3
21	52	18	3020	5,27	3
21	53	18	2030	5,19	3
22	37	18	2280	2,59	3
22	38	18	2510	3,2	3
22	50	18	1440	5,52	3
22	51	18	3010	4,91	3
23	36	18	2380	2,41	3
23	37	18	1760	2,94	3
23	48	18	910	5,83	3
23	49	18	1730	5,33	3
23	50	18	1520	4,83	3
24	35	18	2160	2,63	3
24	36	18	1990	2,88	3
24	46	18	550	6,16	3
24	47	18	470	5,51	3
24	48	18	1610	4,9	3
25	34	18	2630	2,76	3
25	35	18	2100	3,1	3
25	45	18	1230	5,66	3
25	46	18	2460	5,12	3
26	34	18	1770	3,14	3
26	43	18	770	5,19	3
26	44	18	750	4,85	3
26	45	18	1700	4,5	3
27	33	18	2150	2,97	3
27	34	18	1520	3,37	3
27	41	18	760	4,93	3
27	42	18	1330	4,76	3
27	43	18	1390	4,41	3
28	32	18	2570	2,81	3
28	33	18	2440	3,17	3
28	40	18	1100	4,64	3
28	41	18	750	4,33	3
29	31	18	2220	2,67	3
29	32	18	1900	3,02	3
29	38	18	1200	4,57	3
29	39	18	1060	4,55	3
29	40	18	990	4,18	3
30	30	18	1880	2,6	3
30	31	18	1780	2,79	3
30	36	18	1670	4,14	3
30	37	18	2110	4,15	3
30	38	18	1340	4,05	3
31	30	18	1090	2,76	3
31	34	18	310	3,29	3
31	35	18	560	3,48	3
31	36	18	2480	3,67	3
32	29	18	970	2,83	3
32	30	18	1320	2,93	3
32	32	18	860	2,97	3
32	33	18	3230	2,97	3
32	34	18	510	3,03	3
33	28	18	630	2,84	3
33	29	18	980	2,85	3
33	30	18	1180	2,85	3
33	31	18	520	2,82	3
33	32	18	1510	2,76	3
34	27	18	970	3,08	3
34	28	18	770	2,95	3
34	29	18	1430	2,85	3
34	30	18	1120	2,76	3
35	25	18	1250	3,79	3
35	26	18	1550	3,54	3
35	27	18	890	3,29	3
35	28	18	670	3,06	3
36	24	18	690	4,32	3
36	25	18	1820	4,06	3
37	22	18	1630	5,35	3
37	23	18	1830	5,03	3
38	19	18	1450	5,57	3
38	20	18	1780	5,77	3
38	21	18	1360	5,96	3
38	22	18	2160	5,97	3
39	15	18	1490	6,34	3
39	16	18	2000	6,29	3
39	17	18	1400	6,27	3
39	18	18	1180	6,24	3
39	19	18	1040	6,24	3
39	20	18	820	6,31	3
39	21	18	1210	6,37	3
40	13	18	910	6,83	3
40	14	18	1250	6,78	3
40	15	18	1280	6,73	3
40	19	18	840	6,9	3
40	20	18	1120	6,84	3
41	12	18	1120	6,98	3
41	13	18	1100	7,16	3
41	19	18	1040	7,57	3
42	11	18	950	7,03	3
42	12	18	490	7,16	3
42	18	18	1350	8,17	3
42	19	18	1150	8,3	3
43	9	18	1220	6,56	3
43	10	18	1290	7,14	3
43	11	18	930	7,26	3
43	18	18	1560	8,86	3
44	8	18	800	6,69	3
44	9	18	1280	7,11	3
44	17	18	830	8,81	3
44	18	18	1910	9,31	3
45	7	18	1520	7,06	3
45	8	18	870	7,52	3
45	17	18	1290	8,83	3
46	6	18	1080	6,73	3
46	7	18	1540	7,95	3
46	17	18	1960	8,86	3
47	5	18	700	6,33	3
47	6	18	1090	7,53	3
47	17	18	1370	8,79	3
48	4	18	1680	6,03	3
48	5	18	1150	7,18	3
48	16	18	1310	9,33	3
48	17	18	970	8,54	3
49	4	18	840	6,95	3
49	16	18	1410	9,47	3
50	3	18	970	6,06	3
50	4	18	610	7,66	3
50	16	18	1250	9,47	3
51	3	18	600	6,65	3
51	15	18	1240	9,78	3
51	16	18	1140	9,29	3
52	3	18	1060	7,24	3
52	4	18	730	8,52	3
52	14	18	1050	10,32	3
52	15	18	1470	9,79	3
53	4	18	950	8,64	3
53	14	18	1120	10,2	3
54	4	18	1170	8,44	3
54	5	18	910	8,9	3
54	13	18	780	10,64	3
54	14	18	1030	9,77	3
55	5	18	1130	8,64	3
55	12	18	1010	10,17	3
55	13	18	710	10,38	3
56	5	18	1540	7,97	3
56	6	18	1170	8,2	3
56	12	18	950	9,81	3
57	6	18	1130	7,4	3
57	7	18	670	7,78	3
57	11	18	630	9,42	3
57	12	18	850	9,42	3
58	7	18	660	7,13	3
58	8	18	1060	7,82	3
58	10	18	890	9,27	3
58	11	18	930	9,18	3
59	8	18	910	7,07	3
59	9	18	1030	7,81	3
59	10	18	680	8,54	3
60	9	18	1040	6,85	3
5	46	17	1880	3,72	3
5	47	17	1830	4,86	3
6	46	17	1230	4,01	3
6	47	17	1410	5,17	3
6	48	17	1480	6,17	3
7	46	17	1030	4,33	3
7	48	17	1620	6,49	3
8	45	17	2060	3,62	3
8	46	17	1300	4,88	3
8	48	17	730	7,16	3
8	49	17	900	7,04	3
9	45	17	1880	4,09	3
9	49	17	1040	7,53	3
10	45	17	1190	4,6	3
10	49	17	1780	7,94	3
10	50	17	2120	7,46	3
11	44	17	1440	4,4	3
11	45	17	1620	5,35	3
11	50	17	1830	7,48	3
12	44	17	1010	5,07	3
12	50	17	1410	7,5	3
13	44	17	1270	5,77	3
13	50	17	1260	7,43	3
14	43	17	1590	5,29	3
14	44	17	1670	6,5	3
14	49	17	680	8,01	3
14	50	17	1620	7,15	3
15	43	17	1280	5,93	3
15	49	17	1200	7,86	3
16	42	17	1470	5,24	3
16	43	17	740	6,55	3
16	48	17	1030	8,64	3
16	49	17	1610	7,58	3
17	42	17	740	5,96	3
17	47	17	1260	8,55	3
17	48	17	1110	8,07	3
18	41	17	1970	5,49	3
18	42	17	620	6,67	3
18	46	17	1200	8,89	3
18	47	17	1070	8,22	3
19	41	17	1400	6,06	3
19	45	17	1650	9,6	3
19	46	17	1150	8,69	3
20	40	17	1640	5,36	3
20	41	17	790	6,6	3
20	45	17	1100	9,33	3
21	39	17	1960	4,71	3
21	40	17	850	5,9	3
21	44	17	820	8,93	3
21	45	17	1140	9,07	3
22	38	17	2040	4,57	3
22	39	17	1290	5,4	3
22	43	17	1030	8,52	3
22	44	17	1160	8,53	3
23	37	17	2120	4,3	3
23	38	17	1870	5,27	3
23	42	17	1170	8,21	3
23	43	17	1070	7,98	3
24	36	17	2040	3,84	3
24	37	17	1620	4,86	3
24	41	17	800	7,66	3
24	42	17	1290	7,92	3
25	34	17	2270	2,97	3
25	35	17	2360	3,68	3
25	36	17	1660	4,39	3
25	39	17	770	7,48	3
25	40	17	900	7,49	3
25	41	17	900	7,41	3
26	33	17	2330	2,86	3
26	34	17	2370	3,47	3
26	38	17	1140	6,73	3
26	39	17	930	7,6	3
27	31	17	1980	2,82	3
27	32	17	2320	3,06	3
27	33	17	2290	3,3	3
27	37	17	650	6,36	3
27	38	17	850	7,04	3
28	30	17	1940	2,88	3
28	31	17	1870	3,14	3
28	35	17	1380	5,14	3
28	36	17	990	5,88	3
28	37	17	690	6,32	3
29	28	17	2730	2,79	3
29	29	17	2230	2,97	3
29	30	17	1880	3,15	3
29	32	17	1860	3,86	3
29	33	17	1680	4,26	3
29	34	17	1830	4,78	3
29	35	17	1070	5,35	3
30	26	17	2530	2,53	3
30	27	17	2470	2,77	3
30	28	17	2190	2,99	3
30	29	17	2310	3,2	3
30	30	17	2310	3,41	3
30	31	17	1800	3,79	3
30	32	17	840	4,27	3
31	25	17	2430	2,54	3
31	26	17	2550	2,75	3
31	27	17	2120	2,96	3
32	23	17	2770	2,34	3
32	24	17	2430	2,59	3
32	25	17	1960	2,8	3
33	21	17	2810	2,22	3
33	22	17	2030	2,33	3
33	23	17	2200	2,6	3
34	20	17	2240	2,59	3
34	21	17	2590	2,57	3
34	22	17	2740	2,63	3
35	19	17	3130	3,05	3
35	20	17	2400	3	3
35	21	17	2050	2,94	3
36	17	17	1890	3,13	3
36	18	17	2100	3,36	3
36	19	17	1860	3,5	3
36	20	17	1950	3,41	3
37	16	17	1550	3,49	3
37	17	17	1320	3,73	3
37	19	17	870	4,08	3
37	20	17	1040	3,89	3
38	15	17	970	4,06	3
38	16	17	1700	4,11	3
38	19	17	660	4,67	3
39	14	17	1160	4,77	3
39	15	17	870	4,71	3
39	18	17	970	5,2	3
39	19	17	1050	5,26	3
40	13	17	1380	5,37	3
40	14	17	1330	5,29	3
40	18	17	1170	5,57	3
41	12	17	980	5,89	3
41	13	17	1400	5,92	3
41	17	17	990	5,79	3
41	18	17	610	5,93	3
42	11	17	1020	6,28	3
42	12	17	2060	6,37	3
42	17	17	1220	6,17	3
43	10	17	890	6,29	3
43	11	17	860	6,39	3
43	17	17	1690	6,14	3
44	10	17	550	6,39	3
44	16	17	450	6,23	3
44	17	17	1400	6,12	3
45	9	17	1570	6,52	3
45	10	17	990	6,52	3
45	16	17	820	6,37	3
46	8	17	1810	6,87	3
46	9	17	1640	6,81	3
46	15	17	1140	7,02	3
46	16	17	660	6,84	3
47	8	17	1270	7,21	3
47	15	17	1170	7,49	3
48	7	17	1410	7,77	3
48	8	17	1070	7,63	3
48	14	17	980	7,85	3
48	15	17	930	7,81	3
49	6	17	730	8,39	3
49	7	17	1250	8,46	3
49	14	17	810	7,93	3
50	6	17	700	9,11	3
50	13	17	1220	8,46	3
50	14	17	900	8,02	3
51	5	17	1070	9,68	3
51	6	17	820	9,66	3
51	13	17	1040	8,77	3
52	5	17	920	9,96	3
52	12	17	760	9,29	3
52	13	17	1630	9,1	3
53	4	17	1560	10,17	3
53	5	17	600	10,23	3
53	11	17	970	9,82	3
53	12	17	1300	9,7	3
54	4	17	960	10,28	3
54	11	17	840	10,11	3
55	4	17	550	10,03	3
55	10	17	1510	10,53	3
55	11	17	890	10,18	3
56	3	17	1140	9,01	3
56	4	17	530	9,79	3
56	9	17	1150	10,42	3
56	10	17	1320	10,75	3
57	4	17	930	9,49	3
57	9	17	940	10,41	3
58	4	17	1120	9,14	3
58	8	17	1240	9,97	3
58	9	17	840	10,28	3
59	4	17	1110	8,79	3
59	5	17	1320	9,11	3
59	8	17	1350	9,89	3
60	5	17	1250	8,51	3
60	7	17	850	9,35	3
60	8	17	1310	9,57	3
61	5	17	960	7,66	3
61	6	17	1220	8,27	3
61	7	17	1330	8,87	3
62	6	17	1010	7,6	3
4	50	16	910	7,18	3
5	49	16	1030	6,49	3
5	50	16	920	6,87	3
6	48	16	1150	6,01	3
6	49	16	770	6,26	3
6	50	16	940	6,5	3
7	47	16	980	5,09	3
7	48	16	1150	5,89	3
7	49	16	520	6,02	3
7	50	16	500	6,15	3
8	47	16	820	5,41	3
8	49	16	1190	6,03	3
9	46	16	730	4,92	3
9	47	16	620	5,74	3
9	49	16	1510	6,04	3
10	45	16	1090	4,55	3
10	46	16	940	5,32	3
10	48	16	1160	6,63	3
10	49	16	490	6,09	3
11	44	16	960	4,22	3
11	45	16	470	5,13	3
11	48	16	1640	7,16	3
12	44	16	800	4,72	3
12	47	16	1110	7,22	3
12	48	16	1760	7,69	3
13	43	16	1270	4,15	3
13	44	16	780	5,22	3
13	47	16	1460	7,65	3
14	42	16	2210	3,69	3
14	43	16	1610	4,69	3
14	46	16	1520	7,07	3
14	47	16	1580	7,49	3
15	42	16	1860	4,3	3
15	46	16	1860	7,19	3
16	41	16	750	4,07	3
16	42	16	1240	4,91	3
16	45	16	1280	7,44	3
16	46	16	1510	7,31	3
17	40	16	2660	3,66	3
17	41	16	970	4,6	3
17	45	16	990	7,83	3
18	40	16	1730	4,08	3
18	44	16	1010	7,61	3
18	45	16	1140	8,22	3
19	39	16	2560	3,46	3
19	40	16	2120	4,51	3
19	43	16	970	7,32	3
19	44	16	950	7,92	3
20	38	16	2380	3,4	3
20	39	16	2170	3,88	3
20	43	16	770	7,53	3
21	38	16	2300	3,79	3
21	42	16	1120	7,58	3
21	43	16	910	7,75	3
22	37	16	2610	3,65	3
22	38	16	2540	4,2	3
22	41	16	570	6,79	3
22	42	16	980	7,83	3
23	36	16	2930	3,45	3
23	37	16	2270	4,04	3
23	41	16	820	6,97	3
24	36	16	2270	3,77	3
24	40	16	1140	6,46	3
24	41	16	1130	7,15	3
25	35	16	2360	3,62	3
25	36	16	1980	4,16	3
25	39	16	810	6,23	3
25	40	16	1200	6,67	3
26	34	16	1810	3,44	3
26	35	16	2270	4,03	3
26	38	16	1840	5,95	3
26	39	16	1740	6,62	3
27	33	16	2690	3,28	3
27	34	16	2590	3,81	3
27	37	16	1460	5,72	3
27	38	16	1550	6,37	3
28	33	16	2160	3,71	3
28	36	16	1050	5,53	3
28	37	16	1660	6,03	3
29	32	16	2650	3,84	3
29	33	16	1410	4,21	3
29	34	16	2440	4,76	3
29	35	16	1040	5,37	3
29	36	16	790	5,98	3
30	31	16	1950	3,79	3
30	32	16	1840	4,25	3
30	33	16	1550	4,71	3
30	34	16	1130	5,26	3
31	30	16	2610	3,67	3
31	31	16	2120	4,04	3
36	24	16	1620	3,44	3
37	22	16	2170	3,59	3
37	23	16	2080	3,56	3
38	20	16	2300	4,33	3
38	21	16	2180	4,13	3
38	22	16	1440	3,94	3
39	18	16	850	5,14	3
39	19	16	1170	5,29	3
39	20	16	1590	4,96	3
39	21	16	1150	4,62	3
39	22	16	1050	4,29	3
40	17	16	1310	5,69	3
40	18	16	2130	6,07	3
40	21	16	1170	4,93	3
41	15	16	1080	5,73	3
41	16	16	1340	6,22	3
41	17	16	1500	6,62	3
41	20	16	1280	6,13	3
41	21	16	360	5,22	3
42	14	16	460	6	3
42	15	16	250	6,57	3
42	19	16	820	7,9	3
42	20	16	860	6,7	3
43	12	16	1020	6,05	3
43	13	16	550	5,81	3
43	14	16	860	6,26	3
43	19	16	930	7,76	3
44	11	16	1320	6,69	3
44	12	16	1450	6,41	3
44	18	16	950	7,75	3
44	19	16	1180	7,61	3
45	10	16	1110	7,21	3
45	11	16	1010	6,97	3
45	18	16	820	7,61	3
46	9	16	1190	6,95	3
46	10	16	1090	7,22	3
46	17	16	1220	6,83	3
46	18	16	1220	7	3
47	8	16	1160	6,98	3
47	9	16	1380	7,11	3
47	17	16	720	6,29	3
48	7	16	1140	7,3	3
48	8	16	1280	7,33	3
48	16	16	810	5,8	3
48	17	16	420	5,8	3
49	6	16	1570	7,37	3
49	7	16	2040	7,88	3
49	16	16	730	5,7	3
50	6	16	1260	8,13	3
50	15	16	850	5,97	3
50	16	16	1020	5,61	3
51	5	16	970	8,56	3
51	6	16	1110	8,76	3
51	15	16	1180	5,97	3
52	5	16	1030	8,83	3
52	14	16	2300	6,54	3
52	15	16	680	6,01	3
53	4	16	1230	8,65	3
53	5	16	950	9,1	3
53	14	16	1500	6,7	3
54	4	16	1000	8,76	3
54	13	16	930	7,63	3
54	14	16	940	6,83	3
55	4	16	770	8,58	3
55	12	16	980	8,33	3
55	13	16	1270	7,9	3
56	4	16	710	8,4	3
56	11	16	910	9,08	3
56	12	16	1050	8,67	3
57	4	16	1590	8,21	3
57	5	16	1370	8,57	3
57	11	16	530	9,25	3
58	5	16	950	8,34	3
58	10	16	1210	9,71	3
58	11	16	1110	9,14	3
59	5	16	900	8,1	3
59	6	16	1010	8,25	3
59	10	16	900	9,71	3
60	6	16	1120	8,14	3
60	9	16	870	9,14	3
60	10	16	910	9,54	3
61	6	16	1110	8,16	3
61	7	16	960	8,42	3
61	8	16	1080	8,69	3
61	9	16	1080	8,97	3
62	7	16	1080	8,52	3
62	8	16	1130	8,66	3
5	44	15	1170	6,43	3
6	43	15	1140	4,81	3
6	44	15	610	5,97	3
7	43	15	1230	4,49	3
7	44	15	930	5,52	3
8	42	15	2480	3,7	3
8	43	15	1480	4,56	3
8	44	15	970	5,43	3
9	41	15	1270	3,22	3
9	42	15	2330	3,96	3
9	44	15	1230	5,37	3
10	41	15	1470	3,48	3
10	44	15	2050	5,31	3
11	40	15	1550	3,19	3
11	41	15	970	4,02	3
11	44	15	1360	5,6	3
12	40	15	740	3,66	3
12	44	15	1800	5,88	3
13	39	15	1270	3,19	3
13	40	15	2870	4,15	3
13	44	15	2070	6,17	3
14	39	15	1630	3,76	3
14	43	15	1830	6,54	3
14	44	15	2050	6,5	3
15	38	15	3800	3,68	3
15	39	15	1590	4,32	3
15	43	15	1070	7	3
16	38	15	1320	4,16	3
16	42	15	1180	7,63	3
16	43	15	1200	7,33	3
17	37	15	0	3,81	3
17	38	15	1070	4,66	3
17	41	15	1200	6,93	3
17	42	15	1670	7,53	3
18	36	15	2140	3,24	3
18	37	15	2160	4,19	3
18	40	15	1750	6,61	3
18	41	15	1520	7,06	3
19	36	15	910	3,55	3
19	39	15	930	6,74	3
19	40	15	2020	6,94	3
20	35	15	1260	3,33	3
20	36	15	2650	4	3
20	38	15	920	6,13	3
20	39	15	1450	7,22	3
21	35	15	2680	3,74	3
21	38	15	910	6,6	3
22	34	15	2310	3,47	3
22	35	15	2490	4,19	3
22	37	15	700	5,91	3
22	38	15	1100	6,93	3
23	34	15	2150	3,97	3
23	36	15	740	5,42	3
23	37	15	960	6,21	3
24	33	15	2480	3,8	3
24	34	15	1930	4,48	3
24	36	15	1030	5,94	3
25	33	15	2710	4,26	3
25	35	15	1130	5,68	3
25	36	15	1010	6,41	3
26	32	15	2580	4,06	3
26	33	15	2570	4,7	3
26	34	15	1740	5,39	3
26	35	15	1020	6,1	3
27	31	15	1870	3,72	3
27	32	15	2210	4,43	3
27	33	15	1830	5,14	3
27	34	15	1810	5,83	3
28	31	15	2210	4,12	3
28	32	15	1830	4,85	3
28	33	15	700	5,58	3
29	30	15	2490	3,98	3
29	31	15	2260	4,63	3
29	32	15	1580	5,32	3
30	30	15	2190	4,49	3
30	31	15	2220	5,14	3
31	29	15	2100	4,27	3
31	30	15	1870	4,94	3
32	28	15	2630	3,99	3
32	29	15	2760	4,66	3
33	28	15	1470	4,38	3
33	29	15	1160	5,06	3
34	27	15	1640	4,19	3
34	28	15	1540	4,58	3
35	26	15	1220	4,33	3
35	27	15	1580	4,49	3
36	26	15	680	4,69	3
37	25	15	950	4,62	3
38	23	15	980	4,57	3
38	24	15	810	4,6	3
39	22	15	680	4,89	3
39	23	15	940	4,78	3
39	24	15	920	4,66	3
40	19	15	890	5,17	3
40	20	15	580	5,1	3
40	21	15	920	5,02	3
40	22	15	1050	4,88	3
40	23	15	720	4,65	3
41	12	15	700	4,82	3
41	13	15	710	5,39	3
41	14	15	1240	5,69	3
41	15	15	1470	6	3
41	16	15	1560	6,16	3
41	17	15	990	5,98	3
41	18	15	830	5,8	3
41	19	15	830	5,6	3
41	21	15	690	5,09	3
41	22	15	1140	4,8	3
42	10	15	1360	4,01	3
42	11	15	940	4,77	3
42	12	15	750	5,54	3
42	20	15	1030	5,59	3
42	21	15	1160	5,16	3
43	9	15	160	4,84	3
43	10	15	610	4,65	3
43	20	15	940	5,26	3
44	7	15	1420	6,39	3
44	8	15	1190	5,98	3
44	9	15	640	5,58	3
44	19	15	740	5,54	3
44	20	15	1140	4,87	3
45	6	15	1400	6,43	3
45	7	15	1230	7,29	3
45	18	15	1800	6,57	3
45	19	15	660	5,27	3
46	6	15	1090	6,79	3
46	17	15	1140	7,61	3
46	18	15	1550	6,04	3
47	5	15	500	6,47	3
47	6	15	1320	7,15	3
47	16	15	610	8,56	3
47	17	15	910	7,04	3
48	4	15	1360	6,31	3
48	5	15	1160	6,92	3
48	15	15	840	8,04	3
48	16	15	870	7,92	3
49	4	15	1210	6,87	3
49	15	15	1780	7,14	3
50	4	15	1380	7,44	3
50	14	15	820	6,08	3
50	15	15	1330	6,23	3
51	3	15	740	6,99	3
51	4	15	1230	7,97	3
51	13	15	1560	5,33	3
51	14	15	680	5,35	3
52	3	15	1590	7,49	3
52	4	15	900	8,36	3
52	12	15	1770	5,22	3
52	13	15	1440	4,87	3
53	4	15	1020	8,76	3
53	11	15	980	5,43	3
53	12	15	1360	4,89	3
54	4	15	950	9,01	3
54	10	15	900	5,95	3
54	11	15	630	5,3	3
55	4	15	1040	8,85	3
55	10	15	1890	6,05	3
56	4	15	780	8,7	3
56	5	15	1270	8,42	3
56	9	15	680	6,69	3
56	10	15	640	6,14	3
57	5	15	1140	8,26	3
57	8	15	910	7,2	3
57	9	15	1810	6,77	3
58	5	15	940	8,15	3
58	7	15	1390	7,78	3
58	8	15	1400	7,41	3
59	5	15	850	8,04	3
59	6	15	1640	7,99	3
59	7	15	1250	7,93	3
60	6	15	1840	7,99	3
60	7	15	1080	8,06	3
61	6	15	1230	7,95	3
4	46	14	1180	7,04	3
5	45	14	980	7,23	3
5	46	14	890	7,96	3
5	47	14	1550	7,03	3
6	45	14	1420	7,13	3
6	47	14	1380	6,94	3
7	44	14	1400	5,99	3
7	45	14	980	6,87	3
7	46	14	1060	7,46	3
7	47	14	1960	6,65	3
8	44	14	1160	5,85	3
8	46	14	1360	7,11	3
9	44	14	1260	5,73	3
9	46	14	1740	6,59	3
10	43	14	750	5,31	3
10	44	14	1370	5,61	3
10	45	14	1590	5,91	3
10	46	14	1870	6,05	3
11	43	14	770	5,43	3
11	45	14	1010	5,55	3
12	43	14	1010	5,92	3
12	45	14	1070	5,48	3
13	42	14	1030	5,73	3
13	43	14	1380	6,41	3
13	44	14	920	5,9	3
13	45	14	1410	5,4	3
14	42	14	730	6,28	3
14	44	14	880	6,1	3
15	42	14	870	6,77	3
15	43	14	1190	7,15	3
15	44	14	1480	6,22	3
16	41	14	1140	6,99	3
16	42	14	1410	7,26	3
16	43	14	1550	7,42	3
17	41	14	1680	7,62	3
17	42	14	1500	7,66	3
17	43	14	1510	7,58	3
18	40	14	1620	8,06	3
18	41	14	1360	7,83	3
18	42	14	1480	7,59	3
19	40	14	910	8,54	3
19	42	14	1090	7,52	3
20	39	14	960	7,58	3
20	40	14	580	8,88	3
20	41	14	1030	8,12	3
20	42	14	1030	7,35	3
21	39	14	680	7,72	3
21	41	14	1230	7,87	3
22	39	14	770	7,86	3
22	40	14	680	8,78	3
22	41	14	930	7,63	3
23	38	14	610	7,21	3
23	39	14	940	7,85	3
23	40	14	1110	8,49	3
24	37	14	1360	7,05	3
24	38	14	680	7,32	3
24	39	14	1040	7,52	3
25	37	14	1140	7,57	3
25	38	14	900	7,43	3
25	39	14	930	7,2	3
26	36	14	700	7,15	3
26	37	14	1250	7,89	3
26	38	14	1410	7,42	3
27	35	14	840	6,89	3
27	36	14	690	7,43	3
27	37	14	940	7,96	3
28	34	14	1110	6,9	3
28	35	14	320	7,37	3
28	36	14	980	7,7	3
28	37	14	750	8,02	3
29	33	14	1200	6,19	3
29	34	14	1570	7,32	3
29	35	14	970	7,59	3
29	36	14	680	7,67	3
30	32	14	1020	5,49	3
30	33	14	1220	6,52	3
30	34	14	1460	7,55	3
30	35	14	930	7,57	3
31	31	14	1230	5,06	3
31	32	14	1670	5,93	3
31	33	14	1160	6,86	3
32	29	14	1240	3,94	3
32	30	14	1370	4,6	3
32	31	14	1610	5,26	3
32	32	14	1360	5,95	3
33	28	14	2390	3,8	3
33	29	14	1900	4,17	3
33	30	14	1680	4,71	3
34	26	14	1890	4,24	3
34	27	14	1150	4,19	3
34	28	14	1760	4,13	3
35	24	14	1870	4,52	3
35	25	14	2640	4,73	3
35	26	14	1280	4,72	3
36	22	14	2270	4,77	3
36	23	14	2360	5,13	3
36	24	14	1720	5,22	3
37	21	14	2790	4,91	3
37	22	14	1260	5,59	3
38	19	14	2650	4,6	3
38	20	14	2140	5,01	3
38	21	14	1550	5,61	3
39	17	14	740	4,86	3
39	18	14	1520	5,17	3
39	19	14	1470	5,48	3
39	20	14	1090	5,85	3
40	15	14	980	4,94	3
40	16	14	1940	5,32	3
40	17	14	760	5,68	3
40	18	14	250	6,02	3
40	19	14	1140	6,36	3
41	14	14	1370	5,32	3
41	15	14	900	5,78	3
41	17	14	1700	6,62	3
41	18	14	1820	6,76	3
42	12	14	1280	4,75	3
42	13	14	990	5,43	3
42	14	14	2520	6,09	3
42	17	14	1850	7,59	3
43	11	14	1570	4,66	3
43	12	14	1670	5,4	3
43	16	14	320	8,18	3
43	17	14	840	8,56	3
44	9	14	1060	5,56	3
44	10	14	770	5,22	3
44	11	14	710	4,99	3
44	16	14	750	8,45	3
45	8	14	1260	6,66	3
45	9	14	440	6,17	3
45	15	14	770	7,91	3
45	16	14	1310	8,66	3
46	8	14	1070	7,41	3
46	15	14	900	8,07	3
47	7	14	960	6,95	3
47	8	14	1020	7,46	3
47	14	14	1460	6,68	3
47	15	14	940	7,35	3
48	6	14	970	6,66	3
48	7	14	900	7,1	3
48	14	14	520	6,06	3
49	5	14	2880	6,48	3
49	6	14	960	6,88	3
49	14	14	0	5,46	3
50	5	14	1880	6,43	3
50	13	14	60	5,25	3
50	14	14	0	5,12	3
51	4	14	800	5,49	3
51	5	14	1240	6,38	3
51	13	14	0	5,08	3
52	4	14	1110	5,6	3
52	12	14	980	5,44	3
52	13	14	1650	4,9	3
53	4	14	1580	5,79	3
53	12	14	1780	5,26	3
54	4	14	1090	5,99	3
54	12	14	1390	5,08	3
55	3	14	970	5,39	3
55	4	14	950	6,08	3
55	11	14	630	5,75	3
55	12	14	1500	4,94	3
56	3	14	560	5,29	3
56	11	14	1080	5,7	3
57	3	14	1430	5,19	3
57	11	14	1200	5,65	3
58	3	14	1390	5,05	3
58	4	14	810	5,57	3
58	10	14	520	5,98	3
58	11	14	320	5,66	3
59	4	14	1410	5,45	3
59	10	14	150	6,06	3
60	4	14	1200	5,32	3
60	10	14	820	6,14	3
61	4	14	1540	5,18	3
61	5	14	1170	5,9	3
61	9	14	810	6,27	3
61	10	14	1190	6,08	3
62	5	14	1300	5,77	3
62	6	14	890	6,07	3
62	9	14	1230	6,2	3
63	6	14	980	6,03	3
63	7	14	1150	6,38	3
63	8	14	1160	6,72	3
63	9	14	840	6,13	3
64	7	14	1280	6,05	3
64	8	14	890	6,36	3
3	55	23	1360	6,45	3
3	56	23	840	6,54	3
4	53	23	1260	6,8	3
4	54	23	960	7,12	3
4	55	23	880	7,08	3
4	56	23	1050	7,04	3
5	51	23	1060	6,41	3
5	52	23	1200	6,86	3
5	53	23	1200	7,32	3
5	56	23	1030	7,31	3
6	49	23	1650	5,69	3
6	50	23	1350	6,32	3
6	51	23	1200	6,85	3
6	56	23	1270	7,25	3
7	47	23	1600	5,23	3
7	48	23	1280	5,81	3
7	49	23	1690	6,34	3
7	56	23	1110	7,19	3
8	46	23	1240	5,44	3
8	47	23	1340	6,04	3
8	56	23	1630	7,08	3
9	44	23	960	4,98	3
9	45	23	1050	5,67	3
9	46	23	910	6,28	3
9	55	23	1340	6,99	3
9	56	23	1200	6,92	3
10	43	23	1120	5,1	3
10	44	23	930	5,8	3
10	55	23	1470	6,73	3
11	42	23	1630	5,38	3
11	43	23	1360	5,96	3
11	55	23	1770	6,85	3
12	41	23	1600	5,57	3
12	42	23	1500	6,45	3
12	55	23	1960	7,23	3
13	40	23	980	5,67	3
13	41	23	1540	6,6	3
13	54	23	2460	7,35	3
13	55	23	2390	7,62	3
14	38	23	1340	5,08	3
14	39	23	1000	5,96	3
14	40	23	1060	6,73	3
14	54	23	2640	8,21	3
15	37	23	1500	5,14	3
15	38	23	1210	6,21	3
15	54	23	2820	9,35	3
16	36	23	1920	4,95	3
16	37	23	1430	6,08	3
16	54	23	3210	10,48	3
17	35	23	1300	5,01	3
17	36	23	1210	5,65	3
17	53	23	1510	10,89	3
17	54	23	1090	10,98	3
18	33	23	1990	4,2	3
18	34	23	1860	4,91	3
18	35	23	1620	5,62	3
18	53	23	1060	11,23	3
19	32	23	1040	3,96	3
19	33	23	1580	4,68	3
19	52	23	1210	11,17	3
19	53	23	880	11,57	3
20	30	23	1770	3,18	3
20	31	23	1810	3,74	3
20	32	23	1630	4,37	3
20	52	23	900	10,73	3
21	29	23	1780	3,25	3
21	30	23	1420	3,77	3
21	51	23	520	10,18	3
21	52	23	520	10,14	3
22	27	23	1810	2,66	3
22	28	23	2430	3,18	3
22	29	23	1930	3,77	3
22	51	23	850	9,83	3
23	25	23	2370	2,1	3
23	26	23	1930	2,54	3
23	27	23	1990	2,98	3
23	50	23	220	8,95	3
23	51	23	540	9	3
24	23	23	1750	2,13	3
24	24	23	2240	2,21	3
24	25	23	2590	2,46	3
24	48	23	870	7,38	3
24	49	23	690	7,73	3
24	50	23	990	8,07	3
25	21	23	1920	2,23	3
25	22	23	2740	2,37	3
25	23	23	1700	2,47	3
25	29	23	1910	4,54	3
25	30	23	1400	5,02	3
25	31	23	720	5,09	3
25	32	23	860	4,92	3
25	33	23	1800	4,75	3
25	34	23	2170	4,55	3
25	35	23	830	4,35	3
25	36	23	680	4,15	3
25	37	23	1920	3,96	3
25	38	23	1750	3,77	3
25	39	23	1770	3,58	3
25	40	23	1780	3,64	3
25	41	23	1570	3,73	3
25	42	23	1410	3,82	3
25	43	23	1640	4,13	3
25	44	23	2010	4,43	3
25	45	23	1770	4,76	3
25	46	23	1700	5,29	3
25	47	23	1160	5,82	3
25	48	23	1130	6,33	3
26	18	23	1620	2,39	3
26	19	23	1870	2,48	3
26	20	23	2130	2,68	3
26	21	23	1280	2,88	3
26	26	23	1150	3,34	3
26	27	23	1620	3,55	3
26	28	23	1020	3,82	3
26	29	23	730	4,13	3
27	16	23	2600	2,9	3
27	17	23	930	2,93	3
27	18	23	1200	2,97	3
27	25	23	1200	3,45	3
27	26	23	1210	3,47	3
28	13	23	1350	3,12	3
28	14	23	760	3,25	3
28	15	23	1920	3,38	3
28	16	23	2230	3,49	3
28	24	23	1430	3,87	3
28	25	23	1330	3,71	3
29	11	23	1350	3,41	3
29	12	23	2100	3,73	3
29	13	23	1450	4,01	3
29	23	23	2070	3,9	3
29	24	23	1450	3,65	3
30	9	23	2490	3,34	3
30	10	23	600	3,8	3
30	11	23	1150	4,19	3
30	22	23	740	4,09	3
30	23	23	680	3,76	3
31	7	23	730	2,71	3
31	8	23	1210	3,28	3
31	9	23	1190	3,89	3
31	21	23	1250	4,18	3
31	22	23	1130	3,97	3
32	6	23	830	3,16	3
32	7	23	1370	3,31	3
32	21	23	890	3,9	3
33	5	23	1430	3,44	3
33	6	23	1280	3,67	3
33	20	23	510	4,1	3
33	21	23	500	3,63	3
34	4	23	0	3,6	3
34	5	23	1440	3,88	3
34	19	23	900	4,57	3
34	20	23	1620	3,95	3
35	3	23	0	3,75	3
35	4	23	0	3,96	3
35	18	23	1190	5,4	3
35	19	23	1630	4,27	3
36	3	23	560	3,88	3
36	17	23	890	6,75	3
36	18	23	1330	5,24	3
37	3	23	750	4,06	3
37	17	23	1150	6,53	3
38	3	23	1380	4,31	3
38	16	23	880	7,42	3
38	17	23	1970	5,84	3
39	3	23	1620	4,55	3
39	16	23	580	6,69	3
40	3	23	940	4,63	3
40	15	23	1250	6,78	3
40	16	23	480	5,96	3
41	3	23	780	4,47	3
41	4	23	810	5,04	3
41	14	23	1110	6,92	3
41	15	23	1060	6,12	3
42	4	23	1070	4,73	3
42	13	23	1040	7,32	3
42	14	23	1000	6,39	3
43	4	23	860	4,4	3
43	13	23	980	6,77	3
44	4	23	1380	4,06	3
44	12	23	1190	6,58	3
44	13	23	1250	6,05	3
45	4	23	1140	3,72	3
45	11	23	1250	6,82	3
45	12	23	1410	6,09	3
46	4	23	1090	3,39	3
46	5	23	1360	3,71	3
46	11	23	1110	6,41	3
47	5	23	1230	3,41	3
47	10	23	1150	6,74	3
47	11	23	690	5,9	3
48	5	23	1660	3,11	3
48	9	23	1400	5,48	3
48	10	23	1150	6,24	3
49	5	23	1240	2,87	3
49	6	23	0	3,25	3
49	8	23	940	4,3	3
49	9	23	1060	4,98	3
50	6	23	1210	3,01	3
50	7	23	1580	3,36	3
50	8	23	1300	3,9	3
51	6	23	2170	2,76	3
51	7	23	1490	3,09	3
5	57	22	1210	6,74	4
5	58	22	1200	6,7	4
6	55	22	1230	6,05	4
6	56	22	1160	6,21	4
6	57	22	1100	6,37	4
6	58	22	970	6,35	4
7	53	22	1700	6,23	4
7	54	22	1330	5,99	4
7	55	22	1530	5,87	4
7	58	22	860	6,02	4
8	52	22	1970	6,77	4
8	53	22	2210	6,33	4
8	58	22	1150	5,71	4
8	59	22	1440	5,74	4
9	50	22	940	7,61	4
9	51	22	1890	7,4	4
9	52	22	1670	7,08	4
9	59	22	1200	5,53	4
10	49	22	800	8,49	4
10	50	22	1660	8,14	4
10	59	22	580	5,55	4
11	47	22	1490	7,7	4
11	48	22	870	8,41	4
11	49	22	900	8,92	4
11	59	22	660	5,78	4
12	45	22	1210	7,1	4
12	46	22	770	7,72	4
12	47	22	1020	8,33	4
12	59	22	660	6,02	4
13	44	22	1410	7,38	4
13	45	22	1530	7,76	4
13	59	22	1170	6,55	4
14	42	22	740	7,05	4
14	43	22	1290	8,18	4
14	44	22	1350	8,24	4
14	58	22	1440	7,26	4
14	59	22	1110	7,29	4
15	41	22	1350	7,08	4
15	42	22	1010	8,23	4
15	58	22	1010	8,19	4
16	39	22	1210	5,81	4
16	40	22	1410	6,9	4
16	41	22	1360	7,88	4
16	58	22	1040	9,21	4
17	38	22	1230	5,53	4
17	39	22	580	6,65	4
17	58	22	830	10,26	4
18	37	22	1050	5,25	4
18	38	22	1210	6,35	4
18	57	22	330	11,72	4
18	58	22	880	11,31	4
19	35	22	2110	3,96	4
19	36	22	1610	4,85	4
19	37	22	1160	5,74	4
19	57	22	860	12,09	4
20	34	22	1570	3,67	4
20	35	22	1740	4,43	4
20	57	22	740	12,18	4
21	32	22	1710	3,18	4
21	33	22	1620	3,67	4
21	34	22	2040	4,16	4
21	56	22	700	12,34	4
21	57	22	760	12,27	4
22	31	22	2160	3,22	4
22	32	22	1360	3,67	4
22	33	22	1000	4,1	4
22	34	22	1300	4,53	4
22	35	22	1080	5,06	4
22	55	22	480	11,54	4
22	56	22	580	11,19	4
23	35	22	860	5,17	4
23	36	22	530	5,45	4
23	37	22	700	5,72	4
23	38	22	890	5,81	4
23	39	22	610	5,86	4
23	40	22	1490	5,91	4
23	41	22	1210	6,28	4
23	42	22	1070	6,68	4
23	54	22	600	10,49	4
23	55	22	440	10,42	4
24	42	22	900	5,93	4
24	43	22	800	6,34	4
24	44	22	620	7,09	4
24	45	22	500	7,84	4
24	46	22	580	8,56	4
24	47	22	870	8,86	4
24	48	22	870	9,16	4
24	49	22	1060	9,41	4
24	52	22	1010	9,44	4
24	53	22	560	9,52	4
24	54	22	800	9,59	4
25	49	22	1070	8,17	4
25	50	22	730	8,23	4
25	51	22	970	8,29	4
25	52	22	930	8,32	4
30	20	22	1100	3,1	4
31	18	22	1000	3,75	4
31	19	22	1420	3,53	4
31	20	22	1280	3,38	4
32	17	22	950	4,41	4
32	18	22	1370	4,14	4
32	20	22	1240	3,67	4
33	16	22	1320	5,35	4
33	17	22	1020	4,93	4
33	20	22	750	3,91	4
33	21	22	970	3,79	4
34	15	22	1020	6,55	4
34	16	22	1150	6,22	4
34	20	22	720	3,97	4
34	21	22	500	3,68	4
35	13	22	2030	7,31	4
35	14	22	1620	7,52	4
35	15	22	1050	7,31	4
35	20	22	730	4,02	4
36	12	22	450	7,65	4
36	13	22	1310	7,92	4
36	19	22	1410	5,05	4
36	20	22	1570	4	4
37	11	22	1200	7,69	4
37	12	22	630	8,04	4
37	18	22	1030	6,51	4
37	19	22	1290	5,01	4
38	10	22	1600	7,54	4
38	11	22	1220	8	4
38	17	22	1560	8,5	4
38	18	22	940	6,73	4
39	9	22	1300	7,51	4
39	10	22	1280	7,89	4
39	17	22	1100	8,53	4
40	7	22	730	7,06	4
40	8	22	1580	7,38	4
40	9	22	1220	7,75	4
40	16	22	1410	8,45	4
40	17	22	1000	7,68	4
41	7	22	1130	7,29	4
41	15	22	1020	8,62	4
41	16	22	1080	7,81	4
42	6	22	1030	6,83	4
42	7	22	1400	7,21	4
42	14	22	990	9,34	4
42	15	22	1110	8,26	4
43	5	22	1020	5,87	4
43	6	22	1470	6,25	4
43	13	22	1170	9,21	4
43	14	22	1250	9,2	4
44	4	22	350	5,34	4
44	5	22	270	5,24	4
44	13	22	1260	9,14	4
45	5	22	660	4,85	4
45	12	22	1300	8,95	4
45	13	22	1190	8,83	4
46	5	22	1010	4,7	4
46	11	22	1000	9,19	4
46	12	22	1250	8,74	4
47	5	22	620	4,54	4
47	6	22	1170	5,04	4
47	11	22	1170	9,32	4
48	6	22	1010	4,75	4
48	7	22	980	5,32	4
48	10	22	1660	8,06	4
48	11	22	1480	9,12	4
49	7	22	1290	4,95	4
49	8	22	1290	5,54	4
49	9	22	500	6,58	4
49	10	22	1180	7,66	4
50	9	22	130	6,21	4
50	10	22	1130	7,26	4
6	53	21	1270	4,79	4
6	54	21	1590	5,06	4
6	55	21	1350	5,33	4
7	52	21	1380	4,7	4
7	53	21	1740	5,09	4
7	55	21	980	5,4	4
7	56	21	1830	5,48	4
8	51	21	1470	4,79	4
8	52	21	1560	5,14	4
8	56	21	2230	5,36	4
9	49	21	1170	4,79	4
9	50	21	1680	5,44	4
9	51	21	1290	5,56	4
9	56	21	1500	5,03	4
10	48	21	1560	4,8	4
10	49	21	1280	5,71	4
10	56	21	1500	4,7	4
10	57	21	1280	4,72	4
11	47	21	1710	4,71	4
11	48	21	1320	5,69	4
11	57	21	1610	4,53	4
12	46	21	1970	4,85	4
12	47	21	2320	5,8	4
12	57	21	2440	4,5	4
13	45	21	1180	4,67	4
13	46	21	2060	5,78	4
13	57	21	2040	4,46	4
14	44	21	1460	4,42	4
14	45	21	1910	5,56	4
14	57	21	1690	4,72	4
14	58	21	3290	4,92	4
15	43	21	1320	4,69	4
15	44	21	1150	5,54	4
15	58	21	2420	5,5	4
16	42	21	1330	4,61	4
16	43	21	1360	5,64	4
16	58	21	790	6,09	4
17	41	21	1630	4,38	4
17	42	21	2540	5,45	4
17	58	21	1460	7,19	4
18	40	21	1500	4,43	4
18	41	21	1580	5,24	4
18	57	21	970	8,13	4
18	58	21	1990	8,66	4
19	39	21	2000	4,11	4
19	40	21	1660	5,1	4
19	57	21	1350	9,48	4
20	38	21	2180	3,81	4
20	39	21	1880	4,74	4
20	57	21	1840	10,7	4
21	37	21	1740	3,79	4
21	38	21	1490	4,55	4
21	56	21	1230	11,16	4
21	57	21	1270	11,85	4
22	36	21	1650	3,39	4
22	37	21	1850	4,34	4
22	55	21	780	11,88	4
22	56	21	930	12,32	4
23	35	21	1840	2,87	4
23	36	21	2050	3,65	4
23	55	21	790	12,09	4
24	34	21	2080	2,8	4
24	35	21	2320	3,16	4
24	54	21	830	11,69	4
24	55	21	800	12,04	4
25	33	21	2230	2,75	4
25	34	21	1930	3,1	4
25	53	21	740	11,28	4
25	54	21	610	11,63	4
26	32	21	1880	2,65	4
26	33	21	1850	2,96	4
26	34	21	1130	3,25	4
26	35	21	1270	3,54	4
26	36	21	430	3,99	4
26	37	21	800	4,5	4
26	38	21	1230	5,01	4
26	39	21	640	5,29	4
26	40	21	1180	5,52	4
26	41	21	1500	5,75	4
26	42	21	880	6,04	4
26	52	21	1220	10,08	4
26	53	21	1130	10,53	4
27	42	21	860	5,4	4
27	43	21	910	5,82	4
27	44	21	1230	6,24	4
27	50	21	790	8,41	4
27	51	21	1260	8,86	4
27	52	21	1180	9,31	4
28	44	21	540	5,83	4
28	45	21	1200	6,13	4
28	46	21	1460	6,43	4
28	47	21	1310	6,73	4
28	49	21	510	7,44	4
28	50	21	620	7,8	4
29	47	21	910	5,85	4
29	48	21	1010	6,21	4
29	49	21	1300	6,58	4
35	21	21	1610	3,87	4
36	20	21	1820	4,58	4
36	21	21	1450	4,29	4
37	19	21	740	5,6	4
37	20	21	1280	5,07	4
38	17	21	1130	6,79	4
38	18	21	1100	6,81	4
38	19	21	630	6,05	4
39	16	21	980	7,26	4
39	17	21	910	7,49	4
39	18	21	820	7,48	4
40	14	21	780	7,31	4
40	15	21	1580	7,68	4
40	16	21	810	7,88	4
40	17	21	1330	8,08	4
40	18	21	1480	8,01	4
41	12	21	840	6,99	4
41	13	21	1310	7,46	4
41	14	21	1130	7,93	4
41	16	21	1270	8,36	4
41	17	21	1250	8,37	4
42	11	21	1420	7,17	4
42	12	21	1550	7,47	4
42	16	21	1300	8,83	4
43	9	21	1890	7,17	4
43	10	21	1670	7,42	4
43	11	21	990	7,68	4
43	15	21	580	9,61	4
43	16	21	1110	9,17	4
44	8	21	1170	7,67	4
44	9	21	1770	7,73	4
44	15	21	770	10,07	4
45	7	21	1320	8,17	4
45	8	21	1060	8,23	4
45	14	21	1260	10,12	4
45	15	21	1030	10,53	4
46	6	21	890	8,18	4
46	7	21	710	8,28	4
46	14	21	1600	10,24	4
47	5	21	1080	7,73	4
47	6	21	990	7,6	4
47	13	21	1460	9,57	4
47	14	21	1310	9,86	4
48	5	21	1040	7,29	4
48	6	21	1210	7,01	4
48	13	21	1640	9,43	4
49	6	21	900	6,59	4
49	13	21	1360	9,23	4
50	6	21	1180	6,32	4
50	7	21	1320	6,6	4
50	12	21	980	9,52	4
50	13	21	790	8,98	4
51	7	21	940	6,35	4
51	8	21	600	6,68	4
51	9	21	1190	7,01	4
51	11	21	1330	8,73	4
51	12	21	900	9,58	4
52	9	21	1170	6,67	4
52	10	21	1050	7,59	4
52	11	21	1140	8,56	4
5	59	20	1530	6,52	4
5	60	20	1360	6,23	4
6	57	20	1440	6,42	4
6	58	20	1210	6,4	4
6	59	20	1780	6,28	4
6	60	20	1460	6	4
7	56	20	990	6,87	4
7	57	20	1090	6,6	4
7	60	20	1590	5,76	4
7	61	20	1340	5,48	4
8	55	20	780	6,52	4
8	56	20	1150	7,1	4
8	61	20	1320	5,19	4
9	54	20	1060	6,1	4
9	55	20	1380	6,89	4
9	61	20	1970	4,91	4
9	62	20	1900	4,86	4
10	53	20	1200	6,07	4
10	54	20	1000	6,67	4
10	62	20	1940	4,78	4
11	52	20	1000	6,23	4
11	53	20	1230	7,05	4
11	62	20	2010	4,99	4
12	51	20	1100	6,19	4
12	52	20	970	7,2	4
12	62	20	2770	5,2	4
12	63	20	2090	5,96	4
13	50	20	1660	6,05	4
13	51	20	1200	7,03	4
13	63	20	1960	6,42	4
14	49	20	1450	5,99	4
14	50	20	1590	7	4
14	63	20	1710	7,05	4
15	48	20	1920	5,82	4
15	49	20	1650	6,9	4
15	62	20	1760	6,36	4
15	63	20	690	7,67	4
16	47	20	2030	5,62	4
16	48	20	1650	6,65	4
16	62	20	2170	6,92	4
17	46	20	2350	5,4	4
17	47	20	1930	6,59	4
17	62	20	1620	7,62	4
18	45	20	1950	4,89	4
18	46	20	1780	6,22	4
18	62	20	1220	8,31	4
19	44	20	1450	4,35	4
19	45	20	950	5,6	4
19	61	20	1940	8,49	4
19	62	20	430	9,05	4
20	44	20	1100	5,21	4
20	61	20	1120	9,43	4
21	43	20	1550	5,01	4
21	44	20	1040	6,07	4
21	60	20	1040	10,1	4
21	61	20	1510	10,37	4
22	42	20	1300	4,46	4
22	43	20	1240	5,5	4
22	60	20	1120	10,83	4
23	41	20	1670	4,1	4
23	42	20	960	4,98	4
23	59	20	960	11,32	4
23	60	20	950	11,44	4
24	40	20	1630	3,86	4
24	41	20	1110	4,69	4
24	59	20	630	12,01	4
25	39	20	2170	3,26	4
25	40	20	1390	4,04	4
25	57	20	1230	11,09	4
25	58	20	980	11,57	4
25	59	20	590	11,86	4
26	38	20	1190	2,91	4
26	39	20	1940	3,47	4
26	41	20	720	4,81	4
26	42	20	1330	5,26	4
26	43	20	1110	5,67	4
26	44	20	870	6,07	4
26	45	20	1020	5,97	4
26	46	20	2330	5,82	4
26	47	20	1980	5,67	4
26	48	20	2110	5,85	4
26	49	20	2110	6,04	4
26	50	20	1320	6,25	4
26	51	20	830	6,83	4
26	52	20	850	7,41	4
26	53	20	540	8,02	4
26	54	20	640	8,79	4
26	55	20	260	9,55	4
26	56	20	980	10,24	4
26	57	20	1010	10,71	4
27	37	20	1090	2,93	4
27	38	20	880	3,2	4
27	39	20	1290	3,68	4
27	40	20	430	4,24	4
27	41	20	1250	4,8	4
28	36	20	1860	2,79	4
28	37	20	1200	2,99	4
28	38	20	1110	3,19	4
29	35	20	1930	2,79	4
29	36	20	1260	2,91	4
37	24	20	1150	5,73	4
38	22	20	1940	6,29	4
38	23	20	880	6,31	4
39	21	20	1120	7,21	4
39	22	20	1530	7,04	4
40	19	20	1410	6,67	4
40	20	20	1370	7,36	4
40	21	20	620	7,82	4
40	22	20	1040	7,3	4
41	18	20	1220	6,36	4
41	19	20	1080	7,15	4
41	20	20	900	7,95	4
41	21	20	870	8,42	4
42	16	20	1160	6,16	4
42	17	20	1040	6,47	4
42	18	20	1430	6,82	4
42	20	20	800	8,39	4
43	15	20	910	6,35	4
43	16	20	1020	6,75	4
43	19	20	1190	7,98	4
43	20	20	1030	8,41	4
44	13	20	1330	6,45	4
44	14	20	1550	6,64	4
44	15	20	1050	6,83	4
44	19	20	1040	8,35	4
45	12	20	1470	6,82	4
45	13	20	1420	7,02	4
45	18	20	1050	8,95	4
45	19	20	640	8,63	4
46	11	20	1050	7,38	4
46	12	20	1150	7,42	4
46	18	20	1060	9,5	4
47	9	20	1060	8,36	4
47	10	20	1130	8,28	4
47	11	20	970	8,15	4
47	18	20	860	10,05	4
48	8	20	1270	8,75	4
48	9	20	1000	8,86	4
48	17	20	1170	10,13	4
48	18	20	960	10,18	4
49	7	20	1280	8,71	4
49	8	20	1730	8,65	4
49	17	20	1410	9,92	4
50	6	20	940	8,69	4
50	7	20	1050	8,77	4
50	17	20	1380	9,71	4
51	5	20	1660	7,73	4
51	6	20	1030	8,6	4
51	16	20	1060	9,9	4
51	17	20	1070	9,35	4
52	5	20	1510	7,43	4
52	6	20	1050	8,21	4
52	16	20	1140	9,69	4
53	6	20	860	7,82	4
53	7	20	990	7,81	4
53	15	20	1420	10,62	4
53	16	20	920	9,48	4
54	7	20	1540	7,37	4
54	8	20	1390	7,19	4
54	15	20	1240	10,37	4
55	8	20	1320	6,82	4
55	9	20	1050	6,74	4
55	14	20	770	9,31	4
55	15	20	650	9,9	4
56	9	20	1010	6,46	4
56	10	20	970	6,89	4
56	14	20	850	8,94	4
57	10	20	1030	6,33	4
57	11	20	880	6,87	4
57	12	20	1330	7,41	4
57	13	20	870	7,83	4
57	14	20	880	8,24	4
58	12	20	1140	6,75	4
58	13	20	700	7,07	4
5	55	19	1620	6,91	4
5	56	19	1620	6,78	4
6	54	19	1270	7,06	4
6	55	19	2200	7,1	4
6	56	19	1560	6,92	4
7	53	19	880	7,47	4
7	54	19	1040	7,37	4
7	56	19	1010	7,02	4
7	57	19	1080	6,47	4
8	52	19	860	7,23	4
8	53	19	1070	7,94	4
8	57	19	1360	6,35	4
8	58	19	1970	5,79	4
9	51	19	1180	6,68	4
9	52	19	1190	7,76	4
9	58	19	1060	5,66	4
10	50	19	1420	6,19	4
10	51	19	1120	7,2	4
10	58	19	860	5,56	4
10	59	19	950	5,28	4
11	49	19	1070	5,89	4
11	50	19	960	6,88	4
11	59	19	1860	5,31	4
12	48	19	1310	5,56	4
12	49	19	820	6,61	4
12	59	19	1500	5,34	4
12	60	19	1700	5,45	4
13	48	19	910	6,3	4
13	60	19	1480	5,6	4
14	47	19	1030	6,22	4
14	48	19	850	7,09	4
14	60	19	1020	5,96	4
15	46	19	1400	5,97	4
15	47	19	1000	7,15	4
15	60	19	1750	6,33	4
16	45	19	910	5,59	4
16	46	19	690	6,87	4
16	60	19	1650	6,7	4
16	61	19	1380	7,07	4
17	44	19	2260	5,33	4
17	45	19	1150	6,6	4
17	61	19	1170	7,6	4
18	44	19	1100	6,35	4
18	61	19	1190	8,13	4
19	43	19	1500	5,98	4
19	44	19	1230	7,27	4
19	60	19	540	7,69	4
19	61	19	1070	8,39	4
20	42	19	1420	5,39	4
20	43	19	860	6,73	4
20	60	19	1240	7,76	4
21	41	19	2520	4,73	4
21	42	19	1230	6,08	4
21	60	19	1070	7,84	4
22	40	19	1690	4,41	4
22	41	19	1070	5,35	4
22	59	19	1070	7,42	4
22	60	19	750	7,79	4
23	40	19	1520	4,91	4
23	59	19	1090	7,51	4
24	39	19	1790	4,25	4
24	40	19	1340	5,41	4
24	59	19	1230	7,61	4
25	38	19	2820	3,59	4
25	39	19	2380	4,56	4
25	58	19	1410	8,07	4
25	59	19	1270	7,61	4
26	37	19	2630	3,54	4
26	38	19	2680	4,03	4
26	58	19	920	8,15	4
27	36	19	1880	3,51	4
27	37	19	2290	3,98	4
27	57	19	1250	8,93	4
27	58	19	1500	8,23	4
28	36	19	1630	3,77	4
28	56	19	630	9,17	4
28	57	19	1490	8,52	4
29	35	19	1570	3,73	4
29	36	19	1400	3,98	4
29	37	19	660	4,19	4
29	38	19	1280	4,41	4
29	39	19	1120	4,64	4
29	40	19	480	4,87	4
29	41	19	1040	5,1	4
29	42	19	1060	4,79	4
29	43	19	1880	4,43	4
29	44	19	2660	4,07	4
29	45	19	1840	4	4
29	46	19	2190	3,93	4
29	47	19	2680	3,89	4
29	48	19	1410	4,29	4
29	55	19	810	8,36	4
29	56	19	1120	8,5	4
30	34	19	940	3,68	4
30	35	19	1020	4,04	4
30	36	19	1010	4,19	4
30	37	19	290	4,25	4
30	48	19	2320	3,77	4
30	49	19	1000	4,22	4
30	50	19	1230	4,71	4
30	51	19	1680	5,38	4
30	52	19	1960	6,05	4
30	53	19	1210	6,67	4
30	54	19	910	7,17	4
30	55	19	940	7,67	4
31	54	19	1500	6,42	4
39	17	19	1520	4,86	4
39	18	19	760	5,05	4
40	14	19	1580	5,38	4
40	15	19	1000	5,2	4
40	16	19	1740	5,5	4
40	17	19	1680	5,81	4
41	13	19	1850	6,15	4
41	14	19	1880	5,95	4
41	16	19	1090	6,3	4
42	12	19	870	6,76	4
42	13	19	800	6,61	4
42	15	19	980	6,39	4
42	16	19	1190	7,03	4
43	11	19	1360	6,48	4
43	12	19	1100	6,77	4
43	14	19	1050	6,68	4
43	15	19	1020	6,72	4
44	10	19	840	6,39	4
44	11	19	1620	6,59	4
44	14	19	1510	6,9	4
45	9	19	1670	6,48	4
45	10	19	1690	6,62	4
45	13	19	1760	6,99	4
45	14	19	1410	7,16	4
46	9	19	2180	6,9	4
46	13	19	1320	7,26	4
47	8	19	890	6,94	4
47	9	19	1560	7,31	4
47	12	19	1120	7,12	4
47	13	19	1220	7,53	4
48	7	19	1150	7,28	4
48	8	19	840	7,53	4
48	12	19	1450	7,45	4
49	7	19	1300	8,02	4
49	12	19	1120	8,12	4
50	6	19	1030	8,66	4
50	7	19	1640	8,76	4
50	11	19	1300	8,82	4
50	12	19	1210	8,79	4
51	5	19	1310	8,93	4
51	6	19	840	9,17	4
51	11	19	1440	9,46	4
52	5	19	580	9,11	4
52	11	19	910	10,11	4
53	5	19	1040	9,29	4
53	10	19	1250	10,48	4
53	11	19	880	10,76	4
54	4	19	940	9,33	4
54	5	19	1470	9,25	4
54	10	19	1030	10,5	4
55	5	19	1130	9	4
55	10	19	1160	10,04	4
56	5	19	1420	8,75	4
56	6	19	950	8,6	4
56	9	19	1360	9,18	4
56	10	19	1070	9,58	4
57	6	19	1250	8,34	4
57	7	19	1120	8,52	4
57	9	19	560	8,98	4
58	7	19	880	8,37	4
58	8	19	1340	8,67	4
58	9	19	1070	8,97	4
59	8	19	1200	8,59	4
5	53	18	1000	7,56	4
6	51	18	1230	7,1	4
6	52	18	1190	7,52	4
6	53	18	1250	7,93	4
6	54	18	1310	8,05	4
7	51	18	1000	7,61	4
7	54	18	2570	8,21	4
7	55	18	2050	7,42	4
8	50	18	880	7,01	4
8	51	18	740	8,11	4
8	55	18	1810	7,49	4
8	56	18	1220	6,62	4
9	49	18	1380	6,36	4
9	50	18	1200	7,56	4
9	56	18	1000	6,61	4
10	48	18	2130	5,96	4
10	49	18	1400	7	4
10	56	18	1090	6,62	4
10	57	18	2000	5,92	4
11	47	18	1950	5,56	4
11	48	18	1530	6,75	4
11	57	18	1190	5,97	4
12	46	18	1740	4,96	4
12	47	18	990	6,27	4
12	57	18	2020	5,99	4
12	58	18	1320	5,46	4
13	45	18	2220	4,39	4
13	46	18	1500	5,7	4
13	58	18	710	5,49	4
14	45	18	1970	5,13	4
14	57	18	1660	5,93	4
14	58	18	870	5,52	4
15	44	18	2220	4,89	4
15	45	18	990	5,96	4
15	57	18	1250	5,83	4
16	43	18	2440	4,44	4
16	44	18	1840	5,67	4
16	55	18	1890	6,37	4
16	56	18	1370	5,99	4
16	57	18	1760	5,63	4
17	42	18	1740	3,73	4
17	43	18	1600	5,06	4
17	54	18	2070	6,26	4
17	55	18	1140	5,99	4
18	41	18	2460	3,67	4
18	42	18	1860	4,39	4
18	53	18	1660	6,28	4
18	54	18	1640	5,85	4
19	41	18	2630	4,34	4
19	52	18	1370	6,22	4
19	53	18	1670	5,84	4
20	40	18	2310	3,93	4
20	41	18	2250	5	4
20	50	18	810	6,9	4
20	51	18	1820	5,9	4
20	52	18	2130	5,65	4
21	39	18	2230	3,36	4
21	40	18	1790	4,37	4
21	49	18	730	7,22	4
21	50	18	0	6,2	4
22	39	18	2070	3,8	4
22	47	18	1220	7,49	4
22	48	18	1360	7,03	4
22	49	18	750	6,27	4
23	38	18	2180	3,59	4
23	39	18	2530	4,25	4
23	45	18	1190	7,77	4
23	46	18	1360	7,12	4
23	47	18	30	6,47	4
24	37	18	1570	3,4	4
24	38	18	1600	4,02	4
24	44	18	1690	6,87	4
24	45	18	1220	6,81	4
25	36	18	2130	3,44	4
25	37	18	2350	3,92	4
25	42	18	1260	6,21	4
25	43	18	1250	6,06	4
25	44	18	1330	5,86	4
26	35	18	2220	3,57	4
26	36	18	2520	4	4
26	40	18	810	5,45	4
26	41	18	760	5,48	4
26	42	18	970	5,5	4
27	35	18	1130	3,8	4
27	39	18	880	5,2	4
27	40	18	1070	5,11	4
28	34	18	1510	3,55	4
28	35	18	710	3,96	4
28	37	18	860	4,59	4
28	38	18	690	4,73	4
28	39	18	1140	4,87	4
29	33	18	1270	3,36	4
29	34	18	1080	3,73	4
29	35	18	870	4,12	4
29	36	18	1120	4,51	4
29	37	18	960	4,59	4
30	32	18	1420	3,03	4
30	33	18	850	3,27	4
30	34	18	820	3,54	4
30	35	18	530	3,84	4
31	31	18	650	2,88	4
31	32	18	1280	3	4
31	33	18	1340	3,12	4
32	31	18	500	2,98	4
40	16	18	1610	6,69	4
40	17	18	1480	6,77	4
40	18	18	930	6,85	4
41	14	18	1440	7,13	4
41	15	18	1550	7,1	4
41	16	18	830	7,1	4
41	17	18	920	7,28	4
41	18	18	1180	7,47	4
42	13	18	800	7,3	4
42	14	18	1140	7,36	4
42	17	18	940	7,84	4
43	12	18	620	7,34	4
43	13	18	1020	7,43	4
43	16	18	1210	7,92	4
43	17	18	1060	8,39	4
44	10	18	1610	7,52	4
44	11	18	710	7,57	4
44	12	18	1050	7,59	4
44	16	18	1500	8,31	4
45	9	18	1120	7,84	4
45	10	18	670	8,16	4
45	16	18	1340	8,63	4
46	8	18	950	8,34	4
46	9	18	1220	8,57	4
46	16	18	1130	8,95	4
47	7	18	1220	8,73	4
47	8	18	1110	9,05	4
47	15	18	620	9,07	4
47	16	18	1010	9,2	4
48	6	18	1080	8,25	4
48	7	18	1380	9,31	4
48	15	18	810	9,34	4
49	5	18	1220	8,04	4
49	6	18	930	8,96	4
49	15	18	1260	9,6	4
50	5	18	1010	8,64	4
50	14	18	1120	9,91	4
50	15	18	1170	9,76	4
51	4	18	970	8,09	4
51	5	18	990	8,9	4
51	13	18	1460	10,45	4
51	14	18	970	10,11	4
52	5	18	570	9,16	4
52	13	18	1230	10,85	4
53	5	18	640	9,15	4
53	6	18	800	9,46	4
53	12	18	1180	10,78	4
53	13	18	790	10,91	4
54	6	18	810	9,13	4
54	11	18	1280	10,28	4
54	12	18	1170	10,47	4
55	6	18	1120	8,81	4
55	7	18	1030	8,98	4
55	11	18	1560	9,94	4
56	7	18	740	8,43	4
56	8	18	1180	8,77	4
56	10	18	740	9,48	4
56	11	18	1030	9,65	4
57	8	18	1110	8,29	4
57	9	18	1010	8,83	4
57	10	18	610	9,38	4
58	9	18	1150	8,55	4
7	47	17	1150	5,51	4
8	47	17	940	6,14	4
9	46	17	2030	5,43	4
9	47	17	1340	6,78	4
9	48	17	670	7,84	4
10	46	17	1610	5,98	4
10	48	17	870	8,43	4
11	46	17	1420	6,53	4
11	48	17	1360	8,6	4
11	49	17	1040	8,04	4
12	45	17	1180	6,09	4
12	46	17	1010	7,08	4
12	49	17	900	8,13	4
13	45	17	1250	6,85	4
13	48	17	1240	8,9	4
13	49	17	1010	8,17	4
14	45	17	1520	7,64	4
14	48	17	930	8,87	4
15	44	17	1260	7,23	4
15	45	17	1630	8,44	4
15	47	17	1290	8,85	4
15	48	17	1060	8,85	4
16	44	17	1700	7,86	4
16	46	17	1270	8,97	4
16	47	17	1180	8,89	4
17	43	17	440	7,12	4
17	44	17	1380	8,28	4
17	45	17	940	9,3	4
17	46	17	1070	8,93	4
18	43	17	340	7,68	4
18	44	17	1030	8,7	4
18	45	17	1320	9,56	4
19	42	17	940	7,31	4
19	43	17	570	8,12	4
19	44	17	760	8,94	4
20	42	17	880	7,85	4
20	43	17	1040	8,39	4
20	44	17	890	8,93	4
21	41	17	500	7,15	4
21	42	17	1090	8,39	4
21	43	17	1020	8,66	4
22	40	17	460	6,42	4
22	41	17	1190	7,47	4
22	42	17	1260	8,51	4
23	39	17	1030	6,23	4
23	40	17	1000	6,91	4
23	41	17	1180	7,56	4
24	38	17	1660	5,96	4
24	39	17	1410	7,07	4
24	40	17	1080	7,4	4
25	37	17	650	5,38	4
25	38	17	1060	6,43	4
26	35	17	1710	4,25	4
26	36	17	740	5,02	4
26	37	17	580	5,87	4
27	34	17	1560	3,97	4
27	35	17	1560	4,81	4
27	36	17	430	5,65	4
28	32	17	2650	3,45	4
28	33	17	2860	3,77	4
28	34	17	1260	4,4	4
29	31	17	2490	3,46	4
37	18	17	1400	3,96	4
38	17	17	3150	4,34	4
38	18	17	430	4,58	4
39	16	17	1430	4,72	4
39	17	17	1660	4,96	4
40	15	17	1090	5,21	4
40	16	17	1560	5,18	4
40	17	17	1050	5,38	4
41	14	17	1820	5,81	4
41	15	17	1090	5,7	4
41	16	17	1250	5,65	4
42	13	17	1290	6,43	4
42	14	17	1360	6,3	4
42	16	17	1110	6,08	4
43	12	17	1830	6,49	4
43	13	17	1640	6,57	4
43	15	17	1300	6,27	4
43	16	17	450	6,15	4
44	11	17	1140	6,51	4
44	12	17	1480	6,62	4
44	15	17	370	6,38	4
45	11	17	1000	6,65	4
45	14	17	1020	6,72	4
45	15	17	860	6,55	4
46	10	17	1420	6,76	4
46	11	17	900	6,92	4
46	14	17	1360	7,12	4
47	9	17	1180	7,11	4
47	10	17	910	7	4
47	13	17	1180	7,56	4
47	14	17	1240	7,53	4
48	9	17	900	7,48	4
48	13	17	1160	7,88	4
49	8	17	910	8,28	4
49	9	17	830	8,08	4
49	12	17	960	8,1	4
49	13	17	1410	8,17	4
50	7	17	1100	9,14	4
50	8	17	1150	8,92	4
50	12	17	990	8,49	4
51	7	17	1140	9,64	4
51	11	17	1170	8,94	4
51	12	17	930	8,89	4
52	6	17	740	9,86	4
52	7	17	1350	9,76	4
52	10	17	1020	9,47	4
52	11	17	710	9,38	4
53	6	17	910	10,06	4
53	10	17	1070	9,94	4
54	5	17	430	10,3	4
54	6	17	1210	10,11	4
54	9	17	1290	10,18	4
54	10	17	1230	10,31	4
55	5	17	770	10,08	4
55	8	17	840	10,05	4
55	9	17	1210	10,3	4
56	5	17	840	9,86	4
56	8	17	1070	10,07	4
57	5	17	1170	9,63	4
57	7	17	1420	9,69	4
57	8	17	1220	10,04	4
58	5	17	1350	9,37	4
58	6	17	920	9,52	4
58	7	17	1080	9,66	4
59	6	17	1250	9,37	4
59	7	17	720	9,64	4
60	6	17	1310	8,93	4
8	48	16	1140	6,13	4
9	48	16	1270	6,36	4
10	47	16	1170	6,09	4
11	46	16	700	5,89	4
11	47	16	1340	6,65	4
12	45	16	510	5,71	4
12	46	16	830	6,46	4
13	45	16	750	6,26	4
13	46	16	1090	6,96	4
14	44	16	750	5,7	4
14	45	16	1020	6,65	4
15	43	16	1610	5,24	4
15	44	16	670	6,18	4
15	45	16	1400	7,05	4
16	43	16	1220	5,78	4
16	44	16	1690	6,65	4
17	42	16	1200	5,54	4
17	43	16	930	6,33	4
17	44	16	1140	7,13	4
18	41	16	1710	5,12	4
18	42	16	1260	6,16	4
18	43	16	960	6,89	4
19	41	16	1360	5,61	4
19	42	16	1160	6,72	4
20	40	16	1900	4,93	4
20	41	16	920	6,04	4
20	42	16	860	7,15	4
21	39	16	2320	4,3	4
21	40	16	1280	5,35	4
21	41	16	1350	6,47	4
22	39	16	2140	4,75	4
22	40	16	710	5,75	4
23	38	16	1920	4,65	4
23	39	16	1430	5,26	4
23	40	16	920	6,11	4
24	37	16	1870	4,42	4
24	38	16	1240	5,1	4
24	39	16	720	5,78	4
25	37	16	1290	4,83	4
25	38	16	1330	5,53	4
26	36	16	2070	4,62	4
26	37	16	1070	5,28	4
27	35	16	1590	4,44	4
27	36	16	1700	5,08	4
28	34	16	3040	4,25	4
28	35	16	1470	4,89	4
40	19	16	1250	6,16	4
40	20	16	1860	5,54	4
41	18	16	1040	7,01	4
41	19	16	1030	7,03	4
42	16	16	760	7,11	4
42	17	16	1320	7,53	4
42	18	16	1240	7,94	4
43	15	16	370	6,7	4
43	16	16	710	7,13	4
43	17	16	1270	7,49	4
43	18	16	950	7,85	4
44	13	16	1630	6,2	4
44	14	16	2070	6,52	4
44	15	16	870	6,84	4
44	17	16	1300	7,45	4
45	12	16	1140	6,73	4
45	13	16	1400	6,54	4
45	16	16	960	7,13	4
45	17	16	1050	7,37	4
46	11	16	1300	6,97	4
46	12	16	1480	6,73	4
46	16	16	430	6,66	4
47	10	16	1030	7,23	4
47	11	16	2150	6,98	4
47	15	16	2280	6,27	4
47	16	16	1000	6,2	4
48	9	16	1230	7,31	4
48	10	16	1100	7,28	4
48	15	16	950	5,99	4
49	8	16	1290	7,79	4
49	9	16	1010	7,66	4
49	14	16	420	6,28	4
49	15	16	0	5,98	4
50	7	16	1150	8,46	4
50	8	16	1010	8,26	4
50	14	16	560	6,32	4
51	7	16	1040	8,96	4
51	13	16	490	6,8	4
51	14	16	2490	6,39	4
52	6	16	1330	9,02	4
52	7	16	1360	9,22	4
52	13	16	1430	7,08	4
53	6	16	1100	9,29	4
53	12	16	1050	7,71	4
53	13	16	1840	7,35	4
54	5	16	1240	9,2	4
54	6	16	1380	9,39	4
54	11	16	890	8,32	4
54	12	16	770	8	4
55	5	16	1260	9	4
55	10	16	1190	9,06	4
55	11	16	1160	8,7	4
56	5	16	1130	8,79	4
56	6	16	910	8,96	4
56	10	16	920	9,48	4
57	6	16	400	8,74	4
57	9	16	950	9,46	4
57	10	16	1260	9,72	4
58	6	16	840	8,49	4
58	7	16	1280	8,65	4
58	9	16	510	9,37	4
59	7	16	1220	8,39	4
59	8	16	1010	8,82	4
59	9	16	690	9,28	4
60	7	16	930	8,32	4
60	8	16	1110	8,72	4
9	43	15	1260	4,67	4
10	42	15	1580	4,23	4
10	43	15	1150	4,77	4
11	42	15	870	4,82	4
11	43	15	1090	5,21	4
12	41	15	920	4,56	4
12	42	15	830	5,4	4
12	43	15	1260	5,64	4
13	41	15	1120	5,11	4
13	42	15	1590	5,99	4
13	43	15	1530	6,08	4
14	40	15	1160	4,73	4
14	41	15	750	5,7	4
14	42	15	1720	6,58	4
15	40	15	660	5,3	4
15	41	15	1240	6,28	4
15	42	15	890	7,17	4
16	39	15	1060	4,9	4
16	40	15	940	5,84	4
16	41	15	1200	6,79	4
17	39	15	1110	5,52	4
17	40	15	1520	6,22	4
18	38	15	1250	5,17	4
18	39	15	790	6,15	4
19	37	15	2120	4,59	4
19	38	15	760	5,66	4
20	37	15	1510	5,05	4
21	36	15	2180	4,44	4
21	37	15	820	5,5	4
22	36	15	1270	4,91	4
23	35	15	2160	4,7	4
24	35	15	1780	5,21	4
25	34	15	2160	4,96	4
41	20	15	210	5,35	4
42	13	15	850	6,24	4
42	14	15	1120	6,64	4
42	15	15	1740	7,04	4
42	16	15	1270	7,22	4
42	17	15	790	6,82	4
42	18	15	1360	6,43	4
42	19	15	1130	6,02	4
43	11	15	1250	5,47	4
43	12	15	670	6,29	4
43	13	15	1410	7,04	4
43	18	15	1240	6,51	4
43	19	15	690	5,81	4
44	10	15	430	5,31	4
44	11	15	1000	6,18	4
44	17	15	1010	7,74	4
44	18	15	1010	6,54	4
45	8	15	1170	6,8	4
45	9	15	1280	6,31	4
45	10	15	1670	5,97	4
45	16	15	1090	9,78	4
45	17	15	970	8,17	4
46	7	15	1110	7,55	4
46	8	15	1470	7,04	4
46	15	15	960	9,23	4
46	16	15	1270	9,17	4
47	7	15	660	7,81	4
47	14	15	1260	8,17	4
47	15	15	640	8,65	4
48	6	15	1090	7,5	4
48	7	15	150	8,06	4
48	14	15	1080	7,62	4
49	5	15	1510	7,33	4
49	6	15	1160	7,74	4
49	13	15	410	6,57	4
49	14	15	840	6,85	4
50	5	15	1150	7,73	4
50	12	15	630	5,99	4
50	13	15	760	5,93	4
51	5	15	1300	8,11	4
51	11	15	1210	5,83	4
51	12	15	1160	5,55	4
52	5	15	590	8,38	4
52	10	15	1330	6,04	4
52	11	15	1560	5,63	4
53	5	15	890	8,66	4
53	9	15	1140	6,74	4
53	10	15	1060	5,98	4
54	5	15	1620	8,81	4
54	9	15	1000	6,71	4
55	5	15	1510	8,61	4
55	6	15	1150	8,32	4
55	8	15	1250	7,36	4
55	9	15	780	6,7	4
56	6	15	1370	8,09	4
56	7	15	1350	7,75	4
56	8	15	1250	7,22	4
57	6	15	1760	7,94	4
57	7	15	1000	7,63	4
58	6	15	1640	7,97	4
6	46	14	1010	7,81	4
8	45	14	910	6,61	4
9	45	14	970	6,26	4
11	44	14	950	5,49	4
12	44	14	1580	5,7	4
14	43	14	1610	6,88	4
19	41	14	1280	8,03	4
21	40	14	750	8,83	4
41	16	14	1650	6,25	4
42	15	14	1510	6,65	4
42	16	14	1320	7,22	4
43	13	14	1230	6,13	4
43	14	14	1810	6,86	4
43	15	14	1500	7,52	4
44	12	14	1210	5,67	4
44	13	14	1000	6,35	4
44	14	14	1020	7,04	4
44	15	14	1560	7,74	4
45	10	14	540	5,67	4
45	11	14	820	5,29	4
45	12	14	1560	5,91	4
45	14	14	490	7,17	4
46	9	14	590	6,76	4
46	10	14	750	6,12	4
46	13	14	1640	6,7	4
46	14	14	1190	7,3	4
47	9	14	1060	6,79	4
47	13	14	1530	6,26	4
48	8	14	1790	7,51	4
48	9	14	1170	6,82	4
48	13	14	1660	5,82	4
49	7	14	1510	7,22	4
49	8	14	1480	7,54	4
49	12	14	560	5,46	4
49	13	14	440	5,41	4
50	6	14	1180	6,81	4
50	7	14	1240	7,14	4
50	12	14	4160	5,46	4
51	6	14	1700	6,74	4
51	11	14	2240	5,85	4
51	12	14	1440	5,47	4
52	5	14	390	6,37	4
52	6	14	630	6,71	4
52	11	14	1750	5,98	4
53	5	14	700	6,54	4
53	11	14	1080	5,9	4
54	5	14	1290	6,71	4
54	10	14	1580	6,35	4
54	11	14	1420	5,82	4
55	5	14	1430	6,77	4
55	10	14	1290	6,3	4
56	4	14	900	5,91	4
56	5	14	1250	6,53	4
56	10	14	1940	6,17	4
57	4	14	1390	5,73	4
57	5	14	780	6,28	4
57	9	14	1540	6,36	4
57	10	14	1330	6,03	4
58	5	14	2490	6,09	4
58	9	14	1040	6,22	4
59	5	14	1470	6,04	4
59	9	14	80	6,25	4
60	5	14	1340	5,98	4
60	6	14	1840	6,16	4
60	8	14	1130	6,42	4
60	9	14	0	6,28	4
61	6	14	1110	6,11	4
61	7	14	1460	6,29	4
61	8	14	720	6,47	4
62	7	14	1090	6,34	4
62	8	14	1430	6,59	4
5	54	23	1020	7,57	4
5	55	23	810	7,44	4
6	52	23	1070	7,15	4
6	53	23	1530	7,44	4
6	54	23	1180	7,57	4
6	55	23	770	7,41	4
7	50	23	1680	6,87	4
7	51	23	1680	7,3	4
7	52	23	1950	7,43	4
7	55	23	1350	7,39	4
8	48	23	1740	6,6	4
8	49	23	1700	6,96	4
8	50	23	1790	7,32	4
8	54	23	1190	7,41	4
8	55	23	1900	7,24	4
9	47	23	1290	6,9	4
9	48	23	1640	7,43	4
9	54	23	1550	7,06	4
10	45	23	980	6,49	4
10	46	23	1100	7,13	4
10	47	23	1530	7,76	4
10	54	23	1120	6,71	4
11	44	23	1170	6,54	4
11	45	23	1200	7,11	4
11	54	23	1170	6,74	4
12	43	23	1140	6,83	4
12	44	23	1710	7,21	4
12	53	23	2070	7,22	4
12	54	23	1660	7,05	4
13	42	23	1480	7,53	4
13	43	23	900	7,71	4
13	53	23	2330	7,44	4
14	41	23	1100	7,49	4
14	42	23	1440	8,25	4
14	53	23	2950	8,24	4
15	39	23	1080	7,28	4
15	40	23	1550	7,82	4
15	41	23	1240	8,3	4
15	53	23	2830	9,3	4
16	38	23	1250	7,35	4
16	39	23	960	8,61	4
16	52	23	1690	10,12	4
16	53	23	1530	10,37	4
17	37	23	1430	6,69	4
17	38	23	1330	7,82	4
17	52	23	1710	10,56	4
18	36	23	1030	6,33	4
18	37	23	1410	7,19	4
18	51	23	910	10,51	4
18	52	23	1510	10,87	4
19	34	23	1490	5,45	4
19	35	23	1100	6,23	4
19	36	23	1270	7,01	4
19	51	23	970	10,78	4
20	33	23	1060	4,99	4
20	34	23	850	5,59	4
20	50	23	550	10,31	4
20	51	23	860	10,53	4
21	31	23	1380	4,28	4
21	32	23	1380	4,77	4
21	33	23	1000	5,27	4
21	50	23	970	10,05	4
22	30	23	1680	4,36	4
22	31	23	900	4,81	4
22	49	23	430	9,6	4
22	50	23	460	9,78	4
23	28	23	1740	3,49	4
23	29	23	1170	4,05	4
23	30	23	940	4,61	4
23	47	23	1480	8,01	4
23	48	23	1070	8,44	4
23	49	23	320	8,69	4
24	26	23	1530	2,88	4
24	27	23	1120	3,3	4
24	28	23	1740	3,77	4
24	29	23	980	4,3	4
24	30	23	470	4,82	4
24	31	23	1280	5,01	4
24	32	23	730	5,02	4
24	33	23	1310	5,03	4
24	34	23	1850	4,96	4
24	35	23	1060	4,86	4
24	36	23	1230	4,76	4
24	37	23	1560	4,63	4
24	38	23	1930	4,49	4
24	39	23	2280	4,35	4
24	40	23	2410	4,45	4
24	41	23	1850	4,59	4
24	42	23	2460	4,72	4
24	43	23	1660	5,12	4
24	44	23	1440	5,51	4
24	45	23	1280	5,92	4
24	46	23	1360	6,42	4
24	47	23	1270	6,91	4
25	24	23	1440	2,57	4
25	25	23	1900	2,81	4
25	26	23	960	3,21	4
25	27	23	930	3,61	4
25	28	23	880	4,06	4
26	22	23	1310	3,01	4
26	23	23	1280	3,02	4
26	24	23	520	3,03	4
26	25	23	1050	3,13	4
27	19	23	1370	3,06	4
27	20	23	1150	3,29	4
27	21	23	1330	3,52	4
27	22	23	630	3,64	4
27	23	23	620	3,56	4
27	24	23	1030	3,48	4
28	17	23	1470	3,51	4
28	18	23	1110	3,52	4
28	19	23	1150	3,61	4
28	22	23	1170	4,21	4
28	23	23	1410	4,04	4
29	14	23	950	4,01	4
29	15	23	1260	4,01	4
29	16	23	1250	3,99	4
29	17	23	1510	3,93	4
29	21	23	980	4,15	4
29	22	23	1250	4,15	4
30	12	23	1790	4,57	4
30	13	23	1220	4,9	4
30	14	23	1280	4,76	4
30	20	23	810	4,15	4
30	21	23	560	4,19	4
31	10	23	0	4,5	4
31	11	23	730	4,95	4
31	12	23	1210	5,4	4
31	20	23	1140	4,26	4
32	8	23	1310	3,89	4
32	9	23	730	4,51	4
32	10	23	860	5,13	4
32	19	23	1550	4,45	4
32	20	23	920	4,18	4
33	7	23	1450	3,91	4
33	8	23	1070	4,51	4
33	18	23	800	5,32	4
33	19	23	740	4,56	4
34	6	23	1620	4,21	4
34	7	23	1690	4,54	4
34	17	23	1090	6,7	4
34	18	23	920	5,56	4
35	5	23	820	4,38	4
35	6	23	910	4,83	4
35	16	23	1700	8,05	4
35	17	23	1510	6,73	4
36	4	23	600	4,33	4
36	5	23	1320	4,88	4
36	16	23	1730	8,27	4
37	4	23	0	4,67	4
37	15	23	1150	8,57	4
37	16	23	960	8,16	4
38	4	23	1880	4,98	4
38	15	23	840	7,99	4
39	4	23	2220	5,3	4
39	14	23	1430	7,9	4
39	15	23	1170	7,4	4
40	4	23	1030	5,34	4
40	5	23	870	5,82	4
40	13	23	1360	8,12	4
40	14	23	1460	7,45	4
41	5	23	1190	5,48	4
41	12	23	1210	7,66	4
41	13	23	1160	7,72	4
42	5	23	1110	5,13	4
42	12	23	1230	7,44	4
43	5	23	960	4,77	4
43	11	23	830	7,31	4
43	12	23	860	7,08	4
44	5	23	1400	4,4	4
44	10	23	1480	7,55	4
44	11	23	1690	7,07	4
45	5	23	1410	4,03	4
45	6	23	1260	4,4	4
45	10	23	1550	7,55	4
46	6	23	1030	4,07	4
46	9	23	1040	6,32	4
46	10	23	1140	7,25	4
47	6	23	770	3,79	4
47	8	23	930	5,02	4
47	9	23	1470	5,9	4
48	6	23	1350	3,51	4
48	7	23	800	3,91	4
48	8	23	930	4,68	4
49	7	23	600	3,64	4
7	56	22	1530	5,94	5
7	57	22	1030	6,01	5
8	54	22	1640	5,9	5
8	55	22	1730	5,62	5
8	56	22	1930	5,65	5
8	57	22	1210	5,68	5
9	53	22	1420	6,44	5
9	54	22	1800	5,8	5
9	57	22	1390	5,35	5
9	58	22	1250	5,4	5
10	51	22	2140	7,79	5
10	52	22	1620	7,32	5
10	53	22	1450	6,53	5
10	58	22	720	5,34	5
11	50	22	1510	8,48	5
11	51	22	1560	8,05	5
11	58	22	770	5,52	5
12	48	22	1750	8,94	5
12	49	22	1210	9,35	5
12	50	22	1320	8,83	5
12	58	22	1880	5,69	5
13	46	22	1230	8,16	5
13	47	22	1210	8,7	5
13	48	22	2060	9,24	5
13	57	22	2360	6,06	5
13	58	22	3020	6,32	5
14	45	22	1450	8,3	5
14	46	22	1480	8,4	5
14	57	22	1600	7	5
15	43	22	1310	9,38	5
15	44	22	1040	9,11	5
15	45	22	1410	8,84	5
15	57	22	660	7,95	5
16	42	22	1060	8,85	5
16	43	22	990	9,82	5
16	57	22	1280	9,13	5
17	40	22	1050	7,77	5
17	41	22	1370	8,51	5
17	42	22	1100	9,21	5
17	56	22	680	9,87	5
17	57	22	690	10,42	5
18	39	22	900	7,5	5
18	40	22	680	8,64	5
18	56	22	640	11,19	5
19	38	22	1350	6,64	5
19	39	22	1320	7,55	5
19	56	22	960	11,74	5
20	36	22	1370	5,28	5
20	37	22	890	6,14	5
20	38	22	1180	6,77	5
20	55	22	1010	11,9	5
20	56	22	900	12,04	5
21	35	22	1230	4,9	5
21	36	22	1470	5,72	5
21	54	22	800	12,06	5
21	55	22	660	12,41	5
22	36	22	1290	5,63	5
22	37	22	1230	6,2	5
22	38	22	1560	6,41	5
22	39	22	1130	6,55	5
22	40	22	900	6,68	5
22	41	22	1000	7,05	5
22	42	22	1040	7,44	5
22	43	22	1310	7,83	5
22	53	22	950	10,94	5
22	54	22	850	11,38	5
23	43	22	1000	7,09	5
23	44	22	750	7,79	5
23	45	22	670	8,5	5
23	46	22	410	9,16	5
23	47	22	910	9,43	5
23	48	22	820	9,7	5
23	49	22	400	9,92	5
23	50	22	690	9,91	5
23	51	22	770	9,9	5
23	52	22	920	9,97	5
23	53	22	530	10,23	5
24	50	22	580	9,42	5
24	51	22	500	9,42	5
32	19	22	2550	3,87	5
33	18	22	2130	4,57	5
33	19	22	1780	4,21	5
34	17	22	1490	5,84	5
34	18	22	1630	5,18	5
34	19	22	1120	4,52	5
35	16	22	790	7,1	5
35	17	22	1490	6,74	5
35	18	22	1210	5,79	5
35	19	22	1130	4,83	5
36	14	22	1710	8,15	5
36	15	22	1170	8,02	5
36	16	22	870	7,88	5
36	17	22	970	7,53	5
36	18	22	1220	6,29	5
37	13	22	990	8,38	5
37	14	22	2050	8,68	5
37	16	22	1020	8,42	5
37	17	22	1390	8,02	5
38	12	22	790	8,43	5
38	13	22	1200	8,85	5
38	16	22	1420	8,95	5
39	11	22	1480	8,28	5
39	12	22	1100	8,73	5
39	15	22	850	9,31	5
39	16	22	1740	9,08	5
40	10	22	850	8,12	5
40	11	22	1320	8,5	5
40	14	22	1360	9,49	5
40	15	22	1020	8,97	5
41	8	22	1400	7,63	5
41	9	22	1230	7,99	5
41	10	22	1060	8,35	5
41	13	22	1770	9,27	5
41	14	22	1320	9,43	5
42	8	22	1130	7,59	5
42	12	22	1420	9,07	5
42	13	22	1210	9,27	5
43	7	22	1170	6,71	5
43	8	22	1330	7,16	5
43	12	22	1520	9,06	5
44	6	22	2040	5,67	5
44	7	22	1030	6,2	5
44	11	22	1370	8,98	5
44	12	22	1450	9,06	5
45	6	22	1040	5,31	5
45	10	22	1310	8,2	5
45	11	22	1360	9,07	5
46	6	22	900	5,18	5
46	7	22	740	5,74	5
46	10	22	450	8,24	5
47	7	22	1080	5,6	5
47	8	22	1050	6,16	5
47	9	22	970	7,2	5
47	10	22	1000	8,28	5
48	8	22	710	5,9	5
48	9	22	1040	6,96	5
7	54	21	1300	5,25	5
8	53	21	2320	5,4	5
8	54	21	1330	5,39	5
8	55	21	1280	5,38	5
9	52	21	1330	5,68	5
9	53	21	1950	5,7	5
9	55	21	1350	5,2	5
10	50	21	1530	6,45	5
10	51	21	1010	6,33	5
10	52	21	1230	6,22	5
10	55	21	1710	5,02	5
11	49	21	1790	6,66	5
11	50	21	1640	7,41	5
11	55	21	2190	4,92	5
11	56	21	2000	4,48	5
12	48	21	1050	6,72	5
12	49	21	1040	7,65	5
12	56	21	2650	4,39	5
13	47	21	1950	6,88	5
13	48	21	1060	7,76	5
13	56	21	2210	4,31	5
14	46	21	1610	6,7	5
14	47	21	1600	7,8	5
14	56	21	1480	4,51	5
15	45	21	1500	6,57	5
15	46	21	1360	7,59	5
15	56	21	2410	4,98	5
15	57	21	1480	5,24	5
16	44	21	1010	6,66	5
16	45	21	1110	7,58	5
16	57	21	1420	5,77	5
17	43	21	2040	6,57	5
17	44	21	1100	7,68	5
17	56	21	1210	6,37	5
17	57	21	1260	6,78	5
18	42	21	1970	6,35	5
18	43	21	1380	7,49	5
18	56	21	820	7,6	5
19	41	21	1530	6,1	5
19	42	21	1420	7,25	5
19	56	21	790	8,83	5
20	40	21	1300	5,75	5
20	41	21	1030	6,75	5
20	55	21	1230	9,86	5
20	56	21	2200	10,01	5
21	39	21	1610	5,45	5
21	40	21	1100	6,38	5
21	54	21	990	10,79	5
21	55	21	1190	10,87	5
22	38	21	1040	5,28	5
22	39	21	1440	6,16	5
22	54	21	990	11,59	5
23	37	21	1500	4,57	5
23	38	21	1060	5,5	5
23	53	21	1340	11,39	5
23	54	21	1220	11,74	5
24	36	21	2130	3,87	5
24	37	21	1410	4,71	5
24	52	21	800	10,96	5
24	53	21	740	11,34	5
25	35	21	1970	3,45	5
25	36	21	910	4,09	5
25	37	21	1340	4,85	5
25	38	21	1270	5,6	5
25	39	21	800	5,95	5
25	40	21	740	6,21	5
25	41	21	1080	6,47	5
25	42	21	1210	6,67	5
25	43	21	1300	6,86	5
25	51	21	760	10,19	5
25	52	21	830	10,77	5
26	43	21	1310	6,35	5
26	44	21	1490	6,65	5
26	45	21	820	7,08	5
26	49	21	680	8,63	5
26	50	21	690	9,01	5
26	51	21	1180	9,55	5
27	45	21	1320	6,6	5
27	46	21	900	6,96	5
27	47	21	960	7,32	5
27	48	21	1360	7,68	5
27	49	21	670	8,03	5
28	48	21	920	7,08	5
41	15	21	1510	8,35	5
42	13	21	1840	8,01	5
42	14	21	710	8,55	5
42	15	21	1020	9,01	5
43	12	21	1200	7,95	5
43	13	21	1520	8,54	5
43	14	21	1140	9,13	5
44	10	21	1980	7,95	5
44	11	21	1030	8,18	5
44	12	21	1390	8,42	5
44	13	21	1190	9,02	5
44	14	21	1420	9,62	5
45	9	21	1230	8,3	5
45	10	21	1460	8,48	5
45	13	21	1090	9,5	5
46	8	21	1250	8,38	5
46	9	21	970	8,49	5
46	12	21	700	9,2	5
46	13	21	1110	9,72	5
47	7	21	1090	7,76	5
47	8	21	1520	7,97	5
47	12	21	930	9,29	5
48	7	21	1510	7,24	5
48	12	21	1140	9,39	5
49	7	21	1010	6,86	5
49	8	21	1020	7,22	5
49	11	21	1050	8,85	5
49	12	21	1150	9,47	5
50	8	21	700	6,95	5
50	9	21	1310	7,3	5
50	10	21	1060	8,03	5
50	11	21	660	8,79	5
51	10	21	1260	7,85	5
7	58	20	2100	6,33	5
7	59	20	1610	6,05	5
8	57	20	1100	6,67	5
8	58	20	1650	6,24	5
8	59	20	1520	5,85	5
8	60	20	1830	5,52	5
9	56	20	2480	7,32	5
9	57	20	1020	6,74	5
9	60	20	1430	5,28	5
10	55	20	1740	7,27	5
10	56	20	2140	7,52	5
10	60	20	1290	5,12	5
10	61	20	2250	4,76	5
11	54	20	870	7,35	5
11	55	20	1080	7,64	5
11	61	20	1970	4,85	5
12	53	20	1220	8,03	5
12	54	20	910	8,03	5
12	61	20	1770	4,94	5
13	52	20	760	8,02	5
13	53	20	760	8,78	5
13	61	20	1420	5,12	5
13	62	20	2100	5,5	5
14	51	20	1150	7,81	5
14	52	20	1320	8,62	5
14	61	20	1430	5,42	5
14	62	20	1260	5,93	5
15	50	20	1320	7,95	5
15	51	20	1180	8,58	5
15	61	20	2380	5,72	5
16	49	20	1310	7,67	5
16	50	20	1210	8,64	5
16	61	20	2100	6,23	5
17	48	20	1560	7,45	5
17	49	20	900	8,3	5
17	61	20	1730	6,94	5
18	47	20	1340	7,56	5
18	48	20	1390	8,24	5
18	60	20	1390	7,35	5
18	61	20	2340	7,65	5
19	46	20	1360	6,9	5
19	47	20	1100	8,21	5
19	60	20	1090	8,18	5
20	45	20	1070	6,33	5
20	46	20	1150	7,48	5
20	59	20	810	8,85	5
20	60	20	950	9,14	5
21	45	20	1270	7,07	5
21	59	20	1180	9,83	5
22	44	20	770	6,54	5
22	45	20	940	7,27	5
22	58	20	1010	10,5	5
22	59	20	1280	10,62	5
23	43	20	1050	5,91	5
23	44	20	920	6,83	5
23	58	20	1030	11,11	5
24	42	20	620	5,51	5
24	43	20	810	6,31	5
24	56	20	380	10,85	5
24	57	20	1010	11,28	5
24	58	20	1190	11,71	5
25	41	20	540	4,83	5
25	42	20	870	5,47	5
25	43	20	1060	6,09	5
25	44	20	320	6,71	5
25	45	20	350	6,65	5
25	46	20	1920	6,53	5
25	47	20	3040	6,4	5
25	48	20	1330	6,53	5
25	49	20	1330	6,66	5
25	50	20	1200	6,83	5
25	51	20	890	7,4	5
25	52	20	770	7,96	5
25	53	20	810	8,55	5
25	54	20	670	9,26	5
25	55	20	460	9,97	5
25	56	20	880	10,62	5
26	40	20	920	4,14	5
42	19	20	1080	7,61	5
43	17	20	1230	7,15	5
43	18	20	1180	7,55	5
44	16	20	1430	7,33	5
44	17	20	1410	7,83	5
44	18	20	1130	8,28	5
45	14	20	1460	7,22	5
45	15	20	1110	7,43	5
45	16	20	1040	7,97	5
45	17	20	1330	8,5	5
46	13	20	1410	7,68	5
46	14	20	1640	7,95	5
46	17	20	1210	9,17	5
47	12	20	670	8,02	5
47	13	20	1190	8,34	5
47	16	20	1090	9,43	5
47	17	20	920	9,83	5
48	10	20	1340	8,75	5
48	11	20	1460	8,6	5
48	12	20	1240	8,45	5
48	16	20	1100	9,87	5
49	9	20	1420	8,59	5
49	10	20	1500	8,6	5
49	16	20	1120	9,93	5
50	8	20	940	8,54	5
50	9	20	920	8,31	5
50	15	20	1000	10,26	5
50	16	20	1010	9,98	5
51	7	20	1430	8,6	5
51	8	20	900	8,3	5
51	15	20	850	10,45	5
52	7	20	1040	8,2	5
52	8	20	1130	7,93	5
52	14	20	1190	9,91	5
52	15	20	1540	10,54	5
53	8	20	1000	7,56	5
53	9	20	1140	7,32	5
53	14	20	1030	9,89	5
54	9	20	930	7,02	5
54	10	20	750	7,35	5
54	13	20	1110	8,93	5
54	14	20	820	9,67	5
55	10	20	930	7,12	5
55	11	20	1560	7,59	5
55	13	20	1340	8,68	5
56	11	20	1290	7,4	5
56	12	20	1670	7,9	5
56	13	20	1330	8,42	5
7	55	19	1750	7,27	5
8	54	19	1910	7,63	5
8	55	19	1690	7,32	5
8	56	19	1550	6,91	5
9	53	19	1100	8,41	5
9	54	19	2160	7,88	5
9	56	19	1720	6,81	5
9	57	19	2160	6,23	5
10	52	19	910	8,21	5
10	53	19	1220	8,77	5
10	57	19	2190	6,16	5
11	51	19	2330	7,65	5
11	52	19	1280	8,41	5
11	57	19	2120	6,19	5
11	58	19	830	5,6	5
12	50	19	1070	7,58	5
12	51	19	2240	8,1	5
12	58	19	1400	5,63	5
13	49	19	1340	7,32	5
13	50	19	1240	8,21	5
13	58	19	1670	5,72	5
13	59	19	1140	5,46	5
14	49	19	970	7,97	5
14	59	19	950	5,76	5
15	48	19	1370	7,89	5
15	49	19	1030	8,63	5
15	59	19	960	6,06	5
16	47	19	1120	8,09	5
16	48	19	1390	8,58	5
16	59	19	260	6,33	5
17	46	19	870	7,87	5
17	47	19	1110	9,04	5
17	59	19	810	6,56	5
17	60	19	1120	7,08	5
18	45	19	1140	7,61	5
18	46	19	1540	8,87	5
18	59	19	440	6,79	5
18	60	19	630	7,46	5
19	45	19	1050	8,38	5
19	59	19	290	6,98	5
20	44	19	1320	8,08	5
20	45	19	960	8,91	5
20	59	19	960	7,14	5
21	43	19	1160	7,49	5
21	44	19	1450	8,89	5
21	58	19	1130	7,1	5
21	59	19	1240	7,3	5
22	42	19	1370	6,58	5
22	43	19	1890	7,83	5
22	58	19	1560	7,34	5
23	41	19	1020	5,97	5
23	42	19	1180	6,93	5
23	58	19	2000	7,63	5
24	41	19	1120	6,58	5
24	57	19	1310	8,39	5
24	58	19	1760	7,92	5
25	40	19	890	5,63	5
25	41	19	1210	6,69	5
25	57	19	1320	8,64	5
26	39	19	1500	4,83	5
26	40	19	1310	5,7	5
26	56	19	790	9,42	5
26	57	19	960	8,79	5
27	38	19	1410	4,46	5
27	39	19	310	5,1	5
27	55	19	840	9,54	5
27	56	19	650	9,64	5
28	37	19	1340	4,14	5
28	38	19	750	4,5	5
28	39	19	620	4,94	5
28	40	19	1090	5,39	5
28	41	19	1190	5,84	5
28	42	19	680	5,57	5
28	43	19	1120	5,22	5
28	44	19	1560	4,88	5
28	45	19	2020	4,72	5
28	46	19	1860	4,57	5
28	47	19	2220	4,47	5
28	48	19	2680	4,81	5
28	49	19	1020	5,15	5
28	54	19	680	8,52	5
28	55	19	1040	9,06	5
29	49	19	1210	4,69	5
29	50	19	1350	5,15	5
29	51	19	890	5,89	5
29	52	19	1740	6,64	5
29	53	19	1180	7,33	5
29	54	19	1000	7,85	5
41	15	19	680	5,82	5
42	14	19	1050	6,46	5
43	13	19	1290	6,72	5
44	12	19	1100	6,78	5
44	13	19	2210	6,84	5
45	11	19	1300	6,73	5
45	12	19	1400	6,83	5
46	10	19	1400	6,95	5
46	11	19	810	6,96	5
46	12	19	1030	6,98	5
47	10	19	1670	7,27	5
47	11	19	1070	7,19	5
48	9	19	1190	7,78	5
48	10	19	1610	7,68	5
48	11	19	1810	7,56	5
49	8	19	1110	8,18	5
49	9	19	850	8,33	5
49	10	19	1320	8,27	5
49	11	19	1430	8,19	5
50	8	19	1000	8,83	5
50	10	19	1750	8,86	5
51	7	19	1030	9,26	5
51	8	19	1140	9,32	5
51	10	19	1360	9,42	5
52	6	19	700	9,23	5
52	7	19	910	9,41	5
52	9	19	1060	9,79	5
52	10	19	1110	9,95	5
53	6	19	1000	9,3	5
53	9	19	1490	10,19	5
54	6	19	1260	9,18	5
54	9	19	1200	10,15	5
55	6	19	1120	8,89	5
55	7	19	1540	9,11	5
55	8	19	980	9,39	5
55	9	19	1580	9,66	5
56	7	19	1240	8,75	5
56	8	19	1020	8,97	5
57	8	19	1350	8,75	5
7	52	18	910	7,9	5
7	53	18	1730	8,2	5
8	52	18	1200	8,29	5
8	53	18	1500	8,46	5
8	54	18	1180	8,36	5
9	51	18	1050	8,56	5
9	52	18	1460	8,61	5
9	54	18	1580	8,44	5
9	55	18	1580	7,52	5
10	50	18	870	8,04	5
10	51	18	1210	8,88	5
10	55	18	1450	7,45	5
11	49	18	1120	7,64	5
11	50	18	920	8,52	5
11	55	18	630	7,38	5
11	56	18	1140	6,64	5
12	48	18	1220	7,53	5
12	49	18	1620	8,21	5
12	56	18	1000	6,62	5
13	47	18	990	7,02	5
13	48	18	930	8,26	5
13	56	18	810	6,53	5
13	57	18	1430	5,96	5
14	46	18	880	6,45	5
14	47	18	820	7,77	5
14	56	18	1220	6,44	5
15	46	18	1120	7,22	5
15	54	18	1190	7,25	5
15	55	18	1910	6,76	5
15	56	18	1530	6,27	5
16	45	18	870	6,91	5
16	46	18	1330	8,03	5
16	53	18	830	7,28	5
16	54	18	1720	6,76	5
17	44	18	1690	6,46	5
17	45	18	1220	7,86	5
17	52	18	1580	7,32	5
17	53	18	1040	6,75	5
18	43	18	1280	5,71	5
18	44	18	1260	7,1	5
18	51	18	1220	7,28	5
18	52	18	920	6,78	5
19	42	18	1960	5,23	5
19	43	18	1720	6,4	5
19	49	18	1690	8,74	5
19	50	18	1390	7,6	5
19	51	18	1700	6,59	5
20	42	18	1550	6,07	5
20	48	18	1280	9,22	5
20	49	18	1170	8,06	5
21	41	18	1730	5,49	5
21	42	18	1310	6,61	5
21	46	18	1370	8,71	5
21	47	18	1480	8,51	5
21	48	18	1240	8,23	5
22	40	18	1640	4,8	5
22	41	18	1500	5,87	5
22	44	18	1430	7,9	5
22	45	18	1200	8,34	5
22	46	18	1180	7,92	5
23	40	18	1880	5,22	5
23	43	18	1350	7,5	5
23	44	18	1470	7,64	5
24	39	18	1960	4,64	5
24	40	18	1400	5,38	5
24	41	18	1520	6,15	5
24	42	18	1220	6,91	5
24	43	18	1820	6,93	5
25	38	18	1050	4,46	5
25	39	18	1460	5	5
25	40	18	640	5,42	5
25	41	18	760	5,81	5
26	37	18	1400	4,45	5
26	38	18	670	4,9	5
26	39	18	840	5,35	5
27	36	18	1030	4,24	5
27	37	18	720	4,58	5
27	38	18	560	4,89	5
28	36	18	840	4,37	5
42	15	18	1000	7,42	5
42	16	18	740	7,51	5
43	14	18	940	7,58	5
43	15	18	910	7,73	5
44	13	18	1400	7,62	5
44	14	18	1230	7,84	5
44	15	18	1700	8,06	5
45	11	18	370	8,11	5
45	12	18	1140	8,03	5
45	13	18	1450	7,95	5
45	15	18	1340	8,4	5
46	10	18	650	8,8	5
46	11	18	490	8,65	5
46	14	18	1170	8,52	5
46	15	18	710	8,75	5
47	9	18	960	9,2	5
47	10	18	890	9,36	5
47	14	18	640	8,87	5
48	8	18	1230	9,56	5
48	9	18	950	9,66	5
48	14	18	1130	9,24	5
49	7	18	1020	9,89	5
49	8	18	1200	10,07	5
49	13	18	1400	9,62	5
49	14	18	1230	9,61	5
50	6	18	1410	9,41	5
50	7	18	1010	10,18	5
50	12	18	1210	10,18	5
50	13	18	1510	10,06	5
51	6	18	1750	9,5	5
51	12	18	1330	10,48	5
52	6	18	1240	9,58	5
52	7	18	560	10	5
52	11	18	910	10,71	5
52	12	18	1100	10,78	5
53	7	18	930	9,76	5
53	10	18	810	10,47	5
53	11	18	1400	10,63	5
54	7	18	1060	9,37	5
54	8	18	1040	9,61	5
54	10	18	1240	10,09	5
55	8	18	1180	9,21	5
55	9	18	1240	9,46	5
55	10	18	1600	9,7	5
56	9	18	1080	9,12	5
10	47	17	1930	7,37	5
11	47	17	1590	7,72	5
12	47	17	1450	8,07	5
12	48	17	1900	8,77	5
13	46	17	900	7,62	5
13	47	17	1060	8,39	5
14	46	17	760	8,13	5
14	47	17	1180	8,62	5
15	46	17	1570	8,64	5
16	45	17	1340	9,05	5
42	15	17	1400	6,16	5
43	14	17	1210	6,42	5
44	13	17	1080	6,71	5
44	14	17	680	6,54	5
45	12	17	1390	6,78	5
45	13	17	570	6,88	5
46	12	17	1000	7,09	5
46	13	17	1190	7,22	5
47	11	17	1340	7,2	5
47	12	17	1300	7,39	5
48	10	17	1700	7,33	5
48	11	17	1480	7,52	5
48	12	17	1170	7,71	5
49	10	17	1120	7,89	5
49	11	17	720	8	5
50	9	17	830	8,69	5
50	10	17	1160	8,45	5
50	11	17	1290	8,47	5
51	8	17	1700	9,43	5
51	9	17	1110	9,21	5
51	10	17	1250	8,99	5
52	8	17	1390	9,66	5
52	9	17	1320	9,56	5
53	7	17	1420	9,88	5
53	8	17	950	9,9	5
53	9	17	1320	9,92	5
54	7	17	1280	9,92	5
54	8	17	820	10,04	5
55	6	17	1130	9,95	5
55	7	17	1310	9,83	5
56	6	17	1210	9,8	5
56	7	17	1300	9,74	5
57	6	17	1050	9,66	5
44	16	16	1210	7,15	5
45	14	16	2570	6,74	5
45	15	16	1530	6,93	5
46	13	16	1320	6,52	5
46	14	16	2060	6,56	5
46	15	16	1780	6,6	5
47	12	16	1260	6,73	5
47	13	16	1330	6,49	5
47	14	16	2140	6,38	5
48	11	16	1270	7,02	5
48	12	16	1120	6,75	5
48	13	16	1550	6,48	5
48	14	16	1820	6,24	5
49	10	16	1330	7,53	5
49	11	16	1140	7,21	5
49	13	16	1390	6,57	5
50	9	16	1130	8,01	5
50	10	16	1180	7,77	5
50	12	16	920	7,03	5
50	13	16	1340	6,66	5
51	8	16	1220	8,66	5
51	9	16	790	8,33	5
51	12	16	1240	7,2	5
52	8	16	1110	8,9	5
52	11	16	1650	7,82	5
52	12	16	1110	7,46	5
53	7	16	1060	9,49	5
53	8	16	1180	9,14	5
53	10	16	1100	8,37	5
53	11	16	1100	8,04	5
54	7	16	620	9,58	5
54	9	16	1420	8,96	5
54	10	16	1010	8,64	5
55	6	16	1740	9,18	5
55	7	16	1030	9,36	5
55	9	16	1010	9,17	5
56	7	16	1060	9,14	5
56	8	16	980	9,26	5
56	9	16	500	9,38	5
57	7	16	970	8,9	5
57	8	16	950	9,18	5
58	8	16	760	9	5
43	14	15	600	7,51	5
43	15	15	690	7,98	5
43	16	15	1330	8,08	5
43	17	15	450	7,3	5
44	12	15	960	7,04	5
44	13	15	1470	7,84	5
44	14	15	720	8,37	5
44	15	15	770	8,9	5
44	16	15	1250	8,94	5
45	11	15	1040	6,88	5
45	12	15	1280	7,79	5
45	14	15	650	9,22	5
45	15	15	1130	9,82	5
46	9	15	1110	6,52	5
46	10	15	2520	6,13	5
46	11	15	1170	6,82	5
46	13	15	1240	8,16	5
46	14	15	560	8,7	5
47	8	15	610	7,27	5
47	9	15	1670	6,73	5
47	13	15	1030	7,69	5
48	8	15	1340	7,48	5
48	12	15	1270	6,93	5
48	13	15	1500	7,21	5
49	7	15	1560	8,12	5
49	8	15	1020	7,5	5
49	11	15	220	6,39	5
49	12	15	480	6,46	5
50	6	15	1340	7,97	5
50	7	15	1890	8,19	5
50	10	15	1060	6,21	5
50	11	15	920	6,1	5
51	6	15	1050	8,19	5
51	9	15	1210	6,79	5
51	10	15	1050	6,11	5
52	6	15	1220	8,34	5
52	8	15	1060	7,53	5
52	9	15	1570	6,77	5
53	6	15	1480	8,49	5
53	8	15	1320	7,53	5
54	6	15	1170	8,54	5
54	7	15	1630	8,27	5
54	8	15	1550	7,49	5
55	7	15	1260	8,01	5
45	13	14	1160	6,53	5
46	11	14	1650	5,6	5
46	12	14	1250	6,15	5
47	10	14	890	6,12	5
47	11	14	2510	5,56	5
47	12	14	1110	5,91	5
48	10	14	960	6,12	5
48	11	14	1360	5,52	5
48	12	14	830	5,67	5
49	9	14	780	6,84	5
49	10	14	2460	6,14	5
49	11	14	440	5,5	5
50	8	14	560	7,45	5
50	9	14	490	6,84	5
50	10	14	870	6,24	5
50	11	14	490	5,68	5
51	7	14	470	7,06	5
51	8	14	1010	7,36	5
51	10	14	1030	6,34	5
52	7	14	660	7,01	5
52	10	14	1060	6,42	5
53	6	14	580	6,83	5
53	7	14	560	7,09	5
53	9	14	1630	6,86	5
53	10	14	1840	6,39	5
54	6	14	820	6,96	5
54	9	14	1470	6,87	5
55	6	14	1740	6,99	5
55	9	14	1980	6,81	5
56	6	14	2060	6,71	5
56	8	14	1570	7,01	5
56	9	14	1950	6,59	5
57	6	14	1430	6,44	5
57	8	14	1330	6,69	5
58	6	14	810	6,24	5
58	8	14	1170	6,47	5
59	6	14	1460	6,2	5
59	7	14	1450	6,32	5
59	8	14	1920	6,45	5
60	7	14	2510	6,29	5
7	53	23	1610	7,56	5
7	54	23	1080	7,58	5
8	51	23	1920	7,57	5
8	52	23	2000	7,53	5
8	53	23	1540	7,49	5
9	49	23	1740	7,55	5
9	50	23	1780	7,66	5
9	51	23	1650	7,68	5
9	53	23	1640	7,23	5
10	48	23	1500	8,26	5
10	49	23	1610	8,13	5
10	53	23	1310	6,97	5
11	46	23	1830	7,66	5
11	47	23	1630	8,21	5
11	48	23	1390	8,63	5
11	52	23	1900	7,44	5
11	53	23	990	6,99	5
12	45	23	1950	7,59	5
12	46	23	1770	7,98	5
12	52	23	2220	7,59	5
13	44	23	1550	7,88	5
13	45	23	2390	8,06	5
13	52	23	2180	7,74	5
14	43	23	1430	8,31	5
14	44	23	1700	8,38	5
14	52	23	2690	8,37	5
15	42	23	1280	8,78	5
15	43	23	1750	8,79	5
15	51	23	2310	9,19	5
15	52	23	2680	9,25	5
16	40	23	1500	8,91	5
16	41	23	1160	9,12	5
16	42	23	1540	9,32	5
16	51	23	1200	9,86	5
17	39	23	910	8,95	5
17	40	23	1430	9,12	5
17	50	23	1030	9,89	5
17	51	23	910	10,23	5
18	38	23	1670	8,09	5
18	39	23	720	8,99	5
18	50	23	1440	10,19	5
19	37	23	1870	7,7	5
19	38	23	1330	8,36	5
19	49	23	810	10,25	5
19	50	23	630	10,49	5
20	35	23	660	6,19	5
20	36	23	1260	6,78	5
20	37	23	1200	7,24	5
20	49	23	760	10,1	5
21	34	23	740	5,66	5
21	35	23	790	6,02	5
21	48	23	560	9,65	5
21	49	23	760	9,85	5
22	32	23	1120	5,18	5
22	33	23	1310	5,55	5
22	34	23	1360	5,74	5
22	46	23	670	8,63	5
22	47	23	1480	9,05	5
22	48	23	780	9,43	5
23	31	23	1550	4,93	5
23	32	23	1180	5,12	5
23	33	23	770	5,31	5
23	34	23	730	5,37	5
23	35	23	1090	5,37	5
23	36	23	1320	5,37	5
23	37	23	970	5,3	5
23	38	23	1930	5,21	5
23	39	23	2100	5,12	5
23	40	23	1610	5,27	5
23	41	23	1920	5,45	5
23	42	23	2040	5,62	5
23	43	23	1110	6,11	5
23	44	23	950	6,6	5
23	45	23	1070	7,09	5
23	46	23	950	7,55	5
28	20	23	1360	3,86	5
28	21	23	1350	4,12	5
29	18	23	1370	3,86	5
29	19	23	890	3,86	5
29	20	23	1150	4,01	5
30	15	23	1290	4,63	5
30	16	23	1120	4,49	5
30	17	23	1480	4,35	5
30	18	23	2020	4,2	5
30	19	23	1140	4,11	5
31	13	23	960	5,78	5
31	14	23	930	5,55	5
31	15	23	850	5,32	5
31	18	23	1930	4,55	5
31	19	23	1750	4,34	5
32	11	23	600	5,66	5
32	12	23	820	6,2	5
32	13	23	960	6,66	5
32	17	23	1090	5,5	5
32	18	23	1360	4,93	5
33	9	23	1750	5,13	5
33	10	23	1990	5,76	5
33	11	23	850	6,38	5
33	16	23	1530	7,05	5
33	17	23	980	6,18	5
34	8	23	1640	5,11	5
34	9	23	1730	5,7	5
34	15	23	880	8,12	5
34	16	23	840	7,84	5
35	7	23	870	5,28	5
35	8	23	1260	5,71	5
35	15	23	1070	8,36	5
36	6	23	950	5,45	5
36	7	23	820	6,03	5
36	14	23	1140	8,66	5
36	15	23	1200	8,61	5
37	5	23	1680	5,3	5
37	6	23	1160	5,93	5
37	14	23	1500	8,69	5
38	5	23	1360	5,56	5
38	13	23	1130	8,6	5
38	14	23	1680	8,29	5
39	5	23	870	5,82	5
39	6	23	1190	6,3	5
39	12	23	700	8,03	5
39	13	23	1190	8,4	5
40	6	23	1280	6,25	5
40	11	23	1090	7,52	5
40	12	23	950	7,87	5
41	6	23	1180	5,89	5
41	11	23	1840	7,49	5
42	6	23	1190	5,53	5
42	10	23	660	7,47	5
42	11	23	1060	7,46	5
43	6	23	1000	5,16	5
43	9	23	730	6,89	5
43	10	23	410	7,55	5
44	6	23	780	4,78	5
44	7	23	1370	5,15	5
44	9	23	600	6,76	5
45	7	23	990	4,76	5
45	8	23	1030	5,67	5
45	9	23	1030	6,63	5
46	7	23	1350	4,44	5
46	8	23	1080	5,36	5
47	7	23	1490	4,18	5
9	55	22	1980	5,38	6
9	56	22	1710	5,37	6
10	54	22	1870	5,74	6
10	55	22	1630	5,23	6
10	56	22	1860	5,24	6
10	57	22	1500	5,24	6
11	52	22	1550	7,49	6
11	53	22	1860	6,6	6
11	54	22	1870	5,71	6
11	57	22	1620	5,35	6
12	51	22	1670	8,31	6
12	52	22	1770	7,66	6
12	56	22	2080	5,28	6
12	57	22	1800	5,45	6
13	49	22	1870	9,59	6
13	50	22	1610	9,08	6
13	51	22	1960	8,56	6
13	56	22	1490	5,77	6
14	47	22	1600	8,89	6
14	48	22	1770	9,37	6
14	49	22	1800	9,7	6
14	56	22	2050	6,58	6
15	46	22	1620	8,63	6
15	47	22	1920	9,07	6
15	56	22	2050	7,39	6
16	44	22	940	9,52	6
16	45	22	1440	9,23	6
16	46	22	1700	8,99	6
16	55	22	1670	7,96	6
16	56	22	1620	8,55	6
17	43	22	1160	9,9	6
17	44	22	1410	9,72	6
17	55	22	1550	9,31	6
18	41	22	700	9,14	6
18	42	22	1410	9,56	6
18	43	22	1490	9,99	6
18	55	22	1480	10,66	6
19	40	22	660	8,46	6
19	41	22	1080	8,87	6
19	54	22	1460	11,11	6
19	55	22	900	11,38	6
20	39	22	1380	7,36	6
20	40	22	800	7,94	6
20	53	22	850	11,19	6
20	54	22	880	11,59	6
21	37	22	1070	6,54	6
21	38	22	1410	6,9	6
21	39	22	1320	7,16	6
21	40	22	410	7,42	6
21	41	22	860	7,79	6
21	42	22	1680	8,16	6
21	43	22	1540	8,54	6
21	44	22	770	9,12	6
21	52	22	1590	10,92	6
21	53	22	1060	11,49	6
22	44	22	960	8,49	6
22	45	22	750	9,15	6
22	46	22	870	9,77	6
22	47	22	770	10	6
22	48	22	680	10,24	6
22	49	22	330	10,43	6
22	50	22	820	10,41	6
22	51	22	1300	10,39	6
22	52	22	1330	10,49	6
37	15	22	1120	8,55	6
38	14	22	1140	9,21	6
38	15	22	750	9,08	6
39	13	22	1410	9,17	6
39	14	22	500	9,55	6
40	12	22	1440	8,86	6
40	13	22	2060	9,22	6
41	11	22	1070	8,71	6
41	12	22	1360	8,99	6
42	9	22	1100	8,01	6
42	10	22	1320	8,44	6
42	11	22	1400	8,86	6
43	9	22	1270	7,74	6
43	10	22	1000	8,34	6
43	11	22	1440	8,92	6
44	8	22	1130	6,73	6
44	9	22	1340	7,47	6
44	10	22	1470	8,23	6
45	7	22	700	5,88	6
45	8	22	1040	6,45	6
45	9	22	1400	7,31	6
46	8	22	1460	6,31	6
46	9	22	1140	7,26	6
9	54	21	2200	5,45	6
10	53	21	1610	6,01	6
10	54	21	1430	5,51	6
11	51	21	1550	7,09	6
11	52	21	1290	6,77	6
11	53	21	1350	6,34	6
11	54	21	1050	5,63	6
12	50	21	1930	8,32	6
12	51	21	1270	7,82	6
12	54	21	1630	5,82	6
12	55	21	2190	4,93	6
13	49	21	720	8,63	6
13	50	21	1410	9,24	6
13	55	21	2380	4,94	6
14	48	21	1290	8,54	6
14	49	21	1320	9,28	6
14	55	21	2410	5,17	6
15	47	21	1300	8,57	6
15	48	21	740	9,09	6
15	55	21	2020	5,6	6
16	46	21	1260	8,49	6
16	47	21	1010	9,34	6
16	55	21	1400	6,03	6
16	56	21	1750	5,45	6
17	45	21	1440	8,38	6
17	46	21	1320	9,07	6
17	55	21	1030	6,8	6
18	44	21	1090	8,63	6
18	45	21	1290	9,03	6
18	55	21	1680	7,82	6
19	43	21	1310	8,42	6
19	44	21	1370	9,58	6
19	54	21	1330	9,21	6
19	55	21	1950	8,84	6
20	42	21	1290	7,66	6
20	43	21	1500	8,57	6
20	53	21	1120	10,14	6
20	54	21	740	10	6
21	41	21	1030	7,31	6
21	42	21	1070	7,85	6
21	53	21	950	10,71	6
22	40	21	1070	7,01	6
22	41	21	1000	7,87	6
22	52	21	1620	11,2	6
22	53	21	1340	11,29	6
23	39	21	1170	6,22	6
23	40	21	1000	6,9	6
23	51	21	1130	10,96	6
23	52	21	930	11,16	6
24	38	21	990	5,55	6
24	39	21	880	6,09	6
24	40	21	920	6,56	6
24	41	21	850	7,02	6
24	42	21	570	7,18	6
24	43	21	1400	7,3	6
24	44	21	1200	7,42	6
24	50	21	1270	10,19	6
24	51	21	920	10,58	6
25	44	21	980	7,05	6
25	45	21	480	7,53	6
25	46	21	810	8	6
25	48	21	710	8,84	6
25	49	21	880	9,21	6
25	50	21	790	9,62	6
26	46	21	560	7,5	6
26	47	21	740	7,92	6
26	48	21	1640	8,27	6
45	11	21	1350	8,68	6
45	12	21	1070	8,89	6
46	10	21	1470	8,72	6
46	11	21	1630	8,95	6
47	9	21	1000	8,19	6
47	10	21	1030	8,55	6
47	11	21	1050	8,92	6
48	8	21	1260	7,56	6
48	9	21	720	7,89	6
48	10	21	870	8,38	6
48	11	21	1210	8,89	6
49	9	21	960	7,59	6
49	10	21	1060	8,21	6
9	58	20	1430	6,16	6
9	59	20	1570	5,65	6
10	57	20	1130	6,79	6
10	58	20	1670	6,07	6
10	59	20	1950	5,47	6
11	56	20	2290	7,64	6
11	57	20	1760	6,81	6
11	59	20	2220	5,34	6
11	60	20	1420	5,1	6
12	55	20	940	8,02	6
12	56	20	2640	7,76	6
12	60	20	1370	5,08	6
13	54	20	1040	8,55	6
13	55	20	1530	8,31	6
13	60	20	2440	5,16	6
14	53	20	1040	9,22	6
14	54	20	1210	8,86	6
14	60	20	2840	5,39	6
15	52	20	1410	9,22	6
15	53	20	1420	9,66	6
15	60	20	1980	5,62	6
16	51	20	1350	9,07	6
16	52	20	1220	9,49	6
16	60	20	870	6,06	6
17	50	20	950	9,09	6
17	51	20	1240	9,28	6
17	59	20	1820	6,47	6
17	60	20	820	6,7	6
18	49	20	1020	8,92	6
18	50	20	1110	9,54	6
18	59	20	1510	7,04	6
19	48	20	1440	8,67	6
19	49	20	1530	9,14	6
19	58	20	480	8,06	6
19	59	20	480	7,86	6
20	47	20	1300	8,63	6
20	48	20	1590	8,84	6
20	58	20	680	8,93	6
21	46	20	880	8,06	6
21	47	20	850	9,05	6
21	57	20	1190	9,92	6
21	58	20	800	9,81	6
22	46	20	870	7,97	6
22	57	20	1060	10,43	6
23	45	20	630	7,22	6
23	46	20	770	7,56	6
23	55	20	1160	10,11	6
23	56	20	830	10,6	6
23	57	20	880	10,85	6
24	44	20	750	7,12	6
24	45	20	410	7,18	6
24	46	20	810	7,16	6
24	47	20	870	7,14	6
24	48	20	450	7,22	6
24	49	20	490	7,29	6
24	50	20	920	7,4	6
24	51	20	1370	7,91	6
24	52	20	720	8,42	6
24	53	20	640	8,95	6
24	54	20	970	9,6	6
24	55	20	860	10,25	6
46	15	20	1250	8,23	6
46	16	20	860	8,7	6
47	14	20	1380	8,68	6
47	15	20	1090	9,03	6
48	13	20	1400	8,82	6
48	14	20	1200	9,22	6
48	15	20	1050	9,62	6
49	11	20	1390	8,62	6
49	12	20	1270	8,65	6
49	13	20	1220	9,06	6
49	14	20	1480	9,5	6
49	15	20	1370	9,94	6
50	10	20	1650	8,44	6
50	11	20	980	8,64	6
50	14	20	1330	9,79	6
51	9	20	570	8	6
51	10	20	1090	8,21	6
51	13	20	1620	9,36	6
51	14	20	1160	9,92	6
52	9	20	1230	7,66	6
52	10	20	1070	7,91	6
52	13	20	860	9,24	6
53	10	20	840	7,61	6
53	11	20	1000	8	6
53	12	20	1090	8,38	6
53	13	20	650	9,12	6
54	11	20	1240	7,78	6
54	12	20	1420	8,21	6
55	12	20	1870	8,06	6
9	55	19	1310	7,36	6
10	54	19	1650	8,08	6
10	55	19	1120	7,4	6
10	56	19	1630	6,75	6
11	53	19	1870	8,79	6
11	54	19	2070	8,11	6
11	56	19	1900	6,78	6
12	52	19	2160	8,61	6
12	53	19	2350	8,82	6
12	56	19	1830	6,82	6
12	57	19	1850	6,22	6
13	51	19	1010	8,51	6
13	52	19	1720	8,81	6
13	57	19	1660	6,28	6
14	50	19	1270	8,72	6
14	51	19	1060	8,86	6
14	57	19	1440	6,37	6
14	58	19	1340	5,92	6
15	50	19	1140	9,23	6
15	58	19	890	6,12	6
16	49	19	1400	9,07	6
16	50	19	1140	9,46	6
16	58	19	1430	6,3	6
17	48	19	1220	9,14	6
17	49	19	1530	9,24	6
17	58	19	1820	6,43	6
18	47	19	1310	9,99	6
18	48	19	1390	9,7	6
18	58	19	1080	6,56	6
19	46	19	1550	9,48	6
19	47	19	1890	10,45	6
19	58	19	250	6,72	6
20	46	19	1100	9,73	6
20	57	19	560	6,98	6
20	58	19	700	6,91	6
21	45	19	1000	9,43	6
21	46	19	870	9,97	6
21	57	19	740	7,15	6
22	44	19	750	9,08	6
22	45	19	790	9,34	6
22	57	19	1270	7,49	6
23	43	19	1570	7,88	6
23	44	19	850	8,83	6
23	56	19	950	8,26	6
23	57	19	1580	7,94	6
24	42	19	710	7,28	6
24	43	19	1030	7,93	6
24	56	19	1230	8,87	6
25	42	19	890	7,11	6
25	55	19	980	9,19	6
25	56	19	1300	9,21	6
26	41	19	1630	6,57	6
26	42	19	1940	6,68	6
26	54	19	1400	8,93	6
26	55	19	620	9,37	6
27	40	19	1240	5,77	6
27	41	19	1300	6,44	6
27	42	19	1240	6,26	6
27	43	19	770	6	6
27	44	19	1340	5,74	6
27	45	19	2100	5,51	6
27	46	19	1300	5,29	6
27	47	19	1710	5,1	6
27	48	19	2200	5,36	6
27	49	19	1820	5,61	6
27	50	19	930	5,97	6
27	53	19	1140	8,49	6
27	54	19	1290	9,02	6
28	50	19	830	5,58	6
28	51	19	790	6,41	6
28	52	19	2280	7,24	6
28	53	19	810	7,99	6
50	9	19	1020	8,89	6
51	9	19	1030	9,38	6
52	8	19	1270	9,6	6
53	7	19	1120	9,56	6
53	8	19	1630	9,88	6
54	7	19	1440	9,46	6
54	8	19	1530	9,8	6
9	53	18	2000	8,65	6
10	52	18	1760	8,74	6
10	53	18	1770	8,6	6
10	54	18	1880	8,28	6
11	51	18	1210	9,19	6
11	52	18	1500	8,87	6
11	54	18	1080	8,12	6
12	50	18	2020	8,89	6
12	51	18	1190	9,37	6
12	54	18	890	7,95	6
12	55	18	330	7,28	6
13	49	18	1140	8,65	6
13	50	18	1450	9,05	6
13	55	18	840	7,14	6
14	48	18	1290	8,98	6
14	49	18	1150	9,09	6
14	53	18	1130	8,12	6
14	54	18	1310	7,57	6
14	55	18	1420	7	6
15	47	18	1140	8,48	6
15	48	18	1460	9,62	6
15	52	18	1290	8,36	6
15	53	18	1160	7,8	6
16	47	18	1720	9,16	6
16	51	18	1530	8,41	6
16	52	18	1870	7,84	6
17	46	18	950	8,84	6
17	47	18	1110	9,83	6
17	50	18	1930	8,77	6
17	51	18	1410	7,89	6
18	45	18	590	8,49	6
18	46	18	1130	9,23	6
18	48	18	890	10,55	6
18	49	18	1560	9,43	6
18	50	18	1840	8,3	6
19	44	18	1170	7,6	6
19	45	18	620	8,8	6
19	47	18	990	9,62	6
19	48	18	1030	9,89	6
20	43	18	1250	7,09	6
20	44	18	980	8,11	6
20	45	18	1130	9,12	6
20	46	18	1340	9,19	6
20	47	18	1140	9,26	6
21	43	18	980	7,4	6
21	44	18	1180	8,16	6
21	45	18	1260	8,92	6
22	42	18	630	6,95	6
22	43	18	840	7,45	6
23	41	18	1610	6,25	6
23	42	18	510	7,28	6
45	14	18	1490	8,18	6
46	12	18	1290	8,47	6
46	13	18	1080	8,29	6
47	11	18	900	9,15	6
47	12	18	990	8,91	6
47	13	18	1160	8,68	6
48	10	18	1160	9,75	6
48	11	18	1030	9,56	6
48	12	18	850	9,35	6
48	13	18	1470	9,15	6
49	9	18	1120	10,11	6
49	10	18	1520	10,14	6
49	11	18	1210	9,98	6
49	12	18	830	9,8	6
50	8	18	980	10,34	6
50	9	18	990	10,38	6
50	11	18	1440	10,3	6
51	7	18	810	10,09	6
51	8	18	760	10,29	6
51	10	18	970	10,52	6
51	11	18	970	10,5	6
52	8	18	820	10,23	6
52	9	18	1170	10,43	6
52	10	18	850	10,62	6
53	8	18	1200	10,01	6
53	9	18	1210	10,24	6
54	9	18	1120	9,85	6
49	12	16	960	6,89	6
50	11	16	850	7,4	6
51	10	16	890	8	6
51	11	16	1500	7,6	6
52	9	16	1110	8,54	6
52	10	16	910	8,18	6
53	9	16	1160	8,75	6
54	8	16	1210	9,29	6
55	8	16	850	9,28	6
45	13	15	1180	8,63	6
46	12	15	1000	7,51	6
47	10	15	260	6,29	6
47	11	15	880	6,76	6
47	12	15	1170	7,22	6
48	9	15	1140	6,91	6
48	10	15	330	6,43	6
48	11	15	810	6,68	6
49	9	15	580	6,87	6
49	10	15	920	6,32	6
50	8	15	1170	7,51	6
50	9	15	450	6,83	6
51	7	15	1220	8,25	6
51	8	15	1650	7,52	6
52	7	15	1160	8,28	6
53	7	15	1590	8,31	6
51	9	14	1090	6,85	6
52	8	14	1440	7,29	6
52	9	14	1640	6,86	6
53	8	14	980	7,34	6
54	7	14	790	7,18	6
54	8	14	1430	7,38	6
55	7	14	1210	7,17	6
55	8	14	1680	7,33	6
56	7	14	1570	6,87	6
57	7	14	1270	6,57	6
58	7	14	680	6,36	6
9	52	23	1750	7,45	6
10	50	23	1510	8	6
10	51	23	1690	7,79	6
10	52	23	2070	7,38	6
11	49	23	1630	8,4	6
11	50	23	1230	8,17	6
11	51	23	1240	7,88	6
12	47	23	1700	8,38	6
12	48	23	1960	8,67	6
12	49	23	2110	8,44	6
12	51	23	1610	7,96	6
13	46	23	2150	8,3	6
13	47	23	2050	8,54	6
13	51	23	2230	8,03	6
14	45	23	2300	8,45	6
14	46	23	1710	8,56	6
14	50	23	2540	8,6	6
14	51	23	2730	8,51	6
15	44	23	1710	8,79	6
15	45	23	1910	8,79	6
15	50	23	3070	9,07	6
16	43	23	1740	9,26	6
16	44	23	1340	9,2	6
16	49	23	1230	9,2	6
16	50	23	1530	9,55	6
17	41	23	980	9,18	6
17	42	23	1670	9,25	6
17	43	23	1400	9,29	6
17	49	23	1470	9,54	6
18	40	23	1380	9,04	6
18	41	23	1360	9,01	6
18	48	23	1590	9,59	6
18	49	23	1510	9,89	6
19	39	23	1190	9,02	6
19	40	23	1450	8,97	6
19	48	23	1080	10	6
20	38	23	1530	7,68	6
20	39	23	1660	8,11	6
20	47	23	620	9,69	6
20	48	23	790	9,88	6
21	36	23	1150	6,38	6
21	37	23	910	6,61	6
21	38	23	1650	6,81	6
21	45	23	780	8,76	6
21	46	23	680	9,06	6
21	47	23	1190	9,37	6
22	35	23	1000	5,85	6
22	36	23	630	5,97	6
22	37	23	710	5,97	6
22	38	23	1980	5,95	6
22	39	23	1570	5,92	6
22	40	23	930	6,1	6
22	41	23	1080	6,31	6
22	42	23	900	6,52	6
22	43	23	620	7,08	6
22	44	23	960	7,65	6
22	45	23	810	8,21	6
31	16	23	1040	5,08	6
31	17	23	1310	4,82	6
32	14	23	1070	6,49	6
32	15	23	1090	6,31	6
32	16	23	1470	6,07	6
33	12	23	840	6,99	6
33	13	23	1270	7,53	6
33	14	23	1300	7,42	6
33	15	23	1410	7,31	6
34	10	23	1370	6,29	6
34	11	23	1280	6,97	6
34	12	23	1940	7,65	6
34	14	23	1090	8,18	6
35	9	23	1900	6,13	6
35	10	23	1170	6,55	6
35	13	23	1180	8,48	6
35	14	23	1080	8,42	6
36	8	23	1070	6,3	6
36	9	23	1400	6,55	6
36	13	23	1560	8,72	6
37	7	23	1800	6,56	6
37	8	23	720	6,72	6
37	12	23	1250	8,25	6
37	13	23	1720	8,8	6
38	6	23	820	6,11	6
38	7	23	1260	6,67	6
38	11	23	1070	7,59	6
38	12	23	690	8,14	6
39	7	23	470	6,78	6
39	10	23	1390	7,08	6
39	11	23	840	7,55	6
40	7	23	1290	6,68	6
40	10	23	2140	7,17	6
41	7	23	1590	6,31	6
41	9	23	840	6,99	6
41	10	23	1780	7,32	6
42	7	23	1470	5,93	6
42	8	23	1570	6,44	6
42	9	23	1020	6,96	6
43	7	23	1570	5,55	6
43	8	23	2460	6,21	6
44	8	23	1290	5,94	6
11	55	22	1830	5,17	7
11	56	22	2060	5,26	7
12	53	22	1810	6,67	7
12	54	22	1630	5,69	7
12	55	22	2320	5,11	7
13	52	22	2320	7,93	7
13	53	22	2130	6,96	7
13	55	22	1690	5,48	7
14	50	22	2160	9,25	7
14	51	22	1630	8,81	7
14	52	22	1700	8,25	7
14	55	22	1990	6,15	7
15	48	22	1860	9,51	7
15	49	22	2010	9,81	7
15	50	22	2050	9,43	7
15	54	22	1330	7,1	7
15	55	22	2620	6,83	7
16	47	22	1220	9,36	7
16	48	22	1610	9,73	7
16	54	22	1400	8,09	7
17	45	22	1300	9,54	7
17	46	22	1260	9,4	7
17	47	22	1460	9,69	7
17	54	22	2280	9,27	7
18	44	22	1230	9,92	7
18	45	22	1300	9,86	7
18	53	22	1390	10,43	7
18	54	22	2290	10,46	7
19	42	22	1390	9,24	7
19	43	22	790	9,6	7
19	44	22	770	9,74	7
19	52	22	1190	10,66	7
19	53	22	1080	10,88	7
20	41	22	1270	8,33	7
20	42	22	1630	8,7	7
20	43	22	0	9,07	7
20	44	22	370	9,43	7
20	45	22	580	9,79	7
20	51	22	1150	10,69	7
20	52	22	1260	10,79	7
21	45	22	770	9,71	7
21	46	22	850	10,26	7
21	47	22	580	10,46	7
21	48	22	470	10,67	7
21	49	22	740	10,83	7
21	50	22	1000	10,81	7
21	51	22	1310	10,78	7
12	52	21	1190	7,32	7
12	53	21	2040	6,71	7
13	51	21	1120	8,55	7
13	52	21	1940	7,87	7
13	53	21	2700	7,08	7
13	54	21	2280	6,01	7
14	50	21	980	9,77	7
14	51	21	1610	9,03	7
14	54	21	3240	6,31	7
15	49	21	1120	9,61	7
15	50	21	1360	9,92	7
15	54	21	2410	6,7	7
16	48	21	580	9,64	7
16	49	21	1470	9,94	7
16	54	21	2170	7,09	7
17	47	21	1360	9,72	7
17	48	21	970	9,92	7
17	54	21	1440	7,7	7
18	46	21	1590	9,43	7
18	47	21	1640	9,82	7
18	53	21	1290	9,09	7
18	54	21	1040	8,46	7
19	45	21	1180	9,69	7
19	46	21	1390	9,8	7
19	52	21	1390	9,88	7
19	53	21	1260	9,59	7
20	44	21	1270	9,47	7
20	45	21	1320	9,57	7
20	52	21	1510	10,3	7
21	43	21	1250	8,34	7
21	44	21	1230	8,84	7
21	51	21	640	10,82	7
21	52	21	2130	10,75	7
22	42	21	1400	8,03	7
22	43	21	1280	8,12	7
22	50	21	830	11,14	7
22	51	21	1110	11,17	7
23	41	21	850	7,58	7
23	42	21	640	7,69	7
23	43	21	1460	7,74	7
23	44	21	1160	7,79	7
23	45	21	1170	8,21	7
23	49	21	1090	10,25	7
23	50	21	1440	10,77	7
24	45	21	430	7,87	7
24	46	21	1280	8,32	7
24	47	21	900	8,77	7
24	48	21	580	9,25	7
24	49	21	1040	9,73	7
25	47	21	820	8,47	7
11	58	20	1650	5,97	7
12	57	20	2120	6,82	7
12	58	20	1390	5,87	7
12	59	20	1750	5,22	7
13	56	20	2050	7,87	7
13	57	20	2470	6,87	7
13	59	20	1440	5,21	7
14	55	20	1580	8,5	7
14	56	20	1790	7,97	7
14	59	20	1860	5,36	7
15	54	20	1800	9,17	7
15	55	20	1790	8,69	7
15	59	20	2410	5,52	7
16	53	20	1590	9,76	7
16	54	20	1760	9,29	7
16	58	20	2370	6,41	7
16	59	20	1400	5,89	7
17	52	20	1480	9,46	7
17	53	20	1750	9,55	7
17	58	20	1610	6,88	7
18	51	20	1540	9,48	7
18	52	20	1460	9,43	7
18	57	20	1030	7,99	7
18	58	20	880	7,35	7
19	50	20	1430	9,55	7
19	51	20	2080	9,43	7
19	57	20	690	8,54	7
20	49	20	2010	9,06	7
20	50	20	1510	9,25	7
20	56	20	1130	9,52	7
20	57	20	710	9,23	7
21	48	20	1360	9,02	7
21	49	20	1850	8,99	7
21	56	20	710	10,02	7
22	47	20	490	8,67	7
22	48	20	1560	8,6	7
22	54	20	1250	9,48	7
22	55	20	1080	9,97	7
22	56	20	960	10,36	7
23	47	20	530	7,9	7
23	48	20	1430	7,91	7
23	49	20	730	7,91	7
23	50	20	800	7,95	7
23	51	20	880	8,28	7
23	52	20	470	8,6	7
23	53	20	1280	8,97	7
23	54	20	1140	9,54	7
50	12	20	660	8,84	7
50	13	20	1370	9,31	7
51	11	20	910	8,52	7
51	12	20	910	8,83	7
52	11	20	970	8,26	7
52	12	20	1140	8,61	7
11	55	19	1200	7,43	7
12	54	19	1970	8,14	7
12	55	19	1520	7,47	7
13	53	19	1520	8,86	7
13	54	19	1730	8,17	7
13	55	19	1930	7,48	7
13	56	19	1210	6,84	7
14	52	19	1410	9,01	7
14	53	19	1050	8,92	7
14	56	19	850	6,81	7
15	51	19	1440	9,22	7
15	52	19	1700	9,2	7
15	56	19	1760	6,79	7
15	57	19	1260	6,46	7
16	51	19	1460	9,33	7
16	57	19	950	6,54	7
17	50	19	1470	9,3	7
17	51	19	1810	9,12	7
17	57	19	690	6,61	7
18	49	19	1700	9,41	7
18	50	19	1600	9,13	7
18	57	19	760	6,67	7
19	48	19	1290	9,89	7
19	49	19	1960	9,33	7
19	56	19	2040	6,88	7
19	57	19	1110	6,8	7
20	47	19	1660	10,42	7
20	48	19	1410	9,71	7
20	56	19	2170	7,05	7
21	47	19	1390	10,39	7
21	56	19	1980	7,21	7
22	46	19	1140	9,59	7
22	47	19	1350	9,76	7
22	55	19	1240	7,75	7
22	56	19	1690	7,64	7
23	45	19	800	8,81	7
23	46	19	1650	8,79	7
23	55	19	1010	8,32	7
24	44	19	1180	8,58	7
24	45	19	1360	8,28	7
24	54	19	720	8,66	7
24	55	19	940	8,89	7
25	43	19	870	7,45	7
25	44	19	1020	7,8	7
25	53	19	1190	8,51	7
25	54	19	970	8,85	7
26	43	19	970	6,73	7
26	44	19	1410	6,77	7
26	45	19	1310	6,48	7
26	46	19	1490	6,2	7
26	47	19	2100	5,94	7
26	48	19	1050	5,98	7
26	49	19	2100	6,03	7
26	50	19	1850	6,21	7
26	51	19	1410	7,01	7
26	52	19	890	7,8	7
26	53	19	1260	8,5	7
27	51	19	970	6,84	7
27	52	19	1570	7,71	7
11	53	18	1340	8,55	7
12	52	18	680	8,92	7
12	53	18	1010	8,46	7
13	51	18	1010	9,29	7
13	52	18	980	8,79	7
13	53	18	1280	8,29	7
13	54	18	1290	7,76	7
14	50	18	1300	9,2	7
14	51	18	1300	9,2	7
14	52	18	1410	8,66	7
15	49	18	1370	9,41	7
15	50	18	1390	9,2	7
15	51	18	1310	8,93	7
16	48	18	980	10,13	7
16	49	18	1460	9,56	7
16	50	18	1480	8,98	7
17	48	18	1160	10,64	7
17	49	18	1610	9,71	7
18	47	18	1250	9,97	7
19	46	18	1160	9,21	7
50	10	18	1270	10,41	7
51	9	18	1350	10,4	7
12	50	23	1520	8,22	7
13	48	23	2480	8,7	7
13	49	23	3560	8,49	7
13	50	23	1930	8,27	7
14	47	23	1610	8,67	7
14	48	23	1490	8,75	7
14	49	23	3590	8,68	7
15	46	23	1130	8,79	7
15	47	23	1590	8,79	7
15	48	23	1540	8,81	7
15	49	23	1930	8,94	7
16	45	23	1690	9,13	7
16	46	23	1530	9,02	7
16	48	23	1410	8,86	7
17	44	23	1220	9,33	7
17	45	23	1330	9,36	7
17	47	23	1240	9,19	7
17	48	23	1210	9,19	7
18	42	23	960	8,98	7
18	43	23	1560	9,18	7
18	44	23	930	9,37	7
18	47	23	1280	9,55	7
19	41	23	1010	8,84	7
19	42	23	1450	8,71	7
19	46	23	950	9,82	7
19	47	23	840	9,9	7
20	40	23	1240	8,11	7
20	41	23	1190	8,07	7
20	44	23	1060	8,9	7
20	45	23	820	9,31	7
20	46	23	930	9,5	7
21	39	23	1540	7,01	7
21	40	23	1010	7,11	7
21	41	23	1200	7,19	7
21	42	23	850	7,27	7
21	43	23	860	7,77	7
21	44	23	1120	8,28	7
34	13	23	1380	8,24	7
35	11	23	1560	7,22	7
35	12	23	1980	7,89	7
36	10	23	1050	6,8	7
36	11	23	1290	7,47	7
36	12	23	1390	8,13	7
37	9	23	980	6,85	7
37	10	23	1600	6,99	7
37	11	23	890	7,62	7
38	8	23	770	6,81	7
38	9	23	1480	6,92	7
38	10	23	1480	7,03	7
39	8	23	1190	6,89	7
39	9	23	1800	6,98	7
40	8	23	780	6,86	7
40	9	23	870	7,01	7
41	8	23	950	6,65	7
13	54	22	1970	6	8
14	53	22	3020	7,4	8
14	54	22	2030	6,55	8
15	51	22	1300	9,05	8
15	52	22	1790	8,58	8
15	53	22	2150	7,84	8
16	49	22	1720	9,99	8
16	50	22	1660	9,72	8
16	51	22	1270	9,45	8
16	53	22	1560	8,6	8
17	48	22	1400	9,99	8
17	49	22	1170	10,2	8
17	52	22	1090	9,76	8
17	53	22	1530	9,52	8
18	46	22	790	9,82	8
18	47	22	1360	10,03	8
18	48	22	1100	10,24	8
18	51	22	980	10,4	8
18	52	22	1330	10,41	8
19	45	22	1230	9,87	8
19	46	22	920	10,01	8
19	50	22	1750	10,58	8
19	51	22	1050	10,59	8
20	46	22	390	10,14	8
20	47	22	600	10,34	8
20	48	22	500	10,54	8
20	49	22	1050	10,7	8
20	50	22	1830	10,69	8
14	52	21	1640	8,29	8
14	53	21	1840	7,44	8
15	51	21	1610	9,26	8
15	52	21	1510	8,59	8
15	53	21	1670	7,8	8
16	50	21	1950	10,08	8
16	51	21	1470	9,49	8
16	53	21	2070	8,16	8
17	49	21	1620	10,13	8
17	50	21	2080	10,21	8
17	52	21	1770	9,21	8
17	53	21	2040	8,6	8
18	48	21	1210	10,02	8
18	49	21	1510	10,22	8
18	51	21	1380	9,93	8
18	52	21	1520	9,55	8
19	47	21	1430	9,92	8
19	48	21	1670	10,11	8
19	51	21	1420	10,15	8
20	46	21	1440	9,68	8
20	47	21	1570	9,8	8
20	50	21	1020	10,63	8
20	51	21	820	10,46	8
21	45	21	1400	9,08	8
21	46	21	1760	9,32	8
21	49	21	1300	10,52	8
21	50	21	720	10,89	8
22	44	21	1580	8,21	8
22	45	21	1410	8,59	8
22	46	21	1420	8,96	8
22	48	21	1250	9,99	8
22	49	21	1650	10,62	8
23	46	21	1590	8,64	8
23	47	21	1160	9,07	8
23	48	21	900	9,66	8
13	58	20	1330	5,87	8
14	57	20	2180	6,98	8
14	58	20	1560	5,99	8
15	56	20	1510	8,07	8
15	57	20	1950	7,09	8
15	58	20	2360	6,12	8
16	55	20	1810	8,81	8
16	56	20	1360	8,22	8
16	57	20	2110	7,32	8
17	54	20	1550	9,22	8
17	55	20	1570	8,88	8
17	56	20	1720	8,43	8
17	57	20	1440	7,66	8
18	53	20	1820	9,34	8
18	54	20	1570	9,14	8
18	56	20	1820	8,63	8
19	52	20	1450	9,31	8
19	53	20	1680	9,21	8
19	55	20	1210	9,16	8
19	56	20	1520	9,01	8
20	51	20	1220	9,2	8
20	52	20	1450	9,14	8
20	55	20	1510	9,47	8
21	50	20	1040	8,96	8
21	51	20	890	8,96	8
21	53	20	1600	9,03	8
21	54	20	1910	9,41	8
21	55	20	850	9,78	8
22	49	20	1330	8,54	8
22	50	20	740	8,49	8
22	51	20	900	8,64	8
22	52	20	1190	8,79	8
22	53	20	1630	8,99	8
14	54	19	1320	8,18	8
14	55	19	1460	7,45	8
15	53	19	1500	8,98	8
15	54	19	1450	8,2	8
15	55	19	2040	7,42	8
16	52	19	1320	9,2	8
16	53	19	1460	8,9	8
16	55	19	2020	7,36	8
16	56	19	1010	6,78	8
17	52	19	700	8,94	8
17	56	19	790	6,79	8
18	51	19	1990	8,91	8
18	52	19	1290	8,68	8
18	55	19	1030	7,21	8
18	56	19	1440	6,79	8
19	50	19	2220	8,83	8
19	51	19	1480	8,63	8
19	55	19	1280	7,21	8
20	49	19	1620	9	8
20	50	19	1820	8,39	8
20	55	19	1140	7,29	8
21	48	19	1670	9,53	8
21	49	19	1350	8,67	8
21	54	19	1330	7,6	8
21	55	19	1050	7,38	8
22	48	19	1280	8,96	8
22	54	19	1150	7,83	8
23	47	19	1500	8,72	8
23	48	19	1210	8,13	8
23	53	19	1450	8,17	8
23	54	19	860	8,24	8
24	46	19	1050	7,98	8
24	47	19	1070	7,68	8
24	52	19	1770	7,93	8
24	53	19	1020	8,43	8
25	45	19	1260	7,45	8
25	46	19	870	7,11	8
25	47	19	1240	6,77	8
25	48	19	710	6,61	8
25	49	19	1990	6,45	8
25	50	19	2930	6,45	8
25	51	19	2150	7,17	8
25	52	19	1410	7,89	8
16	47	23	1740	8,9	8
17	46	23	790	9,28	8
18	45	23	1020	9,55	8
18	46	23	610	9,55	8
19	43	23	1500	9,06	8
19	44	23	970	9,42	8
19	45	23	750	9,75	8
20	42	23	1400	8,03	8
20	43	23	1240	8,46	8
16	52	22	1290	9,12	9
17	50	22	1380	10,07	9
17	51	22	1480	9,93	9
18	49	22	640	10,42	9
18	50	22	880	10,41	9
19	47	22	700	10,21	9
19	48	22	500	10,4	9
19	49	22	720	10,57	9
16	52	21	1760	8,89	9
17	51	21	1350	9,71	9
18	50	21	1540	10,32	9
19	49	21	1780	10,31	9
19	50	21	1180	10,42	9
20	48	21	1700	10,11	9
20	49	21	1400	10,41	9
21	47	21	1400	9,58	9
21	48	21	1350	10,05	9
22	47	21	1260	9,36	9
18	55	20	1200	8,95	9
19	54	20	1350	9,18	9
20	53	20	1640	9,12	9
20	54	20	1680	9,29	9
21	52	20	1410	8,96	9
16	54	19	1670	8,13	9
17	53	19	1110	8,64	9
17	54	19	1930	7,96	9
17	55	19	1420	7,29	9
18	53	19	1530	8,37	9
18	54	19	1950	7,79	9
19	52	19	1420	8,42	9
19	53	19	2300	8,15	9
19	54	19	850	7,68	9
20	51	19	1410	8,28	9
20	52	19	1880	8,16	9
20	53	19	3160	7,99	9
20	54	19	1180	7,64	9
21	50	19	1400	7,95	9
21	51	19	1230	7,93	9
21	53	19	2540	7,82	9
22	49	19	1470	8,17	9
22	50	19	1270	7,54	9
22	52	19	1020	7,82	9
22	53	19	1570	7,91	9
23	49	19	1130	7,55	9
23	51	19	1050	7,51	9
23	52	19	1970	7,88	9
24	48	19	1170	7,31	9
24	49	19	850	6,94	9
24	50	19	1800	6,74	9
24	51	19	2090	7,34	9
21	52	19	830	7,9	10
22	51	19	750	7,68	10
23	50	19	410	7,14	10
1	7	14	1320	3,82	1
1	8	14	1380	4,16	1
1	9	14	1990	4,34	1
1	10	14	1450	4,47	1
1	11	14	1530	4,56	1
1	12	14	1980	4,57	1
2	5	14	2160	3,67	1
2	6	14	1530	4,15	1
2	7	14	1770	4,48	1
2	12	14	1930	4,87	1
2	13	14	1470	4,79	1
2	14	14	1520	4,73	1
2	15	14	1110	4,68	1
2	16	14	1170	4,64	1
3	4	14	2670	3,7	1
3	5	14	2060	4,27	1
3	16	14	1080	4,59	1
3	17	14	1110	4,52	1
3	18	14	1150	4,5	1
4	3	14	1690	3,69	1
4	4	14	1840	4,22	1
4	18	14	1130	4,15	1
4	19	14	1360	4,23	1
4	20	14	1160	4,31	1
4	21	14	1030	4,41	1
5	3	14	1130	4,23	1
5	21	14	1010	3,93	1
5	22	14	1550	4,07	1
5	23	14	2220	4,18	1
6	2	14	2000	4,14	1
6	3	14	890	4,76	1
6	23	14	1150	3,92	1
6	24	14	1280	4,15	1
7	2	14	1330	4,64	1
7	24	14	1000	4,12	1
7	25	14	1190	4,38	1
7	26	14	840	4,59	1
8	2	14	1600	5,14	1
8	26	14	1350	4,79	1
8	27	14	1000	5,16	1
9	1	14	1300	5,02	1
9	2	14	1670	5,58	1
9	27	14	1230	5,1	1
9	28	14	1430	5,3	1
10	1	14	1500	5,54	1
10	28	14	960	5,28	1
10	29	14	1550	5,57	1
11	1	14	1920	6,06	1
11	29	14	1760	5,41	1
12	1	14	650	6,57	1
12	29	14	1500	5,02	1
12	30	14	1860	5,04	1
13	1	14	130	6,99	1
13	30	14	2470	4,73	1
14	1	14	300	6,84	1
14	30	14	2220	4,56	1
15	1	14	1390	6,69	1
15	2	14	1320	7,31	1
15	30	14	1620	4,38	1
16	2	14	1950	7,2	1
16	29	14	1960	4,32	1
16	30	14	1640	4,25	1
17	2	14	1850	7,07	1
17	29	14	2060	4,27	1
18	2	14	1480	6,81	1
18	3	14	1250	7,61	1
18	28	14	1870	4,34	1
18	29	14	2290	4,19	1
19	3	14	1190	7,19	1
19	27	14	1540	4,57	1
19	28	14	1990	4,33	1
20	3	14	1790	6,75	1
20	4	14	1370	7,38	1
20	26	14	1600	4,86	1
20	27	14	2110	4,67	1
21	4	14	1440	6,72	1
21	5	14	1190	7,17	1
21	25	14	1260	5,49	1
21	26	14	1710	5,18	1
22	5	14	1460	6,57	1
22	6	14	1490	7,01	1
22	7	14	1520	7,01	1
22	23	14	1190	5,81	1
22	24	14	1270	5,95	1
22	25	14	1420	5,93	1
23	7	14	1490	6,5	1
23	8	14	1430	6,55	1
23	9	14	1380	6,25	1
23	21	14	1450	5,24	1
23	22	14	1550	5,6	1
23	23	14	1640	5,83	1
24	9	14	940	5,77	1
24	10	14	1060	5,4	1
24	11	14	1290	5,03	1
24	18	14	1380	4,17	1
24	19	14	1400	4,42	1
24	20	14	1390	4,68	1
24	21	14	1210	5,08	1
25	11	14	890	4,6	1
25	12	14	1220	4,28	1
25	13	14	1100	3,97	1
25	14	14	860	3,84	1
25	15	14	990	3,7	1
25	16	14	1340	3,7	1
25	17	14	1490	3,76	1
25	18	14	1330	3,89	1
1	14	13	1150	2,36	1
1	15	13	1700	2,52	1
1	16	13	1430	2,64	1
1	17	13	1550	2,77	1
1	18	13	1890	2,79	1
1	19	13	1300	2,78	1
2	13	13	610	2,53	1
2	14	13	1270	2,7	1
2	19	13	1520	3,07	1
2	20	13	1500	3,07	1
2	21	13	1040	3,08	1
2	22	13	1310	3,09	1
3	11	13	1390	2,52	1
3	12	13	1450	2,7	1
3	13	13	1580	2,86	1
3	22	13	2010	3,46	1
3	23	13	880	3,45	1
3	24	13	630	3,45	1
4	11	13	820	2,93	1
4	24	13	890	3,7	1
4	25	13	1310	3,62	1
5	10	13	1250	3,19	1
5	11	13	1100	3,34	1
5	25	13	740	3,91	1
5	26	13	1180	3,78	1
5	27	13	1180	3,61	1
6	9	13	810	3,39	1
6	10	13	1470	3,6	1
6	27	13	1580	3,71	1
6	28	13	1140	3,56	1
7	8	13	770	3,7	1
7	9	13	1050	3,86	1
7	28	13	1050	3,75	1
7	29	13	1490	3,71	1
8	7	13	1070	3,99	1
8	8	13	770	4,28	1
8	29	13	1140	3,99	1
8	30	13	1000	3,71	1
8	31	13	2300	3,39	1
9	7	13	680	4,7	1
9	31	13	1820	3,84	1
9	32	13	1670	3,53	1
10	6	13	1600	5,14	1
10	7	13	850	5,31	1
10	32	13	1530	4,03	1
11	6	13	870	5,54	1
11	32	13	1530	4,59	1
11	33	13	1760	4,19	1
11	34	13	2170	3,77	1
12	5	13	1590	5,71	1
12	6	13	750	5,93	1
12	34	13	1970	4,29	1
13	4	13	1940	5,57	1
13	5	13	1620	6,01	1
13	34	13	2000	4,55	1
13	35	13	1730	3,93	1
14	4	13	1960	5,94	1
14	35	13	2520	4,16	1
15	3	13	2220	6,15	1
15	4	13	2080	6,57	1
15	35	13	2610	4,23	1
15	36	13	1260	3,67	1
16	3	13	2050	7,03	1
16	36	13	1210	3,68	1
17	3	13	1440	7,79	1
17	36	13	1450	3,69	1
18	2	13	1400	6,63	1
18	3	13	1000	7,87	1
18	35	13	2590	4,01	1
18	36	13	2580	3,68	1
19	2	13	1800	6,68	1
19	35	13	2120	3,95	1
20	2	13	1510	6,29	1
20	35	13	1710	3,96	1
21	2	13	1070	5,79	1
21	34	13	1270	4,21	1
21	35	13	1790	3,98	1
22	1	13	910	4,21	1
22	2	13	1060	5,31	1
22	34	13	2150	4,15	1
23	1	13	800	3,81	1
23	2	13	1100	4,87	1
23	33	13	2140	4,21	1
23	34	13	2970	4,01	1
24	2	13	850	4,41	1
24	33	13	2630	4,06	1
25	2	13	430	3,89	1
25	3	13	560	4,79	1
25	32	13	2930	4,13	1
25	33	13	2320	3,89	1
26	3	13	860	4,16	1
26	4	13	1100	4,98	1
26	5	13	1060	5,81	1
26	31	13	2820	4,33	1
26	32	13	2210	4,02	1
27	5	13	630	5,14	1
27	6	13	400	5,79	1
27	7	13	630	6,29	1
27	30	13	2390	4,59	1
27	31	13	2460	4,21	1
28	7	13	1550	5,58	1
28	8	13	1210	6,04	1
28	9	13	1650	6,08	1
28	10	13	1120	6,13	1
28	11	13	1440	5,77	1
28	28	13	2000	5,1	1
28	29	13	2040	4,92	1
28	30	13	2100	4,5	1
29	11	13	1090	5,27	1
29	12	13	1580	4,92	1
29	13	13	1360	4,55	1
29	14	13	1320	4,16	1
29	15	13	1720	3,79	1
29	16	13	1820	3,57	1
29	17	13	1840	3,35	1
29	25	13	1570	4,71	1
29	26	13	1650	4,96	1
29	27	13	1860	5,09	1
29	28	13	1860	4,89	1
30	17	13	1500	3,18	1
30	18	13	1630	3,14	1
30	19	13	1810	3,16	1
30	20	13	1960	3,24	1
30	21	13	1870	3,42	1
30	22	13	1960	3,61	1
30	23	13	1970	3,88	1
30	24	13	1300	4,16	1
30	25	13	1320	4,35	1
1	13	12	1800	2,73	1
1	14	12	2870	2,79	1
1	15	12	1750	2,83	1
1	16	12	840	2,79	1
1	17	12	1410	2,74	1
1	18	12	2530	2,67	1
1	19	12	1800	2,59	1
1	20	12	1720	2,54	1
2	11	12	1630	2,82	1
2	12	12	1550	2,96	1
2	13	12	1990	3,05	1
2	20	12	1790	2,63	1
2	21	12	1460	2,68	1
2	22	12	1290	2,74	1
3	9	12	1810	2,55	1
3	10	12	1150	2,78	1
3	11	12	1160	2,93	1
3	22	12	1050	2,78	1
3	23	12	1720	3,03	1
3	24	12	2210	3,28	1
4	9	12	1320	2,7	1
4	24	12	1810	3,54	1
4	25	12	1680	3,81	1
4	26	12	2110	4,04	1
5	8	12	1420	2,78	1
5	9	12	1740	2,92	1
5	26	12	2190	4,02	1
5	27	12	2360	4,22	1
6	7	12	1040	2,9	1
6	8	12	1310	3,09	1
6	27	12	1950	4,25	1
6	28	12	2340	4,32	1
6	29	12	2070	4,38	1
7	6	12	1140	3,34	1
7	7	12	510	3,49	1
7	29	12	1610	4,54	1
7	30	12	1150	4,27	1
8	6	12	1170	4,2	1
8	30	12	500	4,48	1
8	31	12	1080	4,32	1
9	5	12	1700	4,7	1
9	6	12	1330	4,99	1
9	31	12	1580	4,7	1
9	32	12	1430	4,5	1
10	5	12	970	5,31	1
10	32	12	1280	5,11	1
10	33	12	1190	4,82	1
11	4	12	1410	5,34	1
11	5	12	1010	5,92	1
11	33	12	830	5,46	1
11	34	12	1640	5,13	1
12	4	12	2210	5,89	1
12	34	12	1450	5,38	1
12	35	12	1880	4,76	1
13	3	12	2420	5,83	1
13	4	12	2450	6,43	1
13	35	12	1970	4,94	1
13	36	12	1220	4,3	1
14	3	12	2040	6,54	1
14	36	12	890	4,3	1
15	3	12	1640	7,39	1
15	36	12	1500	4,14	1
15	37	12	820	3,74	1
16	2	12	1620	6,81	1
16	3	12	1350	8,14	1
16	37	12	1290	3,65	1
17	2	12	1630	6,86	1
17	36	12	2770	3,75	1
17	37	12	1120	3,46	1
18	2	12	1340	6,9	1
18	36	12	2310	3,54	1
19	2	12	1240	6,5	1
19	35	12	1390	3,79	1
19	36	12	1570	3,51	1
20	1	12	1360	4,69	1
20	2	12	1370	5,99	1
20	35	12	1150	3,78	1
21	1	12	1000	4,22	1
21	34	12	1350	4,03	1
21	35	12	1560	3,79	1
22	1	12	240	3,74	1
22	2	12	1080	4,89	1
22	33	12	1430	4,23	1
22	34	12	1790	4,05	1
23	2	12	620	4,33	1
23	32	12	1860	4,36	1
23	33	12	2110	4,21	1
24	2	12	570	3,75	1
24	3	12	930	4,66	1
24	4	12	1410	5,51	1
24	31	12	2560	4,47	1
24	32	12	2610	4,26	1
25	4	12	850	4,7	1
25	5	12	690	5,52	1
25	6	12	580	6,17	1
25	7	12	940	6,64	1
25	8	12	1580	7,04	1
25	9	12	1600	6,91	1
25	30	12	2730	4,73	1
25	31	12	2670	4,45	1
26	9	12	1230	6,09	1
26	10	12	1210	6,03	1
26	11	12	1390	5,6	1
26	12	12	1630	5,05	1
26	28	12	1610	4,98	1
26	29	12	2100	4,88	1
26	30	12	2470	4,56	1
27	12	12	1660	4,55	1
27	13	12	1860	4,17	1
27	14	12	1460	3,79	1
27	27	12	1550	4,9	1
27	28	12	1630	4,78	1
28	14	12	1400	3,52	1
28	15	12	1620	3,25	1
28	16	12	1860	3,04	1
28	17	12	2130	2,84	1
28	25	12	1430	4,15	1
28	26	12	1440	4,39	1
28	27	12	1500	4,53	1
29	17	12	1530	2,78	1
29	18	12	1470	2,78	1
29	19	12	1960	2,85	1
29	20	12	2300	2,95	1
29	21	12	2230	3,1	1
29	22	12	2100	3,25	1
29	23	12	2030	3,39	1
29	24	12	1570	3,54	1
29	25	12	1680	3,67	1
1	11	15	2120	3,92	1
1	12	15	1650	4,05	1
2	9	15	1620	4,31	1
2	10	15	1830	4,43	1
2	11	15	1560	4,54	1
2	12	15	1470	4,67	1
2	13	15	1290	4,79	1
2	14	15	1410	4,85	1
2	15	15	1640	4,88	1
3	8	15	1510	4,55	1
3	9	15	1300	4,69	1
3	15	15	1280	4,88	1
3	16	15	1670	4,84	1
4	7	15	1020	4,82	1
4	8	15	1130	4,97	1
4	16	15	1380	4,78	1
4	17	15	1560	4,72	1
4	18	15	1720	4,66	1
5	6	15	1770	5,02	1
5	7	15	1030	5,14	1
5	18	15	1330	4,56	1
5	19	15	2030	4,58	1
6	5	15	1600	5,16	1
6	6	15	1470	5,38	1
6	19	15	1750	4,37	1
6	20	15	2070	4,39	1
7	4	15	1470	5,51	1
7	5	15	1020	5,6	1
7	20	15	1660	4,21	1
7	21	15	1490	4,24	1
8	4	15	1220	5,96	1
8	21	15	1880	4,19	1
8	22	15	720	4,25	1
9	3	15	1640	6,21	1
9	4	15	1120	6,41	1
9	22	15	2160	4,22	1
9	23	15	2130	4,3	1
10	3	15	1640	6,36	1
10	23	15	2220	4,27	1
10	24	15	1840	4,43	1
11	2	15	890	6,5	1
11	3	15	1580	6,44	1
11	24	15	1730	4,43	1
12	2	15	990	6,57	1
12	24	15	1840	4,36	1
12	25	15	1750	4,58	1
13	1	15	1560	6,37	1
13	2	15	1340	6,48	1
13	25	15	1450	4,44	1
14	1	15	1430	6,32	1
14	25	15	1560	4,33	1
15	1	15	1420	6,35	1
15	25	15	1370	4,34	1
16	1	15	1670	6,38	1
16	25	15	1680	4,34	1
17	1	15	1650	6,51	1
17	24	15	860	4,4	1
17	25	15	970	4,44	1
18	1	15	1960	6,68	1
18	24	15	560	4,64	1
19	1	15	1900	6,62	1
19	2	15	2150	7,18	1
19	24	15	450	4,82	1
20	2	15	2400	6,85	1
20	3	15	2150	7,27	1
20	23	15	1140	5,28	1
20	24	15	1630	4,95	1
21	3	15	1990	6,97	1
21	4	15	1300	7,37	1
21	23	15	1680	5,52	1
22	4	15	1690	7,02	1
22	5	15	1880	7,12	1
22	22	15	1550	5,9	1
22	23	15	1780	5,49	1
23	5	15	1560	6,76	1
23	6	15	1580	6,86	1
23	7	15	1630	6,7	1
23	21	15	2210	6,3	1
23	22	15	2130	5,92	1
24	7	15	1390	6,3	1
24	8	15	1570	6,07	1
24	9	15	1100	5,82	1
24	21	15	2120	6,15	1
25	9	15	1040	5,44	1
25	10	15	1100	5,22	1
25	11	15	1160	5,01	1
25	19	15	1660	5,84	1
25	20	15	2000	6,05	1
25	21	15	1570	5,93	1
26	11	15	1030	4,69	1
26	12	15	1060	4,68	1
26	13	15	1150	4,67	1
26	14	15	1370	4,72	1
26	18	15	1510	5,28	1
26	19	15	1520	5,48	1
27	14	15	1000	4,48	1
27	15	15	1190	4,53	1
27	16	15	1290	4,61	1
27	17	15	930	4,75	1
27	18	15	1080	4,88	1
2	8	14	1750	4,81	2
2	9	14	1580	4,92	2
2	10	14	1280	4,97	2
2	11	14	1710	4,96	2
3	6	14	2060	4,82	2
3	7	14	2250	5,13	2
3	8	14	1760	5,45	2
3	11	14	1740	5,35	2
3	12	14	1510	5,15	2
3	13	14	1550	4,96	2
3	14	14	1400	4,82	2
3	15	14	1000	4,69	2
4	5	14	1790	4,77	2
4	6	14	2080	5,28	2
4	15	14	1180	4,38	2
4	16	14	1310	4,27	2
4	17	14	1060	4,18	2
5	4	14	1450	4,75	2
5	5	14	1440	5,2	2
5	17	14	940	3,67	2
5	18	14	860	3,64	2
5	19	14	880	3,72	2
5	20	14	800	3,79	2
6	4	14	1060	5,25	2
6	20	14	870	3,36	2
6	21	14	1180	3,54	2
6	22	14	1140	3,71	2
7	3	14	1510	5,26	2
7	4	14	1310	5,67	2
7	22	14	1770	3,59	2
7	23	14	1400	3,84	2
8	3	14	1550	5,76	2
8	23	14	1750	3,76	2
8	24	14	1420	4,08	2
8	25	14	1540	4,42	2
9	3	14	1080	6,09	2
9	25	14	1380	4,29	2
9	26	14	1500	4,7	2
10	2	14	900	6,01	2
10	3	14	810	6,39	2
10	26	14	1550	4,56	2
10	27	14	1410	4,99	2
11	2	14	1260	6,46	2
11	27	14	1300	4,76	2
11	28	14	1220	5,09	2
12	2	14	1770	6,93	2
12	28	14	1480	4,72	2
13	2	14	1420	7,33	2
13	28	14	990	4,4	2
13	29	14	1430	4,67	2
14	2	14	1110	7,32	2
14	3	14	1040	7,67	2
14	29	14	1480	4,53	2
15	3	14	1070	7,83	2
15	28	14	940	4,23	2
15	29	14	1760	4,39	2
16	3	14	2210	7,84	2
16	28	14	1200	4,26	2
17	3	14	1990	7,81	2
17	4	14	1800	8,27	2
17	27	14	660	4,35	2
17	28	14	1940	4,31	2
18	4	14	1530	8,16	2
18	26	14	460	4,49	2
18	27	14	930	4,48	2
19	4	14	920	7,78	2
19	5	14	1390	8,11	2
19	25	14	1720	4,77	2
19	26	14	1530	4,67	2
20	5	14	1360	7,76	2
20	6	14	1040	8,09	2
20	24	14	2020	5,13	2
20	25	14	2060	5,05	2
21	6	14	1280	7,55	2
21	7	14	1200	7,48	2
21	8	14	1360	7,42	2
21	22	14	850	5,41	2
21	23	14	940	5,49	2
21	24	14	1210	5,54	2
22	8	14	1480	7,02	2
22	9	14	1540	6,69	2
22	10	14	1410	6,26	2
22	20	14	1230	5,06	2
22	21	14	1250	5,34	2
22	22	14	1230	5,62	2
23	10	14	1330	5,84	2
23	11	14	1440	5,44	2
23	12	14	1430	5,03	2
23	17	14	1430	4,39	2
23	18	14	1240	4,49	2
23	19	14	1270	4,69	2
23	20	14	1230	4,88	2
24	12	14	1360	4,66	2
24	13	14	1310	4,3	2
24	14	14	1270	4,15	2
24	15	14	1280	4	2
24	16	14	1430	3,99	2
24	17	14	1590	4,05	2
2	15	13	1610	2,86	2
2	16	13	2150	2,95	2
2	17	13	1620	3,04	2
2	18	13	2090	3,07	2
3	14	13	1360	3,02	2
3	15	13	1760	3,16	2
3	18	13	1840	3,28	2
3	19	13	1430	3,28	2
3	20	13	1280	3,31	2
3	21	13	1640	3,38	2
4	12	13	1710	3,07	2
4	13	13	1710	3,2	2
4	14	13	1090	3,28	2
4	21	13	1320	3,49	2
4	22	13	1170	3,61	2
4	23	13	620	3,66	2
5	12	13	1660	3,45	2
5	23	13	820	3,86	2
5	24	13	1010	3,96	2
6	11	13	1270	3,66	2
6	12	13	1270	3,68	2
6	24	13	960	3,76	2
6	25	13	340	3,79	2
6	26	13	780	3,77	2
7	10	13	1510	4,01	2
7	11	13	1280	3,99	2
7	26	13	790	3,74	2
7	27	13	1010	3,8	2
8	9	13	1360	4,32	2
8	10	13	1800	4,36	2
8	27	13	860	3,85	2
8	28	13	1030	3,92	2
9	8	13	1720	4,91	2
9	9	13	1610	4,78	2
9	28	13	1370	4,07	2
9	29	13	890	4,27	2
9	30	13	940	4,07	2
10	8	13	2000	5,42	2
10	30	13	1540	4,44	2
10	31	13	1510	4,31	2
11	7	13	910	5,55	2
11	8	13	1320	5,53	2
11	31	13	2270	4,82	2
12	7	13	1240	5,8	2
12	31	13	1540	5,33	2
12	32	13	1430	5,15	2
12	33	13	1220	4,74	2
13	6	13	1380	6,13	2
13	7	13	1850	5,89	2
13	33	13	1810	4,97	2
14	5	13	1230	6,29	2
14	6	13	1340	6,31	2
14	33	13	1710	5,15	2
14	34	13	1680	4,77	2
15	5	13	670	6,87	2
15	34	13	1430	4,79	2
16	4	13	1980	7,45	2
16	5	13	1110	7,73	2
16	34	13	1330	4,61	2
16	35	13	1500	4,15	2
17	4	13	1640	8,23	2
17	34	13	1800	4,44	2
17	35	13	1960	4,07	2
18	4	13	890	8,39	2
18	34	13	1960	4,34	2
19	3	13	1390	7,95	2
19	4	13	1220	8,54	2
19	34	13	1510	4,23	2
20	3	13	1400	7,52	2
20	33	13	1230	4,41	2
20	34	13	1330	4,21	2
21	3	13	1050	6,95	2
21	33	13	2130	4,41	2
22	3	13	1270	6,41	2
22	32	13	1450	4,54	2
22	33	13	1830	4,35	2
23	3	13	1240	5,93	2
23	32	13	1820	4,39	2
24	3	13	940	5,43	2
24	4	13	1440	6,27	2
24	31	13	1560	4,41	2
24	32	13	2910	4,24	2
25	4	13	1250	5,62	2
25	5	13	1430	6,44	2
25	6	13	1470	7,04	2
25	30	13	1840	4,61	2
25	31	13	2820	4,37	2
26	6	13	860	6,46	2
26	7	13	850	6,93	2
26	8	13	1300	7,32	2
26	29	13	1840	4,96	2
26	30	13	2620	4,65	2
27	8	13	1320	6,72	2
27	9	13	1590	6,66	2
27	10	13	1530	6,6	2
27	11	13	1480	6,13	2
27	12	13	1700	5,54	2
27	27	13	1550	5,27	2
27	28	13	1700	5,12	2
27	29	13	2190	4,96	2
28	12	13	1590	5,29	2
28	13	13	1570	4,82	2
28	14	13	1640	4,37	2
28	15	13	1720	3,92	2
28	16	13	1570	3,72	2
28	17	13	1880	3,51	2
28	18	13	1800	3,46	2
28	24	13	1810	4,53	2
28	25	13	1550	4,83	2
28	26	13	1450	5,12	2
28	27	13	1470	5,28	2
29	18	13	1990	3,29	2
29	19	13	2370	3,3	2
29	20	13	2120	3,37	2
29	21	13	1880	3,56	2
29	22	13	2040	3,74	2
29	23	13	2290	4,08	2
29	24	13	1490	4,43	2
2	14	12	2200	3,07	2
2	15	12	1710	3,09	2
2	16	12	1410	2,97	2
2	17	12	1590	2,86	2
2	18	12	2070	2,76	2
2	19	12	2110	2,67	2
3	12	12	1390	3,06	2
3	13	12	1240	3,13	2
3	14	12	1370	3,12	2
3	19	12	1630	2,58	2
3	20	12	1440	2,56	2
3	21	12	1070	2,67	2
4	10	12	1520	2,91	2
4	11	12	1350	3,05	2
4	12	12	1670	3,16	2
4	21	12	1150	2,66	2
4	22	12	850	2,82	2
4	23	12	1720	3,18	2
5	10	12	1340	3,05	2
5	23	12	1610	3,04	2
5	24	12	1460	3,4	2
5	25	12	1960	3,72	2
6	9	12	1600	3,14	2
6	10	12	1020	3,19	2
6	25	12	1640	3,6	2
6	26	12	1790	3,97	2
7	8	12	720	3,61	2
7	9	12	1160	3,54	2
7	26	12	1250	3,85	2
7	27	12	1350	4,18	2
7	28	12	1420	4,36	2
8	7	12	750	4,26	2
8	8	12	980	4,29	2
8	28	12	1280	4,32	2
8	29	12	860	4,61	2
9	7	12	1150	4,97	2
9	29	12	1040	4,71	2
9	30	12	1340	4,72	2
10	6	12	1380	5,57	2
10	7	12	1540	5,47	2
10	30	12	1120	5,07	2
10	31	12	2050	5,21	2
11	6	12	1150	6,14	2
11	31	12	1620	5,73	2
11	32	12	1170	5,71	2
12	5	12	1750	6,44	2
12	6	12	1080	6,62	2
12	32	12	1170	5,94	2
12	33	12	1190	5,71	2
13	5	12	1610	6,95	2
13	33	12	1430	5,89	2
13	34	12	1900	5,57	2
14	4	12	2180	7,14	2
14	5	12	1280	7,64	2
14	34	12	1850	5,46	2
14	35	12	1580	4,88	2
15	4	12	1720	8,01	2
15	35	12	980	4,59	2
16	4	12	1370	8,77	2
16	35	12	1140	4,31	2
16	36	12	2070	3,96	2
17	3	12	1450	8,22	2
17	4	12	1160	8,89	2
17	35	12	1620	4,08	2
18	3	12	1630	8,31	2
18	34	12	1390	4,14	2
18	35	12	1890	3,84	2
19	3	12	1380	7,87	2
19	34	12	1140	4,06	2
20	3	12	1300	7,29	2
20	33	12	1240	4,27	2
20	34	12	1060	4,03	2
21	2	12	1350	5,45	2
21	3	12	1440	6,69	2
21	32	12	1740	4,44	2
21	33	12	1200	4,24	2
22	3	12	1460	6,05	2
22	31	12	1750	4,55	2
22	32	12	1740	4,4	2
23	3	12	1360	5,41	2
23	4	12	1510	6,32	2
23	5	12	1290	7,2	2
23	30	12	1260	4,62	2
23	31	12	1400	4,5	2
24	5	12	1460	6,36	2
24	6	12	1380	6,99	2
24	7	12	1300	7,38	2
24	8	12	1420	7,7	2
24	9	12	1390	7,52	2
24	10	12	1480	7,33	2
24	29	12	1450	4,87	2
24	30	12	1740	4,67	2
25	10	12	1400	6,78	2
25	11	12	1460	6,24	2
25	12	12	1420	5,57	2
25	13	12	1320	4,94	2
25	27	12	1000	5,17	2
25	28	12	1430	5,08	2
25	29	12	2230	5	2
26	13	12	1540	4,53	2
26	14	12	1640	4,05	2
26	15	12	1330	3,59	2
26	26	12	1360	4,89	2
26	27	12	1180	5,09	2
27	15	12	1410	3,41	2
27	16	12	1850	3,2	2
27	17	12	2110	2,98	2
27	18	12	1830	2,95	2
27	24	12	1430	4,11	2
27	25	12	1270	4,42	2
27	26	12	1420	4,72	2
28	18	12	1840	2,82	2
28	19	12	1980	2,89	2
28	20	12	2070	3	2
28	21	12	2040	3,19	2
28	22	12	1700	3,39	2
28	23	12	1920	3,64	2
28	24	12	1460	3,9	2
3	10	15	1250	4,73	2
3	11	15	1320	4,78	2
3	12	15	1200	4,83	2
3	13	15	1300	4,87	2
3	14	15	1050	4,88	2
4	9	15	1490	5,05	2
4	10	15	760	5,02	2
4	14	15	1210	4,88	2
4	15	15	1330	4,84	2
5	8	15	1440	5,18	2
5	9	15	1620	5,15	2
5	15	15	1070	4,65	2
5	16	15	1220	4,61	2
5	17	15	1160	4,58	2
6	7	15	1330	5,35	2
6	8	15	1440	5,23	2
6	17	15	1150	4,34	2
6	18	15	1200	4,35	2
7	6	15	1200	5,68	2
7	7	15	1960	5,5	2
7	18	15	1210	4,17	2
7	19	15	1660	4,19	2
8	5	15	1210	5,86	2
8	6	15	1020	5,75	2
8	19	15	1800	4,12	2
8	20	15	2050	4,15	2
9	5	15	1140	6,12	2
9	20	15	2060	4,08	2
9	21	15	3410	4,14	2
10	4	15	1350	6,4	2
10	5	15	1090	6,01	2
10	21	15	2600	4,11	2
10	22	15	2660	4,18	2
11	4	15	1120	6,33	2
11	22	15	1630	4,13	2
11	23	15	1310	4,23	2
12	3	15	1660	6,42	2
12	4	15	1240	6,23	2
12	23	15	850	4,14	2
13	3	15	1670	6,31	2
13	23	15	610	4,02	2
13	24	15	1530	4,23	2
14	2	15	1500	6,43	2
14	3	15	1320	6,25	2
14	24	15	1230	4,13	2
15	2	15	1810	6,57	2
15	24	15	1380	4,17	2
16	2	15	2030	6,72	2
16	23	15	950	4,07	2
16	24	15	1310	4,2	2
17	2	15	1810	6,94	2
17	23	15	730	4,36	2
18	2	15	1800	7,18	2
18	3	15	2390	7,49	2
18	23	15	740	4,71	2
19	3	15	2420	7,56	2
19	4	15	1180	7,91	2
19	22	15	1120	5,19	2
19	23	15	1040	5,02	2
20	4	15	890	7,64	2
20	5	15	590	7,71	2
20	22	15	1690	5,55	2
21	5	15	900	7,48	2
21	6	15	1090	7,58	2
21	21	15	1510	6,21	2
21	22	15	1640	5,88	2
22	6	15	1490	7,22	2
22	7	15	1440	7,07	2
22	8	15	1660	6,84	2
22	20	15	1450	6,45	2
22	21	15	1660	6,25	2
23	8	15	1430	6,46	2
23	9	15	1410	6,21	2
23	10	15	1240	5,93	2
23	20	15	1840	6,49	2
24	10	15	1220	5,58	2
24	11	15	1320	5,34	2
24	12	15	1350	5,27	2
24	18	15	1770	5,94	2
24	19	15	1840	6,13	2
24	20	15	2190	6,31	2
25	12	15	1230	4,97	2
25	13	15	1070	4,93	2
25	14	15	1120	4,98	2
25	15	15	1120	5,06	2
25	17	15	1410	5,41	2
25	18	15	1640	5,63	2
26	15	15	1250	4,79	2
26	16	15	1330	4,9	2
26	17	15	1320	5,09	2
3	9	14	1790	5,5	3
3	10	14	1490	5,45	3
4	7	14	2010	5,48	3
4	8	14	1210	5,67	3
4	9	14	1170	5,6	3
4	10	14	1690	5,44	3
4	11	14	1570	5,25	3
4	12	14	1460	4,99	3
4	13	14	1570	4,73	3
4	14	14	1280	4,56	3
5	6	14	1500	5,6	3
5	7	14	1510	5,59	3
5	14	14	1300	4,04	3
5	15	14	1300	3,86	3
5	16	14	1430	3,74	3
6	5	14	1400	5,6	3
6	6	14	1140	5,88	3
6	16	14	1160	3,29	3
6	17	14	1090	3,22	3
6	18	14	640	3,21	3
6	19	14	580	3,28	3
7	5	14	1180	5,85	3
7	19	14	700	3,14	3
7	20	14	920	3,23	3
7	21	14	1100	3,41	3
8	4	14	1560	6,1	3
8	5	14	1510	6,11	3
8	21	14	980	3,29	3
8	22	14	1820	3,48	3
9	4	14	910	6,3	3
9	22	14	1630	3,44	3
9	23	14	1290	3,68	3
9	24	14	1040	3,97	3
10	4	14	500	6,46	3
10	24	14	660	3,84	3
10	25	14	1060	4,13	3
11	3	14	1000	6,75	3
11	4	14	610	6,71	3
11	25	14	780	3,95	3
11	26	14	1240	4,35	3
12	3	14	1520	7,15	3
12	26	14	900	4,08	3
12	27	14	1010	4,41	3
13	3	14	1610	7,51	3
13	4	14	1120	7,37	3
13	27	14	380	4,12	3
14	4	14	970	7,7	3
14	27	14	190	4,1	3
14	28	14	840	4,32	3
15	4	14	1060	8,03	3
15	27	14	340	4,08	3
16	4	14	1270	8,18	3
16	5	14	1210	8,18	3
16	26	14	910	4,05	3
16	27	14	610	4,2	3
17	5	14	1370	8,43	3
17	25	14	260	4,21	3
17	26	14	250	4,28	3
18	5	14	1660	8,44	3
18	6	14	1430	8,66	3
18	24	14	750	4,56	3
18	25	14	660	4,5	3
19	6	14	1270	8,38	3
19	7	14	1030	8,22	3
19	23	14	1360	4,89	3
19	24	14	1350	4,84	3
20	7	14	830	7,95	3
20	8	14	1000	7,81	3
20	9	14	1230	7,43	3
20	21	14	1220	5,22	3
20	22	14	1220	5,19	3
20	23	14	1210	5,16	3
21	9	14	1510	7,06	3
21	10	14	1340	6,61	3
21	11	14	1040	6,18	3
21	19	14	1030	5,12	3
21	20	14	1240	5,16	3
21	21	14	1110	5,28	3
22	11	14	1220	5,83	3
22	12	14	1400	5,4	3
22	13	14	1500	4,99	3
22	16	14	1120	4,68	3
22	17	14	1090	4,73	3
22	18	14	1050	4,8	3
22	19	14	1160	4,93	3
23	13	14	1510	4,64	3
23	14	14	1430	4,49	3
23	15	14	1330	4,34	3
23	16	14	1260	4,33	3
3	16	13	1680	3,21	3
3	17	13	1760	3,26	3
4	15	13	1180	3,36	3
4	16	13	1290	3,35	3
4	17	13	1490	3,34	3
4	18	13	1650	3,34	3
4	19	13	2290	3,34	3
4	20	13	1340	3,38	3
5	13	13	1330	3,53	3
5	14	13	830	3,55	3
5	15	13	830	3,57	3
5	20	13	810	3,44	3
5	21	13	850	3,6	3
5	22	13	1140	3,76	3
6	13	13	1390	3,67	3
6	22	13	1340	3,49	3
6	23	13	1460	3,62	3
7	12	13	1220	3,9	3
7	13	13	1510	3,79	3
7	23	13	1660	3,35	3
7	24	13	830	3,52	3
7	25	13	360	3,65	3
8	11	13	1560	4,23	3
8	12	13	1800	4,04	3
8	25	13	850	3,48	3
8	26	13	1200	3,68	3
9	10	13	1420	4,66	3
9	11	13	1490	4,41	3
9	26	13	1260	3,59	3
9	27	13	1360	3,86	3
10	9	13	1920	5,16	3
10	10	13	1280	4,89	3
10	27	13	1760	3,89	3
10	28	13	1590	4,21	3
10	29	13	1440	4,54	3
11	9	13	1320	5,21	3
11	29	13	1240	4,77	3
11	30	13	1660	4,81	3
12	8	13	910	5,64	3
12	9	13	760	5,26	3
12	30	13	1420	5,18	3
13	8	13	980	5,62	3
13	30	13	1200	5,19	3
13	31	13	1210	5,44	3
13	32	13	1560	5,33	3
14	7	13	1530	5,95	3
14	8	13	1390	5,58	3
14	32	13	980	5,45	3
15	6	13	1300	6,8	3
15	7	13	880	6,33	3
15	32	13	1230	5,34	3
15	33	13	830	5,1	3
16	6	13	1140	7,6	3
16	33	13	1000	4,84	3
17	5	13	1290	8,5	3
17	6	13	1090	8,33	3
17	33	13	1690	4,61	3
18	5	13	1070	8,75	3
18	33	13	1770	4,52	3
19	5	13	1260	8,99	3
19	32	13	1510	4,61	3
19	33	13	1380	4,43	3
20	4	13	1330	8,19	3
20	5	13	1250	8,74	3
20	32	13	1810	4,6	3
21	4	13	1090	7,7	3
21	31	13	1830	4,71	3
21	32	13	1810	4,6	3
22	4	13	1330	7,22	3
22	31	13	1850	4,67	3
23	4	13	1480	6,75	3
23	5	13	1570	7,52	3
23	30	13	1970	4,64	3
23	31	13	1370	4,54	3
24	5	13	1710	7,07	3
24	6	13	1550	7,62	3
24	7	13	1550	7,88	3
24	29	13	2290	4,71	3
24	30	13	2230	4,57	3
25	7	13	1390	7,4	3
25	8	13	1450	7,7	3
25	9	13	1640	7,5	3
25	28	13	1680	4,9	3
25	29	13	1760	4,83	3
26	9	13	1560	7,17	3
26	10	13	1690	7,02	3
26	11	13	1610	6,47	3
26	12	13	1710	5,8	3
26	13	13	1790	5,19	3
26	26	13	1570	5,04	3
26	27	13	1320	5,2	3
26	28	13	1530	5,08	3
27	13	13	1820	4,98	3
27	14	13	1880	4,48	3
27	15	13	1540	4	3
27	16	13	1660	3,83	3
27	17	13	2260	3,66	3
27	18	13	1910	3,64	3
27	19	13	1830	3,68	3
27	23	13	1740	4,25	3
27	24	13	1330	4,53	3
27	25	13	1490	4,82	3
27	26	13	1590	5,11	3
28	19	13	2440	3,48	3
28	20	13	2100	3,55	3
28	21	13	1930	3,7	3
28	22	13	1870	3,86	3
28	23	13	2140	4,19	3
3	15	12	1480	3,1	3
3	16	12	1200	2,94	3
3	17	12	1290	2,79	3
3	18	12	1560	2,67	3
4	13	12	1260	3,2	3
4	14	12	960	3,16	3
4	15	12	1070	3,12	3
4	18	12	1720	2,59	3
4	19	12	1280	2,49	3
4	20	12	1000	2,49	3
5	11	12	1090	3,11	3
5	12	12	1220	3,15	3
5	13	12	1380	3,13	3
5	20	12	870	2,38	3
5	21	12	970	2,52	3
5	22	12	1480	2,67	3
6	11	12	1060	3,17	3
6	22	12	1640	2,51	3
6	23	12	1380	2,87	3
6	24	12	1380	3,23	3
7	10	12	1390	3,47	3
7	11	12	1420	3,35	3
7	24	12	1010	3,07	3
7	25	12	1100	3,45	3
8	9	12	1340	4,07	3
8	10	12	1330	3,86	3
8	25	12	960	3,27	3
8	26	12	1290	3,67	3
8	27	12	1280	4,04	3
9	8	12	1600	4,91	3
9	9	12	1710	4,58	3
9	27	12	1430	3,93	3
9	28	12	1620	4,32	3
10	8	12	1350	5,35	3
10	28	12	1200	4,44	3
10	29	12	1040	4,91	3
11	7	12	1230	5,98	3
11	8	12	990	5,8	3
11	29	12	1210	5,12	3
11	30	12	1110	5,43	3
12	7	12	920	6,39	3
12	30	12	1800	5,58	3
12	31	12	690	5,93	3
13	6	12	1040	7,09	3
13	7	12	1040	6,79	3
13	31	12	940	6,08	3
13	32	12	1190	6,12	3
14	6	12	820	7,73	3
14	32	12	1360	5,95	3
14	33	12	1530	5,75	3
15	5	12	1480	8,51	3
15	6	12	1190	8,55	3
15	33	12	2080	5,28	3
15	34	12	1610	5,05	3
16	5	12	1360	9,26	3
16	34	12	1840	4,67	3
17	5	12	1160	9,41	3
17	33	12	1690	4,64	3
17	34	12	1770	4,4	3
18	4	12	1190	9,01	3
18	5	12	1460	9,55	3
18	33	12	1350	4,42	3
19	4	12	1440	8,62	3
19	32	12	1450	4,58	3
19	33	12	1000	4,33	3
20	4	12	1370	8,09	3
20	31	12	1420	4,67	3
20	32	12	1690	4,51	3
21	4	12	1170	7,53	3
21	30	12	1270	4,69	3
21	31	12	1820	4,6	3
22	4	12	1210	6,93	3
22	5	12	1200	7,75	3
22	6	12	1620	8,26	3
22	29	12	2030	4,75	3
22	30	12	1570	4,65	3
23	6	12	1630	7,81	3
23	7	12	1520	8,11	3
23	8	12	1470	8,35	3
23	9	12	1400	8,12	3
23	10	12	1290	7,88	3
23	11	12	1780	7,31	3
23	28	12	1550	4,75	3
23	29	12	1760	4,73	3
24	11	12	1430	6,77	3
24	12	12	1340	6,1	3
24	13	12	1520	5,45	3
24	14	12	1330	4,84	3
24	26	12	1670	4,79	3
24	27	12	1570	4,97	3
24	28	12	1510	4,92	3
25	14	12	1590	4,37	3
25	15	12	1300	3,83	3
25	16	12	1460	3,63	3
25	25	12	1530	4,64	3
25	26	12	1470	4,96	3
26	16	12	1550	3,38	3
26	17	12	1620	3,18	3
26	18	12	1560	3,14	3
26	19	12	1590	3,18	3
26	23	12	1070	3,93	3
26	24	12	1140	4,25	3
26	25	12	1380	4,57	3
27	19	12	1700	3,01	3
27	20	12	1460	3,11	3
27	21	12	1890	3,31	3
27	22	12	1450	3,5	3
27	23	12	1390	3,81	3
4	11	15	1300	4,99	3
4	12	15	1290	4,96	3
4	13	15	910	4,92	3
5	10	15	1190	5,04	3
5	11	15	1310	4,92	3
5	13	15	1090	4,75	3
5	14	15	1270	4,69	3
6	9	15	1290	5,08	3
6	10	15	1340	4,86	3
6	14	15	970	4,37	3
6	15	15	1150	4,35	3
6	16	15	1150	4,34	3
7	8	15	1790	5,25	3
7	9	15	1570	4,99	3
7	16	15	1410	4,09	3
7	17	15	1300	4,13	3
8	7	15	1350	5,48	3
8	8	15	1160	5,15	3
8	17	15	1000	4,01	3
8	18	15	1120	4,1	3
9	6	15	920	5,83	3
9	7	15	1280	5,45	3
9	18	15	900	4,02	3
9	19	15	1310	4,05	3
10	6	15	1310	5,62	3
10	19	15	970	4,01	3
10	20	15	1560	4,05	3
11	5	15	1360	5,84	3
11	6	15	1530	5,36	3
11	20	15	1070	4,02	3
11	21	15	1700	4,08	3
12	5	15	1370	5,72	3
12	21	15	1790	3,99	3
12	22	15	1130	4,04	3
13	4	15	1300	6,1	3
13	5	15	1480	5,64	3
13	22	15	780	3,91	3
14	4	15	1090	6,05	3
14	22	15	1190	3,81	3
14	23	15	580	3,92	3
15	3	15	1620	6,54	3
15	4	15	1080	6,47	3
15	22	15	1260	3,91	3
15	23	15	1120	3,99	3
16	3	15	1850	6,82	3
16	22	15	740	4	3
17	3	15	1640	7,15	3
17	4	15	1590	7,33	3
17	22	15	850	4,36	3
18	4	15	1880	7,77	3
18	5	15	1800	7,74	3
18	21	15	1300	4,88	3
18	22	15	1010	4,8	3
19	5	15	1100	7,94	3
19	6	15	1170	7,97	3
19	21	15	1350	5,35	3
20	6	15	790	7,78	3
20	7	15	1380	7,65	3
20	20	15	1510	5,96	3
20	21	15	1470	5,79	3
21	7	15	1370	7,44	3
21	8	15	1440	7,23	3
21	9	15	1560	6,96	3
21	19	15	1270	6,38	3
21	20	15	1320	6,41	3
22	9	15	1740	6,58	3
22	10	15	1620	6,26	3
22	11	15	1370	5,95	3
22	19	15	1480	6,36	3
23	11	15	1190	5,66	3
23	12	15	1200	5,56	3
23	13	15	1400	5,46	3
23	17	15	1150	5,97	3
23	18	15	1240	6,19	3
23	19	15	1800	6,34	3
24	13	15	1120	5,2	3
24	14	15	790	5,25	3
24	15	15	870	5,35	3
24	16	15	1140	5,49	3
24	17	15	1600	5,72	3
25	16	15	1200	5,2	3
5	8	14	1270	5,58	4
5	9	14	900	5,36	4
5	10	14	1240	5,08	4
5	11	14	1170	4,79	4
5	12	14	1230	4,51	4
5	13	14	1370	4,23	4
6	7	14	1260	5,67	4
6	8	14	1490	5,46	4
6	13	14	1170	3,77	4
6	14	14	1570	3,58	4
6	15	14	1120	3,4	4
7	6	14	890	5,97	4
7	7	14	1380	5,6	4
7	15	14	1160	3,18	4
7	16	14	960	3,09	4
7	17	14	800	3,05	4
7	18	14	910	3,05	4
8	6	14	1110	6,06	4
8	18	14	840	2,89	4
8	19	14	870	2,99	4
8	20	14	740	3,1	4
9	5	14	1780	6,16	4
9	6	14	1850	5,97	4
9	20	14	780	3,1	4
9	21	14	1230	3,27	4
10	5	14	1410	6,18	4
10	21	14	1610	3,27	4
10	22	14	1340	3,41	4
10	23	14	940	3,61	4
11	5	14	1170	6,31	4
11	23	14	960	3,54	4
11	24	14	800	3,71	4
12	4	14	840	7,04	4
12	5	14	750	6,57	4
12	24	14	1140	3,57	4
12	25	14	820	3,74	4
13	5	14	920	6,87	4
13	25	14	910	3,57	4
13	26	14	820	3,85	4
14	5	14	1290	7,37	4
14	26	14	720	3,86	4
15	5	14	1330	7,87	4
15	6	14	870	7,68	4
15	25	14	910	3,66	4
15	26	14	920	3,87	4
16	6	14	1240	8,14	4
16	24	14	600	3,9	4
16	25	14	450	3,91	4
17	6	14	1670	8,55	4
17	7	14	1500	8,3	4
17	23	14	830	4,31	4
17	24	14	600	4,24	4
18	7	14	1380	8,47	4
18	8	14	1440	8,27	4
18	22	14	1150	4,74	4
18	23	14	1030	4,63	4
19	8	14	1180	8,05	4
19	9	14	1410	7,7	4
19	10	14	1190	7,29	4
19	20	14	1460	5,18	4
19	21	14	1070	5,07	4
19	22	14	1430	4,97	4
20	10	14	1240	6,96	4
20	11	14	1170	6,53	4
20	12	14	1120	6,13	4
20	18	14	1310	5,37	4
20	19	14	1130	5,31	4
20	20	14	1320	5,25	4
21	12	14	1010	5,76	4
21	13	14	1090	5,37	4
21	14	14	990	5,21	4
21	15	14	1180	5,05	4
21	16	14	1130	5,03	4
21	17	14	910	5,06	4
21	18	14	980	5,09	4
22	14	14	1260	4,84	4
22	15	14	1220	4,69	4
5	16	13	1500	3,49	4
5	17	13	1190	3,42	4
5	18	13	1500	3,39	4
5	19	13	1770	3,39	4
6	14	13	1440	3,6	4
6	15	13	1660	3,54	4
6	16	13	1660	3,43	4
6	19	13	1020	3,21	4
6	20	13	890	3,23	4
6	21	13	870	3,36	4
7	14	13	1610	3,64	4
7	21	13	1030	3,09	4
7	22	13	1030	3,18	4
8	13	13	1270	3,85	4
8	14	13	1290	3,63	4
8	22	13	770	2,93	4
8	23	13	1250	3,11	4
8	24	13	960	3,29	4
9	12	13	1530	4,13	4
9	13	13	890	3,85	4
9	24	13	1330	3,05	4
9	25	13	1490	3,3	4
10	11	13	1170	4,55	4
10	12	13	1230	4,19	4
10	25	13	1130	3,16	4
10	26	13	1230	3,53	4
11	10	13	1160	4,89	4
11	11	13	1250	4,54	4
11	26	13	1190	3,55	4
11	27	13	1610	3,95	4
11	28	13	1460	4,36	4
12	10	13	680	4,89	4
12	28	13	1680	4,51	4
12	29	13	940	5,01	4
13	9	13	640	5,2	4
13	10	13	1100	4,77	4
13	29	13	1600	4,93	4
14	9	13	1260	5,12	4
14	29	13	1650	4,79	4
14	30	13	1370	5,14	4
14	31	13	1660	5,48	4
15	8	13	1140	5,84	4
15	9	13	1370	5,31	4
15	31	13	2060	5,32	4
16	7	13	1010	7	4
16	8	13	920	6,4	4
16	31	13	2030	4,95	4
16	32	13	1710	5	4
17	7	13	1340	7,64	4
17	32	13	1840	4,71	4
18	6	13	1320	8,67	4
18	7	13	1180	8,11	4
18	31	13	1550	4,64	4
18	32	13	1850	4,66	4
19	6	13	1220	9,02	4
19	31	13	1540	4,65	4
20	6	13	1180	8,91	4
20	30	13	1350	4,6	4
20	31	13	1270	4,68	4
21	5	13	1250	8,36	4
21	6	13	1320	8,68	4
21	30	13	1320	4,7	4
22	5	13	1260	7,95	4
22	6	13	1490	8,39	4
22	29	13	1280	4,76	4
22	30	13	1520	4,72	4
23	6	13	1620	8,01	4
23	7	13	1520	8,18	4
23	8	13	1330	8,31	4
23	28	13	1550	4,69	4
23	29	13	1550	4,73	4
24	8	13	1450	8,08	4
24	9	13	1570	7,83	4
24	10	13	1750	7,58	4
24	27	13	1760	4,73	4
24	28	13	1890	4,72	4
25	10	13	1890	7,3	4
25	11	13	1770	6,76	4
25	12	13	1530	6,13	4
25	13	13	1680	5,55	4
25	14	13	1540	5,06	4
25	25	13	1070	4,6	4
25	26	13	1290	4,82	4
25	27	13	1490	4,97	4
26	14	13	1460	4,67	4
26	15	13	1620	4,17	4
26	16	13	1830	4,03	4
26	17	13	1970	3,89	4
26	18	13	1810	3,88	4
26	19	13	1520	3,93	4
26	20	13	1680	3,98	4
26	22	13	1930	4,09	4
26	23	13	1700	4,3	4
26	24	13	1240	4,51	4
26	25	13	1250	4,76	4
27	20	13	1730	3,74	4
27	21	13	1910	3,86	4
27	22	13	1700	3,97	4
4	16	12	1050	2,91	4
4	17	12	1240	2,71	4
5	14	12	1090	3,05	4
5	15	12	1190	2,97	4
5	16	12	1410	2,78	4
5	17	12	1530	2,6	4
5	18	12	1300	2,48	4
5	19	12	1050	2,39	4
6	12	12	900	3,13	4
6	13	12	830	3,05	4
6	14	12	1380	2,93	4
6	19	12	1050	2,28	4
6	20	12	850	2,26	4
6	21	12	860	2,38	4
7	12	12	1590	3,21	4
7	21	12	870	2,33	4
7	22	12	1230	2,41	4
7	23	12	1270	2,74	4
8	11	12	1290	3,62	4
8	12	12	1570	3,38	4
8	23	12	1010	2,64	4
8	24	12	940	2,91	4
9	10	12	1280	4,26	4
9	11	12	1180	3,92	4
9	24	12	1430	2,79	4
9	25	12	1110	3,13	4
9	26	12	1220	3,53	4
10	9	12	1240	5,01	4
10	10	12	1220	4,66	4
10	26	12	1050	3,55	4
10	27	12	860	3,97	4
11	9	12	940	5,43	4
11	27	12	720	4,01	4
11	28	12	830	4,56	4
12	8	12	1120	6,14	4
12	9	12	1260	5,72	4
12	28	12	1520	4,63	4
12	29	12	1650	5,21	4
13	8	12	1520	6,47	4
13	29	12	1430	5,29	4
13	30	12	1650	5,69	4
14	7	12	1250	7,36	4
14	8	12	1030	6,96	4
14	30	12	1750	5,55	4
14	31	12	1600	5,92	4
15	7	12	1080	8,1	4
15	31	12	1770	5,44	4
15	32	12	1480	5,45	4
16	6	12	1310	9,28	4
16	7	12	1140	8,76	4
16	32	12	1740	5	4
16	33	12	2070	4,86	4
17	6	12	1070	9,46	4
17	32	12	1810	4,84	4
18	6	12	1440	9,64	4
18	31	12	1930	4,83	4
18	32	12	1560	4,68	4
19	5	12	1440	9,22	4
19	6	12	1430	9,4	4
19	30	12	1260	4,78	4
19	31	12	1220	4,75	4
20	5	12	1340	8,77	4
20	29	12	1370	4,79	4
20	30	12	1060	4,74	4
21	5	12	1340	8,28	4
21	6	12	1620	8,68	4
21	7	12	1390	8,66	4
21	28	12	1570	4,76	4
21	29	12	1590	4,77	4
22	7	12	1670	8,41	4
22	8	12	1530	8,5	4
22	9	12	1330	8,2	4
22	10	12	1430	7,89	4
22	11	12	1740	7,4	4
22	12	12	1840	6,84	4
22	27	12	1620	4,75	4
22	28	12	1390	4,75	4
23	12	12	1670	6,64	4
23	13	12	1810	5,97	4
23	14	12	1670	5,31	4
23	15	12	1380	4,68	4
23	25	12	1200	4,38	4
23	26	12	2070	4,62	4
23	27	12	1800	4,78	4
24	15	12	1260	4,26	4
24	16	12	1910	4,06	4
24	17	12	1890	3,86	4
24	24	12	1320	4,26	4
24	25	12	1220	4,51	4
25	17	12	1610	3,43	4
25	18	12	1550	3,38	4
25	19	12	1640	3,4	4
25	20	12	1250	3,45	4
25	22	12	1530	3,71	4
25	23	12	1590	4,02	4
25	24	12	1290	4,32	4
26	20	12	1090	3,26	4
26	21	12	1570	3,43	4
26	22	12	1530	3,6	4
5	12	15	1240	4,84	4
6	11	15	1130	4,66	4
6	12	15	1180	4,54	4
6	13	15	1440	4,42	4
7	10	15	1190	4,7	4
7	11	15	1060	4,42	4
7	13	15	970	4,13	4
7	14	15	1180	4,08	4
7	15	15	1400	4,08	4
8	9	15	1190	4,85	4
8	10	15	1260	4,56	4
8	15	15	980	3,91	4
8	16	15	1250	3,93	4
9	8	15	1010	5,06	4
9	9	15	810	4,71	4
9	16	15	1340	3,77	4
9	17	15	1010	3,9	4
10	7	15	1350	5,23	4
10	8	15	1160	4,86	4
10	17	15	1020	3,81	4
10	18	15	1030	3,96	4
11	7	15	1430	4,98	4
11	18	15	1210	3,9	4
11	19	15	1130	3,97	4
12	6	15	1650	5,22	4
12	7	15	1380	4,86	4
12	19	15	1190	3,89	4
12	20	15	1400	3,94	4
13	6	15	1460	5,18	4
13	20	15	1650	3,8	4
13	21	15	1680	3,85	4
14	5	15	1330	5,65	4
14	6	15	1340	5,25	4
14	21	15	1040	3,74	4
15	5	15	1690	6,17	4
15	21	15	640	3,86	4
16	4	15	1280	6,89	4
16	5	15	1490	6,69	4
16	21	15	450	3,97	4
17	5	15	1890	7,21	4
17	6	15	1950	7,1	4
17	20	15	1400	4,43	4
17	21	15	1120	4,38	4
18	6	15	2180	7,7	4
18	7	15	1380	7,58	4
18	20	15	1210	4,97	4
19	7	15	1350	7,85	4
19	8	15	1660	7,68	4
19	19	15	1890	5,55	4
19	20	15	1300	5,48	4
20	8	15	1350	7,46	4
20	9	15	1420	7,19	4
20	10	15	1420	6,82	4
20	18	15	1600	6	4
20	19	15	1510	5,98	4
21	10	15	1730	6,6	4
21	11	15	1430	6,25	4
21	12	15	1430	6,08	4
21	18	15	1140	6,35	4
22	12	15	1190	5,82	4
22	13	15	1390	5,69	4
22	14	15	1520	5,7	4
22	16	15	990	5,9	4
22	17	15	920	6,08	4
22	18	15	890	6,27	4
23	14	15	1240	5,5	4
23	15	15	1170	5,61	4
23	16	15	1190	5,75	4
6	9	14	1580	5,11	5
6	10	14	1550	4,72	5
6	11	14	940	4,37	5
6	12	14	870	4,07	5
7	8	14	840	5,23	5
7	9	14	1610	4,82	5
7	12	14	750	3,75	5
7	13	14	1170	3,49	5
7	14	14	1380	3,33	5
8	7	14	1430	5,54	5
8	8	14	1390	5,01	5
8	14	14	1310	3,09	5
8	15	14	1220	2,96	5
8	16	14	840	2,9	5
8	17	14	900	2,87	5
9	7	14	1510	5,41	5
9	17	14	1310	2,86	5
9	18	14	990	2,88	5
9	19	14	720	2,99	5
10	6	14	1690	5,85	5
10	7	14	1360	5,27	5
10	19	14	1070	3,01	5
10	20	14	1170	3,13	5
11	6	14	890	5,9	5
11	20	14	1150	3,22	5
11	21	14	1660	3,31	5
11	22	14	1250	3,4	5
12	6	14	770	6,09	5
12	22	14	970	3,4	5
12	23	14	1010	3,47	5
13	6	14	1260	6,36	5
13	23	14	1180	3,42	5
13	24	14	1050	3,46	5
14	6	14	1300	7,02	5
14	7	14	1190	6,54	5
14	24	14	910	3,54	5
14	25	14	960	3,62	5
15	7	14	1030	7,27	5
15	23	14	1140	3,66	5
15	24	14	740	3,62	5
16	7	14	1440	7,81	5
16	8	14	1230	7,48	5
16	22	14	1040	4,07	5
16	23	14	1240	3,96	5
17	8	14	1280	8,04	5
17	9	14	1390	7,75	5
17	21	14	1470	4,65	5
17	22	14	1110	4,44	5
18	9	14	1400	7,96	5
18	10	14	1340	7,62	5
18	11	14	1310	7,27	5
18	19	14	1460	5,27	5
18	20	14	1340	5,09	5
18	21	14	1110	4,92	5
19	11	14	1380	6,9	5
19	12	14	1220	6,52	5
19	13	14	1360	6,15	5
19	17	14	1260	5,49	5
19	18	14	1340	5,42	5
19	19	14	1290	5,3	5
20	13	14	1380	5,74	5
20	14	14	1380	5,58	5
20	15	14	1420	5,42	5
20	16	14	1160	5,38	5
20	17	14	1110	5,39	5
6	17	13	1430	3,31	5
6	18	13	1410	3,25	5
7	15	13	1540	3,49	5
7	16	13	1440	3,35	5
7	17	13	1360	3,2	5
7	18	13	1480	3,1	5
7	19	13	1140	3,02	5
7	20	13	1130	3	5
8	15	13	1040	3,42	5
8	20	13	1070	2,82	5
8	21	13	1010	2,87	5
9	14	13	900	3,59	5
9	15	13	1050	3,33	5
9	21	13	1050	2,69	5
9	22	13	860	2,71	5
9	23	13	1030	2,88	5
10	13	13	1000	3,85	5
10	14	13	860	3,56	5
10	23	13	1060	2,7	5
10	24	13	1130	2,86	5
11	12	13	1070	4,18	5
11	13	13	970	3,86	5
11	24	13	960	2,86	5
11	25	13	1020	3,16	5
12	11	13	1300	4,53	5
12	12	13	1080	4,18	5
12	25	13	920	3,17	5
12	26	13	1110	3,57	5
12	27	13	1350	4,01	5
13	11	13	1130	4,42	5
13	27	13	1550	3,89	5
13	28	13	1600	4,41	5
14	10	13	1320	4,65	5
14	11	13	1180	4,3	5
14	28	13	1210	4,27	5
15	10	13	1140	4,77	5
15	28	13	1270	4,09	5
15	29	13	1400	4,56	5
15	30	13	1760	4,94	5
16	9	13	1060	5,77	5
16	10	13	820	5,13	5
16	30	13	1790	4,61	5
17	8	13	1150	6,96	5
17	9	13	860	6,26	5
17	30	13	860	4,33	5
17	31	13	1410	4,64	5
18	8	13	1020	7,54	5
18	30	13	790	4,42	5
19	7	13	1090	8,58	5
19	8	13	1280	8,13	5
19	29	13	1370	4,35	5
19	30	13	1610	4,5	5
20	7	13	1280	8,65	5
20	29	13	1120	4,51	5
21	7	13	1520	8,62	5
21	28	13	1260	4,55	5
21	29	13	1300	4,68	5
22	7	13	1610	8,47	5
22	8	13	1710	8,52	5
22	9	13	1430	8,26	5
22	27	13	1900	4,6	5
22	28	13	1170	4,68	5
23	9	13	1360	8,05	5
23	10	13	1640	7,79	5
23	11	13	1620	7,39	5
23	26	13	1480	4,55	5
23	27	13	1750	4,66	5
24	11	13	1710	7,06	5
24	12	13	1400	6,45	5
24	13	13	2030	5,9	5
24	14	13	1990	5,44	5
24	15	13	1600	5	5
24	24	13	1990	4,33	5
24	25	13	1390	4,43	5
24	26	13	1440	4,61	5
25	15	13	1560	4,58	5
25	16	13	1800	4,45	5
25	17	13	1610	4,32	5
25	18	13	1700	4,29	5
25	19	13	1760	4,31	5
25	20	13	1930	4,31	5
25	21	13	1650	4,27	5
25	22	13	1520	4,24	5
25	23	13	1610	4,33	5
25	24	13	1620	4,42	5
26	21	13	1750	4,03	5
6	15	12	1360	2,81	5
6	16	12	1390	2,65	5
6	17	12	1450	2,49	5
6	18	12	1110	2,38	5
7	13	12	1160	3,07	5
7	14	12	1040	2,91	5
7	15	12	1350	2,76	5
7	18	12	1040	2,38	5
7	19	12	1060	2,28	5
7	20	12	750	2,24	5
8	13	12	1170	3,16	5
8	20	12	890	2,3	5
8	21	12	1090	2,33	5
8	22	12	990	2,37	5
9	12	12	1110	3,58	5
9	13	12	920	3,29	5
9	22	12	1020	2,35	5
9	23	12	1170	2,57	5
10	11	12	1250	4,3	5
10	12	12	1100	3,93	5
10	23	12	1180	2,61	5
10	24	12	1220	2,81	5
10	25	12	1240	3,14	5
11	10	12	890	5,07	5
11	11	12	1030	4,67	5
11	25	12	1340	3,15	5
11	26	12	1130	3,56	5
12	10	12	1130	5,29	5
12	26	12	1210	3,6	5
12	27	12	1350	4,06	5
13	9	12	1460	5,98	5
13	10	12	1860	5,49	5
13	27	12	1210	4,1	5
13	28	12	1230	4,7	5
14	9	12	1040	6,38	5
14	28	12	870	4,62	5
14	29	12	1470	5,18	5
15	8	12	860	7,62	5
15	9	12	1210	6,91	5
15	29	12	1510	4,87	5
15	30	12	1460	5,16	5
16	8	12	1480	8,21	5
16	30	12	840	4,82	5
16	31	12	1280	5,01	5
17	7	12	1050	8,99	5
17	8	12	1760	8,49	5
17	30	12	950	4,82	5
17	31	12	2000	4,92	5
18	7	12	1180	9,22	5
18	29	12	1370	4,8	5
18	30	12	1420	4,82	5
19	7	12	1620	9,1	5
19	28	12	1170	4,69	5
19	29	12	1440	4,81	5
20	6	12	1380	9,05	5
20	7	12	1300	8,89	5
20	8	12	1300	8,7	5
20	27	12	1580	4,67	5
20	28	12	1570	4,73	5
21	8	12	1510	8,61	5
21	9	12	1520	8,23	5
21	10	12	1580	7,86	5
21	11	12	1450	7,45	5
21	12	12	1600	7,02	5
21	13	12	1650	6,56	5
21	26	12	1350	4,62	5
21	27	12	1510	4,74	5
22	13	12	1870	6,27	5
22	14	12	1510	5,69	5
22	15	12	1790	5,12	5
22	16	12	1510	4,86	5
22	24	12	1510	4,26	5
22	25	12	1380	4,42	5
22	26	12	1550	4,61	5
23	16	12	1600	4,48	5
23	17	12	1260	4,28	5
23	18	12	1250	4,18	5
23	23	12	1840	4,07	5
23	24	12	1490	4,19	5
24	18	12	1780	3,78	5
24	19	12	1530	3,76	5
24	20	12	1130	3,76	5
24	21	12	1410	3,8	5
24	22	12	1240	3,83	5
24	23	12	1460	4,05	5
25	21	12	1370	3,58	5
7	12	15	1080	4,28	5
8	11	15	1080	4,29	5
8	12	15	1110	4,13	5
8	13	15	1240	3,97	5
8	14	15	890	3,92	5
9	10	15	880	4,43	5
9	11	15	1220	4,15	5
9	14	15	960	3,76	5
9	15	15	1280	3,74	5
10	9	15	1050	4,54	5
10	10	15	640	4,31	5
10	15	15	1490	3,63	5
10	16	15	1390	3,66	5
11	8	15	1340	4,64	5
11	9	15	1190	4,36	5
11	16	15	1280	3,56	5
11	17	15	1230	3,73	5
12	8	15	1210	4,54	5
12	17	15	1370	3,68	5
12	18	15	1180	3,84	5
13	7	15	1150	4,86	5
13	8	15	1040	4,57	5
13	18	15	1330	3,77	5
13	19	15	1180	3,79	5
14	7	15	1230	4,95	5
14	19	15	1420	3,72	5
14	20	15	1760	3,7	5
15	6	15	1320	5,87	5
15	7	15	1280	5,63	5
15	20	15	1070	3,84	5
16	6	15	1250	6,49	5
16	7	15	1440	6,31	5
16	19	15	1190	4,08	5
16	20	15	800	3,98	5
17	7	15	1450	6,95	5
17	8	15	1220	6,79	5
17	19	15	1150	4,53	5
18	8	15	1360	7,42	5
18	9	15	1330	7,18	5
18	18	15	1190	5,15	5
18	19	15	1030	5,06	5
19	9	15	1410	7,42	5
19	10	15	1480	7,03	5
19	11	15	1430	6,65	5
19	17	15	1040	5,63	5
19	18	15	1580	5,61	5
20	11	15	1530	6,45	5
20	12	15	1880	6,21	5
20	13	15	1470	5,97	5
20	17	15	1110	5,93	5
21	13	15	1370	5,91	5
21	14	15	1480	5,9	5
21	15	15	1310	5,96	5
21	16	15	1220	6,05	5
21	17	15	1250	6,2	5
22	15	15	1190	5,78	5
7	10	14	1500	4,39	6
7	11	14	1030	4,02	6
8	9	14	1370	4,52	6
8	10	14	1170	4,05	6
8	11	14	940	3,68	6
8	12	14	940	3,44	6
8	13	14	1080	3,22	6
9	8	14	2060	4,85	6
9	9	14	1250	4,37	6
9	13	14	1290	3,19	6
9	14	14	1540	3,07	6
9	15	14	1560	2,95	6
9	16	14	1350	2,89	6
10	8	14	1390	4,69	6
10	16	14	1890	2,92	6
10	17	14	1330	2,89	6
10	18	14	1260	2,9	6
11	7	14	1770	5,31	6
11	8	14	1350	4,73	6
11	18	14	980	3,04	6
11	19	14	1120	3,13	6
12	7	14	1810	5,53	6
12	19	14	1140	3,34	6
12	20	14	1260	3,4	6
12	21	14	1660	3,4	6
13	7	14	1580	5,82	6
13	8	14	1580	5,27	6
13	21	14	1730	3,51	6
13	22	14	870	3,43	6
14	8	14	1360	6,07	6
14	22	14	840	3,59	6
14	23	14	760	3,54	6
15	8	14	1130	6,86	6
15	9	14	940	6,54	6
15	21	14	1130	3,96	6
15	22	14	750	3,75	6
16	9	14	1470	7,17	6
16	10	14	1240	6,88	6
16	20	14	1410	4,51	6
16	21	14	1260	4,29	6
17	10	14	1340	7,44	6
17	11	14	1220	7,13	6
17	12	14	1220	6,79	6
17	18	14	1190	5,23	6
17	19	14	1300	5,05	6
17	20	14	1360	4,86	6
18	12	14	1270	6,92	6
18	13	14	1250	6,56	6
18	14	14	1400	6,23	6
18	16	14	1340	5,71	6
18	17	14	1280	5,59	6
18	18	14	1220	5,45	6
19	14	14	1600	5,91	6
19	15	14	1390	5,66	6
19	16	14	1010	5,55	6
8	16	13	1210	3,26	6
8	17	13	1080	3,09	6
8	18	13	1220	2,97	6
8	19	13	1150	2,86	6
9	16	13	1070	3,16	6
9	19	13	1160	2,74	6
9	20	13	940	2,67	6
10	15	13	1230	3,27	6
10	16	13	1110	3,09	6
10	20	13	1140	2,56	6
10	21	13	1130	2,55	6
10	22	13	950	2,54	6
11	14	13	1250	3,57	6
11	15	13	1330	3,29	6
11	22	13	1090	2,56	6
11	23	13	1050	2,71	6
12	13	13	850	3,86	6
12	14	13	1160	3,59	6
12	23	13	970	2,71	6
12	24	13	900	2,86	6
13	12	13	1320	4,09	6
13	13	13	1190	3,81	6
13	24	13	1010	2,85	6
13	25	13	1100	3,13	6
13	26	13	1160	3,49	6
14	12	13	1090	3,99	6
14	26	13	1010	3,39	6
14	27	13	1350	3,75	6
15	11	13	870	4,41	6
15	12	13	1240	4,11	6
15	27	13	1080	3,61	6
16	11	13	760	4,74	6
16	27	13	1330	3,48	6
16	28	13	1330	3,87	6
16	29	13	1180	4,26	6
17	10	13	900	5,55	6
17	11	13	830	5,15	6
17	29	13	940	4,03	6
18	9	13	910	6,93	6
18	10	13	1630	6,31	6
18	28	13	1280	3,92	6
18	29	13	1070	4,19	6
19	9	13	1480	7,6	6
19	28	13	1140	4,12	6
20	8	13	1370	8,37	6
20	9	13	1680	7,95	6
20	27	13	1750	4,16	6
20	28	13	1190	4,34	6
21	8	13	1550	8,53	6
21	9	13	1620	8,2	6
21	10	13	1560	7,88	6
21	26	13	2060	4,34	6
21	27	13	1800	4,43	6
22	10	13	1660	8	6
22	11	13	1840	7,73	6
22	12	13	1970	7,44	6
22	25	13	1510	4,42	6
22	26	13	1880	4,51	6
23	12	13	1660	6,94	6
23	13	13	1650	6,5	6
23	14	13	1940	6,08	6
23	15	13	1820	5,68	6
23	16	13	1830	5,45	6
23	23	13	1710	4,45	6
23	24	13	1720	4,37	6
23	25	13	1660	4,42	6
24	16	13	1870	4,87	6
24	17	13	1660	4,75	6
24	18	13	1600	4,71	6
24	19	13	1770	4,69	6
24	20	13	1580	4,63	6
24	21	13	1470	4,51	6
24	22	13	1370	4,39	6
24	23	13	1690	4,36	6
7	16	12	1260	2,62	6
7	17	12	1050	2,49	6
8	14	12	1010	2,97	6
8	15	12	1310	2,79	6
8	16	12	1120	2,68	6
8	17	12	880	2,57	6
8	18	12	1180	2,46	6
8	19	12	1120	2,36	6
9	14	12	1010	3,07	6
9	19	12	1410	2,43	6
9	20	12	1190	2,36	6
9	21	12	1300	2,35	6
10	13	12	1170	3,6	6
10	14	12	1450	3,33	6
10	21	12	1240	2,41	6
10	22	12	1100	2,41	6
11	12	12	1430	4,27	6
11	13	12	1360	3,9	6
11	22	12	1200	2,47	6
11	23	12	1160	2,64	6
11	24	12	1000	2,82	6
12	11	12	1060	4,89	6
12	12	12	1690	4,5	6
12	24	12	1070	2,86	6
12	25	12	1220	3,19	6
13	11	12	1630	5,09	6
13	25	12	1140	3,23	6
13	26	12	1350	3,64	6
14	10	12	1500	5,79	6
14	11	12	1470	5,37	6
14	26	12	1260	3,64	6
14	27	12	970	4,06	6
15	10	12	1200	6,21	6
15	27	12	1170	3,93	6
15	28	12	1090	4,4	6
16	9	12	1470	7,42	6
16	10	12	1760	6,63	6
16	28	12	1050	4,24	6
16	29	12	1180	4,62	6
17	9	12	1520	7,78	6
17	28	12	1330	4,43	6
17	29	12	1210	4,71	6
18	8	12	1420	8,77	6
18	9	12	1610	8,13	6
18	27	12	1280	4,42	6
18	28	12	1290	4,61	6
19	8	12	1120	8,77	6
19	9	12	1230	8,22	6
19	26	12	1430	4,42	6
19	27	12	1430	4,56	6
20	9	12	1400	8,24	6
20	10	12	1550	7,78	6
20	11	12	1500	7,39	6
20	12	12	1660	7,03	6
20	13	12	1760	6,62	6
20	14	12	1570	6,17	6
20	25	12	1090	4,41	6
20	26	12	1410	4,55	6
21	14	12	1190	6,05	6
21	15	12	1390	5,55	6
21	16	12	1410	5,23	6
21	17	12	1130	4,91	6
21	23	12	1620	4,27	6
21	24	12	1550	4,34	6
21	25	12	1170	4,47	6
22	17	12	950	4,6	6
22	18	12	1150	4,44	6
22	19	12	1210	4,32	6
22	22	12	1550	4,08	6
22	23	12	2190	4,17	6
23	19	12	1340	4,12	6
23	20	12	1460	4,07	6
23	21	12	1520	4,01	6
23	22	12	1230	3,96	6
9	12	15	1510	3,99	6
9	13	15	1490	3,82	6
10	11	15	1090	4,08	6
10	12	15	1390	3,91	6
10	13	15	1210	3,74	6
10	14	15	850	3,66	6
11	10	15	1070	4,19	6
11	11	15	800	4,02	6
11	14	15	1420	3,58	6
11	15	15	1630	3,53	6
12	9	15	1100	4,3	6
12	10	15	1290	4,15	6
12	15	15	2130	3,5	6
12	16	15	1620	3,52	6
13	9	15	1090	4,33	6
13	16	15	1660	3,55	6
13	17	15	1510	3,66	6
14	8	15	1170	4,69	6
14	9	15	960	4,47	6
14	17	15	1220	3,69	6
14	18	15	1130	3,74	6
15	8	15	1320	5,42	6
15	18	15	860	3,96	6
15	19	15	1240	3,9	6
16	8	15	1200	6,14	6
16	9	15	1660	5,95	6
16	18	15	1040	4,18	6
17	9	15	1670	6,58	6
17	10	15	1590	6,3	6
17	17	15	1380	4,75	6
17	18	15	1170	4,64	6
18	10	15	1570	6,82	6
18	11	15	1260	6,47	6
18	12	15	1510	6,14	6
18	16	15	1260	5,3	6
18	17	15	1360	5,23	6
19	12	15	1690	6,33	6
19	13	15	1110	6,01	6
19	14	15	1540	5,84	6
19	16	15	1570	5,64	6
20	14	15	1530	5,88	6
20	15	15	1680	5,85	6
20	16	15	1480	5,86	6
9	10	14	960	3,92	7
9	11	14	1090	3,58	7
9	12	14	1150	3,38	7
10	9	14	1140	4,24	7
10	10	14	1090	3,83	7
10	12	14	1170	3,35	7
10	13	14	1460	3,19	7
10	14	14	1720	3,08	7
10	15	14	2010	2,98	7
11	9	14	1240	4,3	7
11	15	14	2100	3,1	7
11	16	14	1730	3,05	7
11	17	14	1010	3,02	7
12	8	14	1520	4,96	7
12	9	14	1590	4,55	7
12	17	14	810	3,27	7
12	18	14	990	3,28	7
13	9	14	1530	4,88	7
13	18	14	1110	3,55	7
13	19	14	1020	3,57	7
13	20	14	1570	3,59	7
14	9	14	1110	5,71	7
14	10	14	940	5,4	7
14	20	14	1600	3,88	7
14	21	14	1390	3,74	7
15	10	14	1130	6,26	7
15	11	14	1100	5,97	7
15	19	14	1310	4,31	7
15	20	14	1630	4,18	7
16	11	14	1340	6,58	7
16	12	14	1030	6,28	7
16	13	14	910	5,97	7
16	17	14	970	4,98	7
16	18	14	1040	4,84	7
16	19	14	1080	4,68	7
17	13	14	1040	6,46	7
17	14	14	1080	6,1	7
17	15	14	1250	5,74	7
17	16	14	1170	5,54	7
17	17	14	1080	5,39	7
18	15	14	1510	5,89	7
9	17	13	690	2,99	7
9	18	13	1180	2,85	7
10	17	13	870	2,91	7
10	18	13	1160	2,77	7
10	19	13	1080	2,64	7
11	16	13	1240	3,11	7
11	17	13	1270	2,93	7
11	19	13	1090	2,67	7
11	20	13	1180	2,59	7
11	21	13	1120	2,57	7
12	15	13	1320	3,32	7
12	16	13	1300	3,13	7
12	21	13	1170	2,59	7
12	22	13	1190	2,57	7
13	14	13	1210	3,58	7
13	15	13	1360	3,36	7
13	22	13	1170	2,59	7
13	23	13	1080	2,72	7
14	13	13	1200	3,74	7
14	14	13	1450	3,57	7
14	23	13	810	2,73	7
14	24	13	1000	2,85	7
14	25	13	1330	3,08	7
15	13	13	1270	3,87	7
15	25	13	1090	3,07	7
15	26	13	1320	3,31	7
16	12	13	1300	4,43	7
16	13	13	1220	4,17	7
16	26	13	1270	3,25	7
17	12	13	870	4,83	7
17	26	13	1110	3,23	7
17	27	13	1460	3,39	7
17	28	13	1240	3,71	7
18	11	13	1560	5,97	7
18	12	13	1240	5,71	7
18	27	13	1510	3,65	7
19	10	13	1940	7,07	7
19	11	13	2070	6,79	7
19	26	13	1730	3,79	7
19	27	13	1720	3,9	7
20	10	13	1790	7,52	7
20	11	13	1690	7,27	7
20	25	13	1860	4,01	7
20	26	13	1860	4,07	7
21	11	13	1710	7,65	7
21	12	13	1750	7,45	7
21	13	13	1590	7,19	7
21	24	13	1680	4,29	7
21	25	13	1450	4,28	7
22	13	13	1410	7,12	7
22	14	13	1670	6,75	7
22	15	13	1450	6,38	7
22	16	13	1360	6,04	7
22	17	13	1820	5,71	7
22	22	13	1940	4,68	7
22	23	13	1740	4,55	7
22	24	13	1360	4,41	7
23	17	13	1600	5,23	7
23	18	13	1370	5,09	7
23	19	13	1590	4,98	7
23	20	13	1170	4,86	7
23	21	13	1540	4,7	7
23	22	13	1850	4,54	7
9	15	12	1190	2,86	7
9	16	12	1310	2,76	7
9	17	12	1100	2,65	7
9	18	12	1490	2,54	7
10	15	12	990	3,07	7
10	18	12	1200	2,61	7
10	19	12	1460	2,5	7
10	20	12	1220	2,42	7
11	14	12	1880	3,58	7
11	15	12	1270	3,27	7
11	20	12	1240	2,48	7
11	21	12	1280	2,48	7
12	13	12	1610	4,15	7
12	14	12	1930	3,84	7
12	21	12	1190	2,53	7
12	22	12	1280	2,51	7
12	23	12	1350	2,68	7
13	12	12	1730	4,72	7
13	13	12	2010	4,39	7
13	23	12	1060	2,73	7
13	24	12	1060	2,91	7
14	12	12	1540	5	7
14	24	12	1290	2,97	7
14	25	12	1370	3,26	7
15	11	12	780	5,74	7
15	12	12	1020	5,35	7
15	25	12	1120	3,28	7
15	26	12	1090	3,58	7
16	11	12	1500	6,13	7
16	26	12	1140	3,59	7
16	27	12	1410	3,87	7
17	10	12	1750	7,06	7
17	11	12	1800	6,6	7
17	26	12	1120	3,91	7
17	27	12	1350	4,14	7
18	10	12	1420	7,49	7
18	25	12	1350	4,07	7
18	26	12	1160	4,24	7
19	10	12	1380	7,67	7
19	11	12	1430	7,26	7
19	12	12	1470	6,9	7
19	13	12	1400	6,52	7
19	14	12	1240	6,11	7
19	15	12	990	5,71	7
19	24	12	930	4,15	7
19	25	12	1290	4,26	7
20	15	12	910	5,73	7
20	16	12	1090	5,38	7
20	17	12	1230	5,03	7
20	18	12	1240	4,76	7
20	22	12	1040	4,18	7
20	23	12	1240	4,24	7
20	24	12	1370	4,29	7
21	18	12	1180	4,69	7
21	19	12	1240	4,5	7
21	20	12	1080	4,35	7
21	21	12	1000	4,27	7
21	22	12	1040	4,2	7
22	20	12	1540	4,21	7
22	21	12	1150	4,14	7
11	12	15	940	3,84	7
11	13	15	1340	3,67	7
12	11	15	1110	4	7
12	12	15	1380	3,82	7
12	13	15	1810	3,64	7
12	14	15	1850	3,55	7
13	10	15	1210	4,18	7
13	11	15	820	4,02	7
13	14	15	1620	3,57	7
13	15	15	1630	3,54	7
14	10	15	1070	4,31	7
14	15	15	1740	3,64	7
14	16	15	1600	3,64	7
15	9	15	1420	5,21	7
15	10	15	1410	5,02	7
15	16	15	1510	4,04	7
15	17	15	960	4	7
16	10	15	1870	5,73	7
16	11	15	1020	5,51	7
16	16	15	1250	4,44	7
16	17	15	1220	4,31	7
17	11	15	1760	6,01	7
17	12	15	1920	5,71	7
17	13	15	1630	5,4	7
17	15	15	1330	5,02	7
17	16	15	1120	4,87	7
18	13	15	1250	5,8	7
18	14	15	1520	5,59	7
18	15	15	1110	5,43	7
19	15	15	1700	5,72	7
10	11	14	1140	3,52	8
11	10	14	1170	3,91	8
11	11	14	1240	3,62	8
11	12	14	1360	3,47	8
11	13	14	1260	3,31	8
11	14	14	1410	3,21	8
12	10	14	1580	4,18	8
12	14	14	970	3,44	8
12	15	14	1310	3,33	8
12	16	14	1160	3,29	8
13	10	14	1430	4,53	8
13	11	14	1180	4,25	8
13	16	14	960	3,57	8
13	17	14	780	3,56	8
14	11	14	1150	5,11	8
14	12	14	1140	4,87	8
14	17	14	1020	4,06	8
14	18	14	980	4	8
14	19	14	1140	3,94	8
15	12	14	890	5,7	8
15	13	14	1150	5,42	8
15	14	14	1660	5,12	8
15	16	14	1300	4,67	8
15	17	14	1360	4,56	8
15	18	14	1150	4,44	8
16	14	14	1110	5,64	8
16	15	14	970	5,3	8
16	16	14	860	5,11	8
11	18	13	1150	2,79	8
12	17	13	1150	2,95	8
12	18	13	1190	2,81	8
12	19	13	1080	2,69	8
12	20	13	1100	2,61	8
13	16	13	1090	3,18	8
13	17	13	890	3,01	8
13	20	13	1000	2,64	8
13	21	13	1040	2,62	8
14	15	13	2030	3,41	8
14	16	13	1290	3,24	8
14	21	13	1000	2,65	8
14	22	13	1220	2,62	8
15	14	13	1310	3,72	8
15	15	13	2310	3,57	8
15	22	13	1030	2,73	8
15	23	13	520	2,81	8
15	24	13	970	2,89	8
16	14	13	1240	4,01	8
16	24	13	920	2,97	8
16	25	13	880	3,08	8
17	13	13	1150	4,57	8
17	14	13	1040	4,39	8
17	25	13	910	3,14	8
18	13	13	1470	5,46	8
18	25	13	1130	3,44	8
18	26	13	1500	3,51	8
19	12	13	1570	6,59	8
19	13	13	1460	6,35	8
19	24	13	940	3,75	8
19	25	13	1600	3,74	8
20	12	13	1630	7,07	8
20	13	13	1430	6,82	8
20	14	13	1700	6,49	8
20	23	13	1440	4,17	8
20	24	13	1490	4,03	8
21	14	13	1560	6,84	8
21	15	13	1430	6,49	8
21	16	13	1310	6,11	8
21	17	13	1540	5,72	8
21	18	13	1670	5,44	8
21	21	13	1220	4,78	8
21	22	13	1330	4,59	8
21	23	13	1800	4,44	8
22	18	13	1530	5,47	8
22	19	13	1770	5,27	8
22	20	13	1270	5,07	8
22	21	13	1300	4,88	8
10	16	12	1000	2,9	8
10	17	12	1140	2,74	8
11	16	12	800	3,05	8
11	17	12	990	2,83	8
11	18	12	850	2,68	8
11	19	12	1050	2,57	8
12	15	12	1960	3,53	8
12	16	12	1340	3,28	8
12	19	12	1020	2,67	8
12	20	12	1190	2,55	8
13	14	12	1760	4,1	8
13	15	12	2270	3,81	8
13	20	12	1180	2,62	8
13	21	12	1140	2,58	8
13	22	12	1310	2,55	8
14	13	12	1710	4,67	8
14	14	12	1400	4,4	8
14	22	12	1280	2,66	8
14	23	12	1050	2,82	8
15	13	12	1130	5,01	8
15	23	12	1120	2,95	8
15	24	12	1180	3,05	8
16	12	12	810	5,72	8
16	13	12	1050	5,37	8
16	24	12	1140	3,18	8
16	25	12	990	3,35	8
17	12	12	1260	6,21	8
17	24	12	1730	3,57	8
17	25	12	1240	3,71	8
18	11	12	1290	7,06	8
18	12	12	1210	6,7	8
18	13	12	1000	6,33	8
18	14	12	1080	5,97	8
18	15	12	1470	5,61	8
18	16	12	1220	5,25	8
18	23	12	900	3,92	8
18	24	12	1410	3,95	8
19	16	12	960	5,35	8
19	17	12	1070	4,99	8
19	18	12	1240	4,71	8
19	19	12	1330	4,45	8
19	21	12	1400	4,16	8
19	22	12	1190	4,07	8
19	23	12	720	4,11	8
20	19	12	1310	4,53	8
20	20	12	1130	4,35	8
20	21	12	1450	4,27	8
13	12	15	1120	3,84	8
13	13	15	1430	3,65	8
14	11	15	1480	4,14	8
14	12	15	1050	3,95	8
14	13	15	1210	3,75	8
14	14	15	1470	3,67	8
15	11	15	1320	4,83	8
15	12	15	1210	4,59	8
15	14	15	1240	4,21	8
15	15	15	2040	4,12	8
16	12	15	1560	5,23	8
16	13	15	830	4,96	8
16	14	15	1370	4,76	8
16	15	15	1780	4,59	8
17	14	15	1590	5,19	8
12	11	14	1080	3,89	9
12	12	14	1450	3,72	9
12	13	14	1150	3,55	9
13	12	14	1300	4,05	9
13	13	14	1100	3,86	9
13	14	14	790	3,73	9
13	15	14	1100	3,61	9
14	13	14	950	4,64	9
14	14	14	1140	4,43	9
14	15	14	1180	4,22	9
14	16	14	920	4,12	9
15	15	14	1220	4,83	9
13	18	13	930	2,86	9
13	19	13	880	2,73	9
14	17	13	970	3,07	9
14	18	13	1110	2,92	9
14	19	13	1240	2,78	9
14	20	13	1080	2,67	9
15	16	13	2010	3,4	9
15	17	13	1380	3,22	9
15	20	13	1370	2,8	9
15	21	13	1200	2,76	9
16	15	13	2010	3,85	9
16	16	13	1870	3,66	9
16	21	13	1220	2,97	9
16	22	13	760	2,92	9
16	23	13	850	2,94	9
17	15	13	1380	4,2	9
17	23	13	780	3,11	9
17	24	13	1170	3,09	9
18	14	13	1410	5,21	9
18	15	13	1490	4,97	9
18	23	13	1030	3,49	9
18	24	13	1290	3,42	9
19	14	13	1960	6,04	9
19	15	13	2000	5,73	9
19	22	13	1720	4	9
19	23	13	1380	3,88	9
20	15	13	1860	6,16	9
20	16	13	1650	5,76	9
20	17	13	1280	5,37	9
20	18	13	1780	5,08	9
20	19	13	1550	4,84	9
20	20	13	1340	4,63	9
20	21	13	1590	4,47	9
20	22	13	1420	4,31	9
21	19	13	1610	5,19	9
21	20	13	1460	4,97	9
12	17	12	750	3,02	9
12	18	12	890	2,83	9
13	16	12	2070	3,51	9
13	17	12	1040	3,22	9
13	18	12	1060	2,98	9
13	19	12	1300	2,77	9
14	15	12	1980	4,13	9
14	16	12	2190	3,82	9
14	19	12	1370	2,98	9
14	20	12	1210	2,79	9
14	21	12	1190	2,73	9
15	14	12	1300	4,76	9
15	15	12	1820	4,5	9
15	21	12	1070	2,96	9
15	22	12	1150	2,85	9
16	14	12	1290	5,12	9
16	22	12	860	3,07	9
16	23	12	810	3,13	9
17	13	12	1230	5,85	9
17	14	12	1280	5,55	9
17	15	12	1390	5,24	9
17	16	12	1450	4,9	9
17	17	12	1530	4,56	9
17	22	12	930	3,48	9
17	23	12	960	3,52	9
18	17	12	1270	4,89	9
18	18	12	1040	4,59	9
18	19	12	1030	4,32	9
18	20	12	1210	4,1	9
18	21	12	1270	3,99	9
18	22	12	1180	3,89	9
19	20	12	1350	4,25	9
15	13	15	920	4,35	9
15	18	13	1430	3,06	10
15	19	13	1540	2,91	10
16	17	13	1370	3,46	10
16	18	13	1690	3,29	10
16	19	13	1630	3,13	10
16	20	13	1060	3,01	10
17	16	13	1520	3,98	10
17	17	13	1280	3,75	10
17	20	13	1200	3,27	10
17	21	13	1150	3,2	10
17	22	13	640	3,14	10
18	16	13	1680	4,66	10
18	21	13	1430	3,67	10
18	22	13	1110	3,57	10
19	16	13	1860	5,35	10
19	17	13	1280	4,97	10
19	18	13	1640	4,69	10
19	19	13	1500	4,45	10
19	20	13	1000	4,25	10
19	21	13	1670	4,13	10
14	17	12	1600	3,5	10
14	18	12	1030	3,23	10
15	16	12	1840	4,18	10
15	17	12	1180	3,86	10
15	18	12	1040	3,57	10
15	19	12	1400	3,28	10
15	20	12	1260	3,06	10
16	15	12	1160	4,87	10
16	16	12	1460	4,55	10
16	17	12	1250	4,22	10
16	18	12	1050	3,91	10
16	20	12	1080	3,35	10
16	21	12	1120	3,21	10
17	18	12	1160	4,25	10
17	19	12	870	3,96	10
17	20	12	950	3,72	10
17	21	12	1330	3,6	10
17	18	13	1170	3,57	11
17	19	13	1270	3,4	11
18	17	13	1280	4,36	11
18	18	13	950	4,13	11
18	19	13	900	3,92	11
18	20	13	1280	3,76	11
16	19	12	1210	3,6	11
1	18	6	1160	2,23	1
2	16	6	780	2,29	1
2	17	6	870	2,54	1
2	18	6	1570	2,73	1
3	15	6	1110	2,39	1
3	16	6	1040	2,76	1
3	18	6	1290	3,23	1
4	14	6	650	2,69	1
4	15	6	1250	3,04	1
4	17	6	830	3,57	1
4	18	6	960	3,69	1
5	12	6	300	3,14	1
5	13	6	380	3,45	1
5	14	6	1090	3,72	1
5	17	6	1130	4,19	1
6	11	6	40	3,33	1
6	12	6	90	3,88	1
6	16	6	780	4,98	1
6	17	6	150	4,82	1
7	10	6	820	3,24	1
7	11	6	450	3,94	1
7	16	6	720	5,72	1
8	9	6	1800	3,09	1
8	10	6	0	3,82	1
8	16	6	790	6,41	1
9	8	6	2630	2,76	1
9	9	6	890	3,57	1
9	15	6	0	7,53	1
9	16	6	620	7,1	1
10	8	6	730	3,19	1
10	15	6	0	7,77	1
11	7	6	2790	2,87	1
11	8	6	590	3,64	1
11	14	6	1110	8,78	1
11	15	6	240	7,62	1
12	6	6	1770	2,59	1
12	7	6	2320	3,24	1
12	14	6	140	9,03	1
13	6	6	1780	2,89	1
13	13	6	20	8,73	1
13	14	6	150	8,11	1
14	6	6	1180	3,18	1
14	13	6	0	7,35	1
15	5	6	0	2,59	1
15	6	6	1130	3,47	1
15	12	6	510	5,99	1
15	13	6	770	5,96	1
16	5	6	0	2,52	1
16	12	6	740	4,97	1
17	5	6	800	2,38	1
17	11	6	540	4,14	1
17	12	6	430	3,95	1
18	5	6	930	2,24	1
18	10	6	530	3,42	1
18	11	6	1100	3,17	1
19	5	6	0	2,43	1
19	10	6	960	3,02	1
20	4	6	1250	2,41	1
20	5	6	0	2,67	1
20	9	6	1870	3,18	1
20	10	6	310	2,68	1
21	4	6	300	2,65	1
21	8	6	1700	3,57	1
21	9	6	2040	2,96	1
22	4	6	0	3,09	1
22	8	6	1070	3,5	1
23	4	6	1190	3,55	1
23	7	6	1860	3,68	1
23	8	6	1780	3,43	1
24	4	6	680	3,99	1
24	6	6	1670	3,95	1
24	7	6	980	3,72	1
25	4	6	370	3,96	1
25	6	6	1720	3,88	1
26	3	6	360	3,76	1
26	4	6	0	3,93	1
26	5	6	2470	3,99	1
26	6	6	2130	3,81	1
27	3	6	200	3,77	1
27	4	6	2310	3,84	1
27	5	6	2250	3,84	1
28	3	6	600	3,25	1
28	4	6	3670	3,26	1
29	2	6	920	2,8	1
29	3	6	2820	2,74	1
30	2	6	1710	2,4	1
31	1	6	1030	2,1	1
31	2	6	2380	2,24	1
32	1	6	2080	1,95	1
1	13	5	1630	2,05	1
1	14	5	320	2,53	1
1	15	5	590	2,69	1
1	16	5	740	2,7	1
2	11	5	1450	1,61	1
2	12	5	340	1,95	1
2	13	5	530	2,49	1
2	16	5	170	3,02	1
3	10	5	1180	2,05	1
3	11	5	300	2,11	1
3	16	5	220	3,38	1
4	9	5	690	2,48	1
4	10	5	730	2,55	1
4	16	5	470	3,73	1
5	8	5	0	2,86	1
5	9	5	260	3,05	1
5	16	5	290	4,07	1
5	17	5	600	3,49	1
6	7	5	0	2,97	1
6	8	5	0	3,42	1
6	17	5	220	3,62	1
7	7	5	280	3,38	1
7	17	5	980	3,74	1
8	6	5	890	3,01	1
8	7	5	870	3,68	1
8	17	5	760	3,94	1
9	5	5	0	2,79	1
9	6	5	2050	3,24	1
9	17	5	0	4,2	1
10	5	5	1740	2,98	1
10	16	5	830	6,28	1
10	17	5	470	4,45	1
11	4	5	530	2,8	1
11	5	5	2160	3,25	1
11	16	5	740	6,08	1
12	4	5	1730	3,04	1
12	16	5	690	5,39	1
13	4	5	2260	3,28	1
13	14	5	800	7,28	1
13	15	5	470	6,26	1
13	16	5	770	4,69	1
14	4	5	2710	3,56	1
14	13	5	250	6,31	1
14	14	5	780	6,04	1
15	3	5	1580	3,13	1
15	4	5	2560	3,86	1
15	11	5	460	6,27	1
15	12	5	1170	5,77	1
15	13	5	160	5,19	1
16	3	5	1330	3,37	1
16	10	5	480	6,49	1
16	11	5	640	5,77	1
17	3	5	1900	3,12	1
17	9	5	40	6,47	1
17	10	5	0	5,73	1
18	3	5	1250	2,73	1
18	9	5	520	5,47	1
19	2	5	360	1,95	1
19	3	5	2120	2,34	1
19	8	5	320	4,69	1
19	9	5	320	4,47	1
20	2	5	1130	2,08	1
20	8	5	520	4,09	1
21	2	5	1830	2,29	1
21	8	5	540	3,54	1
22	2	5	2410	2,5	1
22	7	5	1340	3,6	1
22	8	5	1190	2,99	1
23	2	5	1850	3	1
23	7	5	50	3,53	1
24	2	5	1060	3,51	1
24	6	5	520	4,14	1
24	7	5	230	3,46	1
25	1	5	130	3,49	1
25	2	5	1240	4,01	1
25	6	5	170	4,1	1
26	1	5	1060	3,7	1
26	5	5	320	4,5	1
26	6	5	540	4,15	1
27	1	5	1580	3,92	1
27	4	5	410	4,7	1
27	5	5	1190	4,62	1
28	1	5	610	4,07	1
28	4	5	0	4,77	1
29	1	5	630	3,67	1
29	3	5	710	4,29	1
29	4	5	600	4,07	1
30	1	5	1490	3,28	1
30	3	5	0	3,67	1
31	1	5	2420	2,93	1
31	2	5	900	3,11	1
31	3	5	660	3,12	1
32	1	5	2890	2,78	1
32	2	5	0	2,87	1
33	1	5	2250	2,62	1
34	1	5	0	2,52	1
1	15	4	0	2,44	1
1	16	4	0	2,93	1
1	17	4	270	3,06	1
2	14	4	0	2,34	1
2	15	4	0	2,91	1
2	17	4	0	3,57	1
2	18	4	0	3,42	1
3	13	4	390	2,27	1
3	14	4	360	2,73	1
3	18	4	60	3,83	1
4	12	4	670	2,52	1
4	13	4	130	2,74	1
4	18	4	1120	4,34	1
4	19	4	280	3,95	1
5	11	4	1020	2,84	1
5	12	4	560	3,11	1
5	19	4	310	4,4	1
6	11	4	1290	3,38	1
6	19	4	290	4,85	1
6	20	4	280	3,92	1
7	10	4	2010	3,71	1
7	11	4	1690	4,1	1
7	20	4	640	4,03	1
8	10	4	2720	4,53	1
8	20	4	0	3,99	1
9	9	4	2530	4,49	1
9	10	4	1670	5,35	1
9	20	4	0	3,95	1
10	9	4	1680	4,86	1
10	20	4	110	3,7	1
11	8	4	1620	3,89	1
11	9	4	0	5,06	1
11	20	4	680	3,32	1
12	8	4	540	3,95	1
12	19	4	0	3,56	1
12	20	4	1080	2,94	1
13	7	4	400	3,2	1
13	8	4	200	4,06	1
13	19	4	380	3,07	1
14	7	4	950	3,31	1
14	18	4	120	3,48	1
14	19	4	1120	2,61	1
15	6	4	500	3,11	1
15	7	4	800	3,43	1
15	16	4	660	4,18	1
15	17	4	1050	3,41	1
15	18	4	0	2,78	1
16	6	4	210	3,1	1
16	15	4	960	4,56	1
16	16	4	190	3,63	1
17	6	4	370	3,04	1
17	14	4	970	4,56	1
17	15	4	930	3,88	1
18	5	4	1460	2,49	1
18	6	4	360	2,98	1
18	12	4	430	4,93	1
18	13	4	540	4,18	1
18	14	4	820	3,62	1
19	5	4	1300	2,55	1
19	11	4	860	4,74	1
19	12	4	340	4,15	1
20	5	4	770	2,65	1
20	10	4	1140	3,96	1
20	11	4	1470	3,79	1
21	4	4	1790	2,53	1
21	5	4	100	2,75	1
21	9	4	560	3,44	1
21	10	4	1040	3,11	1
22	4	4	1490	2,76	1
22	8	4	930	3,6	1
22	9	4	730	3,26	1
23	4	4	1500	3	1
23	7	4	200	3,46	1
23	8	4	840	3,44	1
24	3	4	590	3,25	1
24	4	4	480	3,23	1
24	7	4	330	3,37	1
25	3	4	840	3,25	1
25	6	4	600	3,42	1
25	7	4	0	3,57	1
26	3	4	360	3,25	1
26	5	4	0	3,29	1
26	6	4	0	3,53	1
27	2	4	550	3,27	1
27	3	4	770	3,25	1
27	5	4	350	3,3	1
28	2	4	540	3,42	1
28	4	4	1390	3,18	1
28	5	4	0	3,13	1
29	2	4	950	3,56	1
29	3	4	980	3,35	1
29	4	4	940	3,13	1
30	1	4	110	3,39	1
30	2	4	680	3,66	1
30	3	4	1350	3,37	1
31	1	4	640	3,26	1
31	2	4	930	3,56	1
31	3	4	1670	3,27	1
32	1	4	840	3,13	1
32	2	4	1370	3,46	1
33	1	4	1140	2,97	1
1	20	3	490	2,61	1
2	18	3	0	3,02	1
2	19	3	820	3,06	1
2	20	3	0	3,01	1
2	21	3	390	2,96	1
3	16	3	240	3,02	1
3	17	3	1130	3,28	1
3	18	3	540	3,54	1
3	21	3	730	3,28	1
4	15	3	0	3,28	1
4	16	3	0	3,57	1
4	21	3	1080	3,66	1
5	14	3	620	3,47	1
5	15	3	130	3,91	1
5	21	3	100	4,09	1
6	13	3	1470	3,41	1
6	14	3	0	3,98	1
6	21	3	560	4,53	1
7	12	3	1810	3,45	1
7	13	3	1210	4,07	1
7	20	3	150	5,03	1
7	21	3	540	4,55	1
8	11	3	1110	3,35	1
8	12	3	2850	4,18	1
8	20	3	200	4,9	1
9	10	3	0	2,75	1
9	11	3	960	3,83	1
9	20	3	0	4,78	1
10	9	3	1140	2,27	1
10	10	3	70	2,95	1
10	20	3	510	4,37	1
11	9	3	0	2,39	1
11	20	3	170	3,78	1
12	8	3	0	2,17	1
12	9	3	410	2,5	1
12	20	3	170	3,2	1
13	8	3	170	2,27	1
13	19	3	0	3,78	1
13	20	3	0	2,77	1
14	7	3	340	2,08	1
14	8	3	1050	2,37	1
14	19	3	0	3,28	1
15	7	3	300	2,2	1
15	19	3	660	2,77	1
16	6	3	580	2,15	1
16	7	3	1430	2,21	1
16	19	3	210	2,47	1
17	6	3	250	2,11	1
17	18	3	550	2,8	1
17	19	3	2200	2,22	1
18	5	3	1580	2,06	1
18	6	3	1070	2,07	1
18	18	3	950	2,38	1
19	5	3	1130	2,16	1
19	17	3	110	2,69	1
19	18	3	450	2,31	1
20	5	3	2460	2,29	1
20	16	3	680	2,72	1
20	17	3	610	2,5	1
21	4	3	1440	2,29	1
21	5	3	2460	2,41	1
21	15	3	870	2,37	1
21	16	3	700	2,36	1
22	4	3	1570	2,64	1
22	14	3	630	2,22	1
22	15	3	1090	2,18	1
23	3	3	1900	2,94	1
23	4	3	1550	3,01	1
23	13	3	0	2,25	1
23	14	3	850	2,12	1
24	3	3	1460	3,24	1
24	11	3	310	2,33	1
24	12	3	1040	2,34	1
24	13	3	1650	2,24	1
25	3	3	1360	3,04	1
25	10	3	400	2,28	1
25	11	3	1030	2,22	1
26	2	3	1510	2,74	1
26	3	3	1560	2,84	1
26	9	3	1040	2,32	1
26	10	3	810	2,24	1
27	2	3	680	2,6	1
27	8	3	1170	2,29	1
27	9	3	360	2,28	1
28	2	3	1030	2,48	1
28	7	3	0	2,32	1
28	8	3	720	2,27	1
29	2	3	410	2,35	1
29	6	3	1100	2,41	1
29	7	3	1730	2,34	1
30	1	3	640	2,13	1
30	2	3	230	2,28	1
30	5	3	350	2,48	1
30	6	3	1030	2,43	1
31	1	3	500	2,22	1
31	4	3	910	2,73	1
31	5	3	600	2,63	1
32	1	3	450	2,3	1
32	3	3	1830	2,79	1
32	4	3	0	2,94	1
33	1	3	30	2,39	1
33	2	3	1190	2,64	1
33	3	3	1200	2,9	1
34	1	3	620	2,49	1
1	11	2	920	1,91	1
1	12	2	0	2,02	1
1	13	2	730	2,17	1
2	9	2	0	2,2	1
2	10	2	330	2,19	1
2	11	2	0	2,18	1
2	13	2	580	2,3	1
3	8	2	170	2,61	1
3	9	2	0	2,7	1
3	13	2	450	2,5	1
4	7	2	310	2,74	1
4	8	2	500	3,1	1
4	13	2	80	2,71	1
5	6	2	210	2,72	1
5	7	2	530	3,16	1
5	13	2	380	3,05	1
6	6	2	710	3,05	1
6	13	2	100	3,58	1
7	5	2	1050	2,84	1
7	6	2	1010	3,37	1
7	13	2	230	4,11	1
8	5	2	990	3,02	1
8	13	2	380	4,53	1
9	5	2	740	3,11	1
9	13	2	470	4,86	1
10	4	2	1130	2,68	1
10	5	2	0	3,21	1
10	13	2	150	5,2	1
11	4	2	1120	2,75	1
11	13	2	130	4,9	1
12	4	2	1500	2,81	1
12	13	2	490	4,21	1
13	3	2	2390	2,35	1
13	4	2	600	2,88	1
13	13	2	630	3,51	1
14	3	2	1290	2,48	1
14	13	2	0	2,87	1
15	3	2	1590	2,63	1
15	12	2	730	2,96	1
15	13	2	760	2,25	1
16	2	2	2070	2,54	1
16	3	2	1240	2,79	1
16	11	2	940	2,82	1
16	12	2	1530	2,12	1
17	2	2	1740	2,58	1
17	10	2	710	3,22	1
17	11	2	470	2,28	1
18	2	2	1220	2,59	1
18	9	2	1170	3,26	1
18	10	2	1470	2,56	1
19	2	2	1540	2,61	1
19	8	2	960	2,81	1
19	9	2	0	2,35	1
20	2	2	960	2,66	1
20	7	2	710	2,81	1
20	8	2	1640	2,38	1
21	1	2	1470	2,51	1
21	2	2	1180	2,71	1
21	7	2	150	2,4	1
22	1	2	1410	2,55	1
22	5	2	630	2,5	1
22	6	2	1030	2,28	1
22	7	2	440	1,99	1
23	1	2	0	2,64	1
23	4	2	490	2,79	1
23	5	2	990	2,67	1
24	1	2	420	2,73	1
24	3	2	360	2,99	1
24	4	2	370	2,93	1
25	1	2	840	2,82	1
25	2	2	70	2,98	1
25	3	2	490	3,07	1
26	1	2	1220	2,77	1
26	2	2	810	2,9	1
1	12	7	1460	1	1
1	13	7	890	1,13	1
1	14	7	1010	1,26	1
2	11	7	1140	1,12	1
2	12	7	750	1,15	1
2	14	7	950	1,46	1
2	15	7	1090	1,61	1
3	10	7	510	1,5	1
3	11	7	690	1,47	1
3	15	7	930	1,98	1
3	16	7	1080	2,13	1
4	9	7	1250	1,67	1
4	10	7	0	1,88	1
4	16	7	1040	2,6	1
5	8	7	1180	1,47	1
5	9	7	0	1,82	1
5	16	7	1280	3,08	1
5	17	7	1190	3,09	1
6	7	7	1580	1,4	1
6	8	7	1730	1,73	1
6	17	7	970	3,21	1
7	7	7	2140	1,73	1
7	17	7	1010	3,08	1
8	6	7	1960	1,48	1
8	7	7	1750	2,07	1
8	17	7	1490	2,94	1
9	5	7	0	1,3	1
9	6	7	2240	1,7	1
9	17	7	1490	2,63	1
10	5	7	380	1,49	1
10	16	7	190	3,07	1
10	17	7	970	2,2	1
11	4	7	500	1,46	1
11	5	7	1330	1,68	1
11	15	7	520	3,36	1
11	16	7	1410	2,56	1
12	4	7	0	1,68	1
12	13	7	800	5,09	1
12	14	7	630	3,69	1
12	15	7	220	2,82	1
13	3	7	280	1,67	1
13	4	7	1100	1,91	1
13	12	7	520	5,4	1
13	13	7	580	4,18	1
14	3	7	780	1,9	1
14	11	7	310	4,75	1
14	12	7	910	4,32	1
15	3	7	270	2,01	1
15	11	7	510	3,93	1
16	2	7	200	1,91	1
16	3	7	1360	2,08	1
16	11	7	700	3,17	1
17	2	7	420	2,01	1
17	11	7	920	2,41	1
18	1	7	1330	2,08	1
18	2	7	1490	2,17	1
18	11	7	820	2,29	1
19	1	7	240	2,16	1
19	10	7	200	2,52	1
19	11	7	530	2,28	1
20	1	7	1200	2,23	1
20	10	7	500	2,57	1
21	1	7	530	2,4	1
21	8	7	360	2,86	1
21	9	7	890	2,55	1
21	10	7	720	2,22	1
22	1	7	0	2,57	1
22	7	7	530	2,73	1
22	8	7	0	2,5	1
23	1	7	980	2,74	1
23	4	7	1400	2,78	1
23	5	7	860	2,63	1
23	6	7	450	2,48	1
23	7	7	0	2,31	1
24	1	7	540	2,57	1
24	2	7	720	2,61	1
24	3	7	790	2,6	1
24	4	7	1490	2,46	1
3	17	6	850	3,02	2
4	16	6	930	3,38	2
5	15	6	510	3,95	2
5	16	6	1100	4,18	2
6	13	6	300	4,44	2
6	14	6	200	4,74	2
6	15	6	1130	4,86	2
7	12	6	310	4,71	2
7	13	6	540	5,49	2
7	15	6	1130	5,76	2
8	11	6	380	4,66	2
8	12	6	150	5,63	2
8	14	6	620	6,87	2
8	15	6	0	6,64	2
9	10	6	10	4,39	2
9	11	6	470	5,37	2
9	14	6	700	7,95	2
10	9	6	0	4,11	2
10	10	6	560	5,04	2
10	13	6	710	8,46	2
10	14	6	590	8,52	2
11	9	6	230	4,69	2
11	13	6	840	9	2
12	8	6	0	4,1	2
12	9	6	1160	5,27	2
12	12	6	750	8,53	2
12	13	6	0	9,53	2
13	7	6	1830	3,61	2
13	8	6	550	4,44	2
13	12	6	0	8,02	2
14	7	6	2090	3,98	2
14	11	6	730	6,67	2
14	12	6	0	7,01	2
15	7	6	2080	4,36	2
15	11	6	610	6,02	2
16	6	6	1580	3,37	2
16	7	6	1440	4,21	2
16	10	6	180	5,11	2
16	11	6	440	5,12	2
17	6	6	790	3,15	2
17	9	6	1060	4,31	2
17	10	6	90	4,26	2
18	6	6	1460	2,93	2
18	9	6	500	3,68	2
19	6	6	950	3,01	2
19	8	6	1610	3,78	2
19	9	6	1320	3,4	2
20	6	6	1330	3,14	2
20	7	6	1250	3,6	2
20	8	6	1660	3,67	2
21	5	6	690	2,92	2
21	6	6	1880	3,26	2
21	7	6	1380	3,61	2
22	5	6	470	3,33	2
22	6	6	1410	3,49	2
22	7	6	2230	3,64	2
23	5	6	90	3,76	2
23	6	6	2370	3,72	2
24	5	6	280	4,18	2
25	5	6	2060	4,08	2
2	14	5	190	3,03	2
2	15	5	590	3,13	2
3	12	5	670	2,47	2
3	13	5	540	3,05	2
3	14	5	180	3,63	2
3	15	5	730	3,64	2
4	11	5	0	2,62	2
4	12	5	0	3	2
4	15	5	320	4,15	2
5	10	5	390	3,14	2
5	11	5	610	3,23	2
5	15	5	40	4,64	2
6	9	5	0	3,71	2
6	10	5	630	3,85	2
6	15	5	360	5,12	2
6	16	5	880	4,37	2
7	8	5	880	3,98	2
7	9	5	970	4,38	2
7	16	5	630	4,67	2
8	8	5	450	4,35	2
8	16	5	1080	5,12	2
9	7	5	2250	3,9	2
9	8	5	270	4,57	2
9	15	5	330	7,2	2
9	16	5	400	5,7	2
10	6	5	2220	3,47	2
10	7	5	1440	4,12	2
10	15	5	790	8,11	2
11	6	5	880	3,79	2
11	15	5	490	7,95	2
12	5	5	1380	3,57	2
12	6	5	0	4,18	2
12	13	5	500	7,54	2
12	14	5	640	8,07	2
12	15	5	920	7,1	2
13	5	5	320	3,88	2
13	12	5	1010	7,11	2
13	13	5	1040	7,2	2
14	5	5	0	4,23	2
14	10	5	210	6,81	2
14	11	5	290	6,76	2
14	12	5	1190	6,58	2
15	5	5	0	4,6	2
15	9	5	380	7,04	2
15	10	5	670	6,65	2
16	4	5	1060	4,16	2
16	5	5	820	4,96	2
16	8	5	750	7,19	2
16	9	5	320	7,21	2
17	4	5	2570	3,91	2
17	8	5	480	6,55	2
18	4	5	2210	3,5	2
18	7	5	380	5,25	2
18	8	5	880	5,62	2
19	4	5	1290	3,09	2
19	7	5	1260	4,52	2
20	3	5	2270	2,48	2
20	4	5	1010	3,18	2
20	7	5	1120	4,17	2
21	3	5	2550	2,71	2
21	6	5	1230	4,24	2
21	7	5	1840	3,89	2
22	3	5	2360	2,94	2
22	6	5	1090	4,22	2
23	3	5	2890	3,41	2
23	5	5	720	4,21	2
23	6	5	830	4,18	2
24	3	5	2210	3,9	2
24	5	5	300	4,3	2
25	3	5	890	4,37	2
25	4	5	740	4,38	2
25	5	5	500	4,38	2
26	2	5	1050	4,23	2
26	3	5	680	4,58	2
26	4	5	650	4,54	2
27	2	5	1540	4,45	2
27	3	5	1150	4,79	2
28	2	5	2060	4,59	2
28	3	5	410	4,9	2
29	2	5	1840	4,08	2
30	2	5	1400	3,57	2
2	16	4	0	3,48	2
3	15	4	600	3,39	2
3	16	4	0	4,04	2
3	17	4	90	4,09	2
4	14	4	450	3,26	2
4	15	4	180	4	2
4	17	4	1090	4,72	2
5	13	4	0	3,37	2
5	14	4	700	3,97	2
5	17	4	550	5,52	2
5	18	4	880	4,96	2
6	12	4	190	3,7	2
6	13	4	220	4,01	2
6	18	4	720	5,58	2
7	12	4	0	4,41	2
7	18	4	90	5,98	2
7	19	4	0	5,06	2
8	11	4	1700	4,99	2
8	12	4	1340	5,24	2
8	19	4	550	5,06	2
9	11	4	0	5,88	2
9	19	4	70	5,06	2
10	10	4	140	5,89	2
10	11	4	380	6,49	2
10	19	4	0	4,7	2
11	10	4	0	6,24	2
11	18	4	100	5,47	2
11	19	4	210	4,13	2
12	9	4	540	5,27	2
12	10	4	950	6,59	2
12	18	4	0	4,85	2
13	9	4	1140	5,51	2
13	17	4	390	5,29	2
13	18	4	0	4,18	2
14	8	4	0	4,19	2
14	9	4	200	5,77	2
14	15	4	0	6,01	2
14	16	4	750	5,2	2
14	17	4	1100	4,35	2
15	8	4	700	4,31	2
15	14	4	890	6,34	2
15	15	4	220	5,26	2
16	7	4	530	3,46	2
16	8	4	0	4,27	2
16	13	4	30	6,32	2
16	14	4	460	5,5	2
17	7	4	780	3,47	2
17	11	4	420	6,67	2
17	12	4	0	5,96	2
17	13	4	550	5,25	2
18	7	4	330	3,48	2
18	10	4	610	5,66	2
18	11	4	70	5,69	2
19	6	4	300	3,04	2
19	7	4	780	3,52	2
19	9	4	460	4,4	2
19	10	4	990	4,81	2
20	6	4	0	3,11	2
20	8	4	610	3,87	2
20	9	4	850	3,92	2
21	6	4	0	3,19	2
21	7	4	600	3,63	2
21	8	4	1690	3,77	2
22	5	4	20	2,91	2
22	6	4	340	3,23	2
22	7	4	380	3,55	2
23	5	4	190	3,07	2
23	6	4	20	3,27	2
24	5	4	0	3,23	2
24	6	4	130	3,3	2
25	4	4	570	3,23	2
25	5	4	270	3,26	2
26	4	4	590	3,23	2
27	4	4	510	3,23	2
28	3	4	690	3,3	2
3	19	3	580	3,54	2
3	20	3	680	3,41	2
4	17	3	530	3,84	2
4	18	3	1020	4,11	2
4	19	3	0	4,06	2
4	20	3	490	3,86	2
5	16	3	190	4,24	2
5	17	3	0	4,48	2
5	20	3	0	4,36	2
6	15	3	0	4,54	2
6	16	3	950	4,9	2
6	19	3	260	5,19	2
6	20	3	0	4,86	2
7	14	3	60	4,72	2
7	15	3	490	5,38	2
7	19	3	660	5,51	2
8	13	3	1430	4,96	2
8	14	3	0	5,68	2
8	19	3	500	5,6	2
9	12	3	2610	4,91	2
9	13	3	520	5,85	2
9	19	3	960	5,7	2
10	11	3	1440	4,2	2
10	12	3	1830	5,46	2
10	19	3	0	5,4	2
11	10	3	710	3,13	2
11	11	3	2180	4,51	2
11	19	3	390	4,85	2
12	10	3	1910	3,31	2
12	18	3	330	5,49	2
12	19	3	820	4,3	2
13	9	3	1680	2,59	2
13	10	3	1670	3,39	2
13	18	3	300	4,93	2
14	9	3	1740	2,66	2
14	18	3	0	4,31	2
15	8	3	1730	2,47	2
15	9	3	1720	2,74	2
15	18	3	1540	3,69	2
16	8	3	1630	2,46	2
16	17	3	0	4,31	2
16	18	3	0	3,22	2
17	7	3	910	2,18	2
17	8	3	320	2,42	2
17	17	3	0	3,63	2
18	7	3	970	2,15	2
18	16	3	750	3,5	2
18	17	3	0	2,94	2
19	6	3	1180	2,21	2
19	7	3	750	2,3	2
19	15	3	510	3,34	2
19	16	3	490	3,07	2
20	6	3	1320	2,37	2
20	14	3	880	2,9	2
20	15	3	930	2,86	2
21	6	3	770	2,53	2
21	13	3	780	2,3	2
21	14	3	1290	2,34	2
22	5	3	2490	2,65	2
22	6	3	340	2,65	2
22	12	3	400	2,35	2
22	13	3	750	2,26	2
23	5	3	1620	2,89	2
23	10	3	0	2,46	2
23	11	3	290	2,4	2
23	12	3	490	2,34	2
24	4	3	960	3,36	2
24	5	3	910	3,12	2
24	9	3	0	2,39	2
24	10	3	90	2,31	2
25	4	3	1570	3,12	2
25	8	3	360	2,45	2
25	9	3	0	2,36	2
26	4	3	1830	2,88	2
26	7	3	470	2,41	2
26	8	3	0	2,37	2
27	3	3	1500	2,65	2
27	4	3	1410	2,67	2
27	6	3	1060	2,4	2
27	7	3	330	2,3	2
28	3	3	2100	2,56	2
28	5	3	940	2,5	2
28	6	3	120	2,4	2
29	3	3	2010	2,46	2
29	4	3	1390	2,53	2
29	5	3	920	2,47	2
30	3	3	1710	2,42	2
30	4	3	1370	2,52	2
31	2	3	500	2,41	2
31	3	3	1960	2,6	2
32	2	3	1310	2,54	2
2	12	2	170	2,22	2
3	10	2	0	2,65	2
3	11	2	710	2,59	2
3	12	2	0	2,55	2
4	9	2	0	3,2	2
4	10	2	350	3,1	2
4	12	2	520	2,87	2
5	8	2	360	3,6	2
5	9	2	160	3,73	2
5	12	2	0	3,35	2
6	7	2	220	3,57	2
6	8	2	280	4,1	2
6	12	2	0	4,04	2
7	7	2	200	3,99	2
7	12	2	0	4,72	2
8	6	2	1110	3,63	2
8	7	2	750	4,36	2
8	12	2	790	5,38	2
9	6	2	380	3,81	2
9	12	2	380	6	2
10	6	2	490	4	2
10	12	2	580	6,63	2
11	5	2	900	3,29	2
11	6	2	30	4,11	2
11	12	2	540	6,35	2
12	5	2	960	3,35	2
12	12	2	0	5,5	2
13	5	2	1050	3,41	2
13	12	2	40	4,65	2
14	4	2	1610	3,01	2
14	5	2	1320	3,54	2
14	11	2	0	4,7	2
14	12	2	0	3,81	2
15	4	2	1130	3,17	2
15	10	2	100	4,72	2
15	11	2	260	3,76	2
16	4	2	990	3,34	2
16	9	2	860	5,02	2
16	10	2	1130	3,92	2
17	3	2	2320	2,84	2
17	4	2	1010	3,35	2
17	8	2	100	4,63	2
17	9	2	1530	4,17	2
18	3	2	930	2,86	2
18	7	2	1550	3,83	2
18	8	2	0	3,72	2
19	3	2	1720	2,88	2
19	6	2	760	3,68	2
19	7	2	1300	3,24	2
20	3	2	930	2,86	2
20	6	2	1080	3,23	2
21	3	2	990	2,84	2
21	4	2	490	2,88	2
21	5	2	1360	2,91	2
21	6	2	1060	2,76	2
22	2	2	770	2,76	2
22	3	2	0	2,82	2
22	4	2	140	2,66	2
23	2	2	1040	2,83	2
23	3	2	120	2,9	2
24	2	2	1240	2,91	2
2	13	7	1570	1,31	2
3	12	7	1230	1,55	2
3	13	7	990	1,69	2
3	14	7	1260	1,84	2
4	11	7	1540	2,09	2
4	12	7	980	2,24	2
4	14	7	1530	2,44	2
4	15	7	980	2,52	2
5	10	7	510	2,27	2
5	11	7	820	2,71	2
5	15	7	1840	3,07	2
6	9	7	170	2,26	2
6	10	7	460	2,99	2
6	15	7	2020	3,6	2
6	16	7	2270	3,4	2
7	8	7	10	2,19	2
7	9	7	0	2,95	2
7	16	7	1470	3,6	2
8	8	7	770	2,66	2
8	16	7	770	3,8	2
9	7	7	1680	2,37	2
9	8	7	130	3,05	2
9	15	7	840	4,51	2
9	16	7	300	3,57	2
10	6	7	2130	1,92	2
10	7	7	430	2,65	2
10	14	7	510	4,9	2
10	15	7	630	3,94	2
11	6	7	2460	2,14	2
11	12	7	1100	7,22	2
11	13	7	420	5,79	2
11	14	7	250	4,37	2
12	5	7	1210	1,91	2
12	6	7	1810	2,33	2
12	11	7	310	6,83	2
12	12	7	850	6,48	2
13	5	7	2750	2,15	2
13	10	7	940	5,02	2
13	11	7	110	5,79	2
14	4	7	1180	2,15	2
14	5	7	2150	2,39	2
14	10	7	0	4,31	2
15	4	7	2060	2,32	2
15	10	7	10	3,69	2
16	4	7	1290	2,47	2
16	10	7	400	3,1	2
17	3	7	1270	2,16	2
17	4	7	1620	2,61	2
17	10	7	220	2,5	2
18	3	7	1530	2,37	2
18	9	7	350	2,63	2
18	10	7	480	2,46	2
19	2	7	1090	2,34	2
19	3	7	1500	2,61	2
19	9	7	500	2,75	2
20	2	7	1080	2,52	2
20	7	7	640	3,52	2
20	8	7	300	3,18	2
20	9	7	140	2,87	2
21	2	7	1450	2,64	2
21	6	7	630	3,42	2
21	7	7	840	3,14	2
22	2	7	1590	2,76	2
22	3	7	1660	2,91	2
22	4	7	1090	2,96	2
22	5	7	1120	3,01	2
22	6	7	800	2,95	2
23	2	7	1920	2,88	2
23	3	7	1630	2,93	2
7	14	6	460	5,79	3
8	13	6	400	6,59	3
9	12	6	1070	6,54	3
9	13	6	630	7,7	3
10	11	6	50	6,09	3
10	12	6	1520	7,28	3
11	10	6	0	5,74	3
11	11	6	0	6,81	3
11	12	6	910	7,91	3
12	10	6	0	6,45	3
12	11	6	0	7,53	3
13	9	6	140	5,45	3
13	10	6	0	6,45	3
13	11	6	0	7,31	3
14	8	6	230	4,75	3
14	9	6	280	5,44	3
14	10	6	720	6,14	3
15	8	6	530	5,05	3
15	9	6	0	5,44	3
15	10	6	260	5,84	3
16	8	6	430	4,78	3
16	9	6	220	4,95	3
17	7	6	1860	3,92	3
17	8	6	1310	4,36	3
18	7	6	1290	3,62	3
18	8	6	1960	3,93	3
19	7	6	2340	3,59	3
4	13	5	690	3,61	3
4	14	5	740	4,23	3
5	12	5	470	3,62	3
5	13	5	0	4,23	3
5	14	5	130	4,83	3
6	11	5	790	3,99	3
6	12	5	180	4,37	3
6	14	5	10	5,44	3
7	10	5	0	4,57	3
7	11	5	0	4,75	3
7	14	5	140	6,05	3
7	15	5	770	5,59	3
8	9	5	0	4,81	3
8	10	5	60	5,04	3
8	14	5	150	6,89	3
8	15	5	610	6,29	3
9	9	5	790	5,04	3
9	14	5	660	7,92	3
10	8	5	530	4,78	3
10	9	5	330	5,26	3
10	14	5	140	8,95	3
11	7	5	470	4,47	3
11	8	5	30	5,15	3
11	12	5	680	6,91	3
11	13	5	1110	7,89	3
11	14	5	350	8,87	3
12	7	5	0	4,9	3
12	11	5	620	6,61	3
12	12	5	480	7,01	3
13	6	5	170	4,56	3
13	7	5	300	5,34	3
13	9	5	50	6,6	3
13	10	5	400	6,79	3
13	11	5	720	6,99	3
14	6	5	510	4,95	3
14	8	5	450	6,5	3
14	9	5	210	6,87	3
15	6	5	470	5,34	3
15	7	5	210	6,09	3
15	8	5	730	6,85	3
16	6	5	0	5,73	3
16	7	5	0	6,46	3
17	5	5	1390	4,7	3
17	6	5	0	5,41	3
17	7	5	70	5,98	3
18	5	5	1080	4,27	3
18	6	5	760	4,88	3
19	5	5	700	3,83	3
19	6	5	560	4,35	3
20	5	5	990	3,88	3
20	6	5	930	4,26	3
21	4	5	1680	3,35	3
21	5	5	790	4	3
22	4	5	1810	3,53	3
22	5	5	1600	4,12	3
23	4	5	1210	3,81	3
24	4	5	1010	4,1	3
4	16	4	60	4,74	3
5	15	4	780	4,79	3
5	16	4	660	5,62	3
6	14	4	780	4,67	3
6	15	4	1410	5,58	3
6	16	4	350	6,5	3
6	17	4	520	6,31	3
7	13	4	910	4,71	3
7	14	4	680	5,38	3
7	17	4	0	6,9	3
8	13	4	190	5,48	3
8	17	4	410	7,31	3
8	18	4	1630	6,19	3
9	12	4	450	6,06	3
9	13	4	0	6,25	3
9	18	4	750	6,39	3
10	12	4	0	6,65	3
10	17	4	130	7,48	3
10	18	4	150	6,09	3
11	11	4	1020	6,91	3
11	12	4	200	7,08	3
11	17	4	430	6,81	3
12	11	4	340	7,34	3
12	16	4	530	7,1	3
12	17	4	700	6,15	3
13	10	4	690	6,97	3
13	11	4	160	7,7	3
13	14	4	180	7,32	3
13	15	4	210	6,77	3
13	16	4	0	6,22	3
14	10	4	130	7,36	3
14	13	4	40	7,42	3
14	14	4	850	6,83	3
15	9	4	0	6,03	3
15	10	4	570	7,76	3
15	12	4	470	7,78	3
15	13	4	0	7,2	3
16	9	4	980	5,75	3
16	10	4	750	7,23	3
16	11	4	120	7,66	3
16	12	4	0	6,99	3
17	8	4	260	4,18	3
17	9	4	950	5,31	3
17	10	4	1430	6,44	3
18	8	4	110	4,09	3
18	9	4	0	4,87	3
19	8	4	250	3,98	3
20	7	4	430	3,58	3
5	18	3	190	4,72	3
5	19	3	70	4,62	3
6	17	3	220	5,12	3
6	18	3	230	5,34	3
7	16	3	760	5,69	3
7	17	3	0	5,75	3
7	18	3	320	5,81	3
8	15	3	150	6,4	3
8	16	3	320	6,58	3
8	18	3	150	6,14	3
9	14	3	290	6,64	3
9	15	3	150	7,42	3
9	18	3	330	6,48	3
10	13	3	320	6,48	3
10	14	3	260	7,26	3
10	18	3	0	6,34	3
11	12	3	440	5,89	3
11	13	3	420	6,95	3
11	17	3	80	7	3
11	18	3	0	5,92	3
12	11	3	1690	4,82	3
12	12	3	0	6,32	3
12	17	3	330	6,87	3
13	11	3	500	4,9	3
13	17	3	890	6,36	3
14	10	3	1300	3,43	3
14	11	3	0	4,89	3
14	17	3	0	5,68	3
15	10	3	280	3,46	3
15	16	3	0	6,3	3
15	17	3	180	4,99	3
16	9	3	770	2,71	3
16	10	3	330	3,33	3
16	16	3	270	5,4	3
17	9	3	0	2,66	3
17	15	3	100	4,98	3
17	16	3	160	4,45	3
18	8	3	440	2,38	3
18	9	3	260	2,6	3
18	14	3	690	4,08	3
18	15	3	600	3,9	3
19	8	3	0	2,47	3
19	13	3	330	3,58	3
19	14	3	220	3,46	3
20	7	3	1350	2,47	3
20	8	3	0	2,59	3
20	12	3	610	2,93	3
20	13	3	470	2,94	3
21	7	3	950	2,64	3
21	11	3	190	2,57	3
21	12	3	990	2,38	3
22	7	3	730	2,65	3
22	9	3	120	2,66	3
22	10	3	130	2,61	3
22	11	3	780	2,48	3
23	6	3	400	2,77	3
23	7	3	1110	2,66	3
23	8	3	1360	2,59	3
23	9	3	310	2,52	3
24	6	3	200	2,88	3
24	7	3	560	2,67	3
24	8	3	1050	2,53	3
25	5	3	500	2,92	3
25	6	3	180	2,71	3
25	7	3	690	2,54	3
26	5	3	890	2,71	3
26	6	3	730	2,55	3
27	5	3	0	2,53	3
28	4	3	1460	2,6	3
4	11	2	210	3,01	3
5	10	2	1300	3,66	3
5	11	2	340	3,58	3
6	9	2	580	4,33	3
6	10	2	500	4,33	3
6	11	2	420	4,34	3
7	8	2	430	4,61	3
7	9	2	420	4,92	3
7	11	2	280	5,1	3
8	8	2	360	5,1	3
8	11	2	10	5,88	3
9	7	2	470	4,7	3
9	8	2	410	5,59	3
9	11	2	300	6,67	3
10	7	2	0	5,04	3
10	11	2	1000	7,46	3
11	7	2	0	5,24	3
11	11	2	910	7,26	3
12	6	2	0	4,19	3
12	7	2	0	5,35	3
12	11	2	0	6,44	3
13	6	2	770	4,27	3
13	10	2	0	6,22	3
13	11	2	0	5,61	3
14	6	2	250	4,32	3
14	9	2	0	6,34	3
14	10	2	610	5,52	3
15	5	2	890	3,71	3
15	6	2	230	4,37	3
15	8	2	1410	5,91	3
15	9	2	0	5,68	3
16	5	2	910	3,89	3
16	7	2	100	4,93	3
16	8	2	1090	5,44	3
17	5	2	770	3,86	3
17	6	2	1570	4,22	3
17	7	2	1000	4,42	3
18	4	2	680	3,32	3
18	5	2	170	3,77	3
18	6	2	970	3,95	3
19	4	2	1680	3,28	3
19	5	2	1270	3,69	3
20	4	2	1190	3,09	3
20	5	2	1220	3,32	3
4	13	7	1200	2,34	3
5	12	7	1080	2,93	3
5	13	7	940	2,99	3
5	14	7	1340	3,04	3
6	11	7	960	3,72	3
6	12	7	940	3,97	3
6	14	7	1760	3,76	3
7	10	7	940	4,01	3
7	11	7	710	5,07	3
7	14	7	1610	4,6	3
7	15	7	1460	4,13	3
8	9	7	220	3,64	3
8	10	7	80	5,03	3
8	14	7	1520	5,43	3
8	15	7	1120	4,66	3
9	9	7	540	4,12	3
9	13	7	790	6,31	3
9	14	7	80	5,43	3
10	8	7	810	3,39	3
10	9	7	620	4,46	3
10	11	7	810	7,28	3
10	12	7	460	7,21	3
10	13	7	570	6,05	3
11	7	7	220	2,93	3
11	8	7	1310	3,73	3
11	10	7	720	6,14	3
11	11	7	960	7,49	3
12	7	7	860	3,04	3
12	9	7	1180	4,64	3
12	10	7	680	5,73	3
13	6	7	1910	2,51	3
13	7	7	260	3,06	3
13	9	7	1160	4,26	3
14	6	7	1340	2,7	3
14	9	7	600	3,88	3
15	5	7	1300	2,62	3
15	6	7	120	2,88	3
15	9	7	310	3,46	3
16	5	7	1380	2,85	3
16	9	7	0	3,02	3
17	5	7	1150	3,07	3
17	8	7	490	2,76	3
17	9	7	320	2,59	3
18	4	7	1760	2,83	3
18	5	7	1190	3,29	3
18	8	7	200	2,86	3
19	4	7	1500	3,06	3
19	6	7	530	3,65	3
19	7	7	1050	3,34	3
19	8	7	900	3,02	3
20	3	7	1570	2,85	3
20	4	7	1260	3,29	3
20	5	7	1680	3,73	3
20	6	7	0	3,86	3
21	3	7	1780	2,89	3
21	4	7	1580	3,14	3
21	5	7	2310	3,39	3
6	13	5	250	4,9	4
7	12	5	0	5,11	4
7	13	5	560	5,58	4
8	11	5	0	5,27	4
8	12	5	530	5,71	4
8	13	5	170	6,3	4
9	10	5	0	5,3	4
9	11	5	0	5,57	4
9	13	5	1090	7,05	4
10	10	5	680	5,57	4
10	11	5	400	5,87	4
10	12	5	320	6,67	4
10	13	5	720	7,81	4
11	9	5	370	5,64	4
11	10	5	900	5,93	4
11	11	5	330	6,22	4
12	8	5	0	5,63	4
12	9	5	410	6,12	4
12	10	5	180	6,36	4
13	8	5	0	6,11	4
14	7	5	780	5,72	4
7	15	4	850	6,3	4
7	16	4	80	7,21	4
8	14	4	450	6,08	4
8	15	4	1200	6,93	4
8	16	4	200	7,79	4
9	14	4	830	6,78	4
9	16	4	180	8,36	4
9	17	4	410	7,73	4
10	13	4	210	6,81	4
10	14	4	700	7,18	4
10	16	4	1010	8,24	4
11	13	4	720	7,24	4
11	15	4	940	7,53	4
11	16	4	610	7,67	4
12	12	4	0	7,5	4
12	13	4	340	7,67	4
12	14	4	340	7,59	4
12	15	4	430	7,35	4
13	12	4	0	7,67	4
13	13	4	0	7,65	4
14	11	4	430	8,02	4
14	12	4	570	7,72	4
15	11	4	820	8,35	4
8	17	3	450	6,36	4
9	16	3	690	7,47	4
9	17	3	560	6,97	4
10	15	3	0	8,04	4
10	16	3	130	7,92	4
10	17	3	280	7,13	4
11	14	3	450	7,68	4
11	15	3	0	8,41	4
11	16	3	0	8,08	4
12	13	3	220	7,42	4
12	14	3	410	8,1	4
12	16	3	0	8,25	4
13	12	3	80	6,41	4
13	13	3	650	7,42	4
13	16	3	450	7,79	4
14	12	3	700	6,35	4
14	15	3	0	7,73	4
14	16	3	120	7,05	4
15	11	3	630	4,87	4
15	12	3	210	6,28	4
15	15	3	210	7,05	4
16	11	3	530	4,49	4
16	14	3	700	6,13	4
16	15	3	840	6,06	4
17	10	3	940	3,14	4
17	11	3	1170	4	4
17	13	3	970	5,23	4
17	14	3	470	5,11	4
18	10	3	600	2,96	4
18	12	3	630	4,07	4
18	13	3	390	4,26	4
19	9	3	710	2,65	4
19	10	3	1150	2,88	4
19	11	3	0	3,18	4
19	12	3	1130	3,48	4
20	9	3	490	2,72	4
20	10	3	720	2,82	4
20	11	3	250	2,87	4
21	8	3	0	2,71	4
21	9	3	270	2,78	4
21	10	3	400	2,75	4
22	8	3	900	2,66	4
7	10	2	330	5,01	4
8	9	2	0	5,52	4
8	10	2	0	5,7	4
9	9	2	970	6,12	4
9	10	2	290	6,4	4
10	8	2	150	6,08	4
10	9	2	230	6,73	4
10	10	2	240	7,09	4
11	8	2	40	6,36	4
11	10	2	250	7,1	4
12	8	2	240	6,51	4
12	9	2	380	6,87	4
12	10	2	320	6,66	4
13	7	2	380	5,47	4
13	8	2	300	6,67	4
13	9	2	270	6,82	4
14	7	2	0	5,35	4
14	8	2	0	6,39	4
15	7	2	330	5,14	4
16	6	2	610	4,42	4
6	13	7	920	3,87	4
7	12	7	740	5,31	4
7	13	7	1100	4,95	4
8	11	7	440	6,43	4
8	12	7	330	6,66	4
8	13	7	1080	6,04	4
9	10	7	0	5,6	4
9	11	7	920	7,08	4
9	12	7	460	7,19	4
10	10	7	1310	5,87	4
11	9	7	470	4,8	4
12	8	7	20	3,74	4
13	8	7	1040	3,6	4
14	7	7	0	3,08	4
14	8	7	780	3,47	4
15	7	7	890	3,06	4
15	8	7	580	3,25	4
16	6	7	930	3,06	4
16	7	7	510	3,03	4
16	8	7	360	3	4
17	6	7	1430	3,25	4
17	7	7	0	3	4
18	6	7	1240	3,45	4
18	7	7	530	3,16	4
19	5	7	1100	3,51	4
9	12	5	640	6,19	5
9	15	4	580	7,57	5
10	15	4	510	7,71	5
11	14	4	1020	7,39	5
12	15	3	380	8,77	5
13	14	3	0	7,92	5
13	15	3	60	8,41	5
14	13	3	330	7,22	5
14	14	3	510	7,47	5
15	13	3	260	7,01	5
15	14	3	790	7,03	5
16	12	3	270	5,65	5
16	13	3	230	6,21	5
17	12	3	790	4,86	5
18	11	3	0	3,51	5
11	9	2	230	6,93	5
1	5	15	950	14,43	1
1	6	15	740	17,03	1
1	7	15	590	18,63	1
2	3	15	1240	11,41	1
2	4	15	1360	14,42	1
2	5	15	1350	16,96	1
2	7	15	1130	21,26	1
2	8	15	1180	22,82	1
2	9	15	1240	24,37	1
3	3	15	1090	13,61	1
3	9	15	940	24,39	1
3	10	15	910	25,58	1
4	2	15	2060	10,58	1
4	3	15	930	15,81	1
4	10	15	800	25,26	1
4	11	15	900	26,04	1
5	2	15	1860	11,31	1
5	11	15	1010	25,2	1
6	2	15	1330	11,42	1
6	11	15	1150	24,21	1
6	12	15	1030	21,79	1
7	1	15	1880	6,7	1
7	2	15	1440	11,54	1
7	12	15	1510	20,99	1
7	13	15	2520	17,86	1
8	1	15	1380	6,01	1
8	13	15	2470	18,3	1
9	1	15	1740	5,23	1
9	13	15	1790	18,81	1
9	14	15	1160	17,12	1
10	1	15	1840	4,41	1
10	2	15	1570	7,58	1
10	14	15	1800	18,24	1
11	2	15	1220	5,96	1
11	14	15	1420	19,01	1
12	2	15	1390	4,34	1
12	3	15	1200	6,14	1
12	13	15	1560	20,76	1
12	14	15	1740	19,77	1
13	3	15	1290	4,6	1
13	4	15	1430	6,71	1
13	5	15	1600	9,2	1
13	12	15	1860	21,73	1
13	13	15	1490	20,98	1
14	5	15	1210	7,67	1
14	6	15	1450	9,92	1
14	7	15	1890	13,16	1
14	10	15	1150	20,05	1
14	11	15	1290	21,24	1
14	12	15	1560	21,3	1
15	7	15	1490	11,57	1
15	8	15	1660	14,92	1
15	9	15	1230	17,62	1
15	10	15	1250	19,12	1
1	5	14	2650	6,86	1
1	6	14	2830	10,43	1
1	7	14	2420	14,1	1
1	8	14	1850	15,26	1
2	4	14	1160	6,9	1
2	5	14	1820	9,94	1
2	8	14	1320	18,9	1
2	9	14	1960	19,59	1
2	10	14	2480	20,19	1
3	4	14	1470	9,54	1
3	10	14	1350	24,27	1
3	11	14	1450	23,58	1
3	12	14	1620	22,81	1
4	3	14	1450	7,62	1
4	4	14	1680	12,28	1
4	12	14	1150	25,89	1
4	13	14	1150	23,88	1
4	14	14	1270	20,35	1
5	3	14	770	9,75	1
5	14	14	850	19,97	1
5	15	14	1620	16,03	1
6	2	14	1490	5,39	1
6	3	14	680	11,87	1
6	15	14	910	15,33	1
7	2	14	1670	6,23	1
7	15	14	730	14,81	1
8	1	14	900	4,38	1
8	2	14	1390	6,81	1
8	14	14	1230	18,31	1
8	15	14	1180	14,45	1
9	1	14	2450	4,77	1
9	14	14	930	17,61	1
10	1	14	2250	4,52	1
10	13	14	770	20,09	1
10	14	14	1120	17,09	1
11	1	14	2020	4,21	1
11	2	14	1350	6,37	1
11	12	14	970	20,83	1
11	13	14	1430	19,09	1
12	2	14	1790	5,67	1
12	11	14	490	20,83	1
12	12	14	970	19,71	1
13	2	14	1860	4,56	1
13	3	14	1260	8,03	1
13	10	14	1070	20,32	1
13	11	14	910	19,59	1
14	3	14	890	5,94	1
14	4	14	1110	8,48	1
14	9	14	910	18,35	1
14	10	14	1370	18,77	1
15	4	14	1100	6,34	1
15	7	14	970	13,89	1
15	8	14	950	15,37	1
15	9	14	720	16,4	1
16	4	14	780	4,81	1
16	5	14	820	6,58	1
16	6	14	620	8,91	1
16	7	14	790	11,25	1
1	6	13	790	6,38	1
1	7	13	630	8,84	1
1	8	13	170	10,84	1
1	9	13	920	12,47	1
1	10	13	1840	14,13	1
2	4	13	2880	3,86	1
2	5	13	2020	5,72	1
2	6	13	960	9,33	1
2	10	13	2460	18,88	1
2	11	13	1990	17,74	1
3	3	13	350	3,06	1
3	4	13	1240	4,97	1
3	11	13	1640	22,1	1
3	12	13	1550	20,06	1
4	2	13	1460	1,68	1
4	3	13	1500	4,16	1
4	12	13	1250	22,34	1
4	13	13	1250	19,85	1
5	2	13	1480	1,96	1
5	13	13	1010	21,92	1
6	1	13	1610	1,68	1
6	2	13	1800	2,34	1
6	13	13	1100	23,46	1
6	14	13	770	18,44	1
7	1	13	2150	2,15	1
7	14	13	750	18,28	1
8	1	13	1940	2,61	1
8	14	13	1480	18,12	1
9	1	13	1730	3,04	1
9	13	13	540	22,28	1
9	14	13	940	17,82	1
10	1	13	1640	3,44	1
10	13	13	920	21,66	1
11	1	13	1900	3,85	1
11	13	13	1150	21,03	1
12	1	13	3080	3,68	1
12	12	13	1180	22,12	1
12	13	13	890	19,86	1
13	1	13	2210	3,45	1
13	12	13	1150	21,05	1
14	1	13	2050	3,14	1
14	11	13	990	21,91	1
14	12	13	870	19,72	1
15	1	13	1960	2,62	1
15	11	13	830	19,67	1
16	1	13	2070	2,1	1
16	2	13	1540	2,82	1
16	10	13	480	19,08	1
16	11	13	700	17,43	1
17	2	13	1450	2,23	1
17	9	13	1160	16,3	1
17	10	13	1270	16,12	1
18	2	13	2040	1,78	1
18	3	13	1570	3,01	1
18	8	13	1660	12,64	1
18	9	13	1360	12,71	1
19	3	13	1350	2,04	1
19	4	13	760	2,81	1
19	7	13	1170	7,68	1
19	8	13	1570	8,77	1
20	4	13	1220	2,17	1
20	5	13	1100	2,88	1
20	6	13	1310	4,28	1
20	7	13	1390	5,68	1
1	3	12	1400	5,63	1
2	1	12	1210	1,78	1
2	2	12	1670	4,02	1
2	3	12	1070	7,2	1
2	4	12	2200	10,33	1
2	5	12	1540	14,4	1
2	6	12	1640	18,44	1
2	7	12	1400	21,92	1
3	1	12	2430	2,06	1
3	7	12	1600	23,85	1
3	8	12	1650	25,8	1
3	9	12	1540	27,78	1
4	1	12	2720	2,38	1
4	9	12	1520	28,82	1
4	10	12	1720	28,07	1
4	11	12	1180	25,98	1
5	1	12	2580	2,83	1
5	11	12	1710	26,31	1
5	12	12	960	24,39	1
6	1	12	2370	3,28	1
6	2	12	2550	7,38	1
6	12	12	2420	24,85	1
6	13	12	1990	19,04	1
7	2	12	2310	7,74	1
7	12	12	2420	24,85	1
7	13	12	2210	19,29	1
8	2	12	2200	7,72	1
8	11	12	1890	26,12	1
8	12	12	1730	24,51	1
9	2	12	2150	7,69	1
9	3	12	2570	13,38	1
9	11	12	1370	25,7	1
10	3	12	2200	11,73	1
10	9	12	1300	26,83	1
10	10	12	1520	25,47	1
10	11	12	1110	23,53	1
11	3	12	2090	9,93	1
11	4	12	1870	13,95	1
11	8	12	1370	25,21	1
11	9	12	980	25,13	1
12	4	12	1930	11,4	1
12	5	12	2000	15,6	1
12	6	12	1540	19,81	1
12	7	12	1430	22,76	1
12	8	12	1630	22,89	1
13	5	12	1620	12,9	1
13	6	12	1300	16,78	1
1	4	11	1250	8,17	1
1	5	11	1820	10,92	1
1	6	11	2040	13,62	1
2	2	11	2250	3,05	1
2	3	11	1900	6,4	1
2	4	11	1230	9,61	1
2	6	11	2000	15,33	1
2	7	11	1990	17,94	1
2	8	11	2450	19,64	1
2	9	11	2110	21,33	1
3	1	11	2450	1,6	1
3	2	11	2430	3,41	1
3	9	11	1430	22,89	1
3	10	11	1190	23,22	1
4	2	11	2310	3,77	1
4	10	11	2090	24,77	1
4	11	11	1620	23,38	1
5	2	11	2440	3,93	1
5	11	11	1820	23,68	1
5	12	11	1750	22,34	1
6	2	11	2650	3,93	1
6	3	11	1980	7,77	1
6	11	11	1620	22,96	1
7	3	11	2160	7,67	1
7	9	11	1710	24,26	1
7	10	11	1820	23,89	1
7	11	11	1740	22,24	1
8	3	11	3230	6,76	1
8	4	11	2000	9,89	1
8	8	11	1550	21,69	1
8	9	11	1330	22,02	1
9	4	11	2470	8,4	1
9	5	11	2300	11,92	1
9	6	11	1970	15,71	1
9	7	11	1640	19,18	1
9	8	11	1440	19,39	1
10	5	11	2340	10,09	1
10	6	11	1620	13,53	1
1	5	16	1710	8	1
1	6	16	2490	9,73	1
1	7	16	2720	11,61	1
1	8	16	1090	13,54	1
2	4	16	2040	7,28	1
2	5	16	1600	9,15	1
2	8	16	1240	14,51	1
2	9	16	800	16,74	1
3	2	16	3940	4,33	1
3	3	16	2450	6,18	1
3	4	16	1700	8,2	1
3	9	16	590	17,09	1
3	10	16	460	18,76	1
4	2	16	3300	4,49	1
4	10	16	580	18,64	1
4	11	16	1080	19,84	1
5	2	16	1800	4,46	1
5	11	16	670	20,11	1
5	12	16	950	17,5	1
6	1	16	2900	2,6	1
6	2	16	1830	4,43	1
6	12	16	1100	17,95	1
6	13	16	1210	15,18	1
7	2	16	2130	4,1	1
7	13	16	1480	17,5	1
7	14	16	1160	15,15	1
8	2	16	2480	3,75	1
8	3	16	3630	5,36	1
8	4	16	2840	7,37	1
8	14	16	1220	18,02	1
9	4	16	1930	6,82	1
9	5	16	1490	8,89	1
9	6	16	2110	11,33	1
9	14	16	1090	20,49	1
10	6	16	2130	11,12	1
10	7	16	1100	15,07	1
10	14	16	1460	21,77	1
11	7	16	1210	15,24	1
11	8	16	940	19,56	1
11	9	16	920	22,39	1
11	14	16	1580	23,05	1
12	9	16	1440	22,25	1
12	10	16	860	24,22	1
12	11	16	1050	26,14	1
12	14	16	1400	23,42	1
13	11	16	730	25,9	1
13	12	16	420	25,35	1
13	13	16	900	24,59	1
13	14	16	1450	23,18	1
2	6	15	690	19,55	2
3	4	15	1560	16,66	2
3	5	15	1210	18,92	2
3	6	15	1040	21,16	2
3	7	15	1090	22,35	2
3	8	15	890	23,35	2
4	4	15	1400	18,91	2
4	8	15	1190	23,87	2
4	9	15	1310	24,42	2
5	3	15	1270	16,72	2
5	4	15	1150	19,78	2
5	9	15	1350	24,28	2
5	10	15	1030	24,76	2
6	3	15	1580	16,65	2
6	10	15	930	24,13	2
7	3	15	1320	16,58	2
7	10	15	1040	23,49	2
7	11	15	1070	23,21	2
8	2	15	1270	10,33	2
8	3	15	1600	14,83	2
8	11	15	750	22,43	2
8	12	15	1240	20,69	2
9	2	15	1640	8,99	2
9	3	15	1470	12,92	2
9	12	15	1350	20,44	2
10	3	15	1520	10,88	2
10	12	15	1540	20,42	2
10	13	15	1490	19,37	2
11	3	15	1430	8,51	2
11	4	15	1380	10,96	2
11	12	15	2090	21,07	2
11	13	15	1090	20,07	2
12	4	15	1430	8,47	2
12	5	15	1770	11,04	2
12	6	15	2060	13,62	2
12	11	15	1830	22,2	2
12	12	15	1910	21,72	2
13	6	15	1520	11,71	2
13	7	15	1220	14,76	2
13	8	15	1640	17,68	2
13	9	15	1240	19,91	2
13	10	15	1470	20,97	2
13	11	15	1780	21,96	2
14	8	15	1620	16,3	2
14	9	15	1170	18,76	2
2	6	14	2080	13,69	2
2	7	14	1990	17,52	2
3	5	14	1650	13,23	2
3	6	14	1460	17,06	2
3	7	14	880	20,93	2
3	8	14	890	22,53	2
3	9	14	1210	23,48	2
4	5	14	1210	16,52	2
4	9	14	1000	26,56	2
4	10	14	770	27,39	2
4	11	14	1070	26,67	2
5	4	14	1370	15,36	2
5	5	14	870	19,78	2
5	11	14	1000	26,52	2
5	12	14	990	25,95	2
5	13	14	820	23,87	2
6	4	14	1270	18,44	2
6	13	14	850	23,87	2
6	14	14	460	19,59	2
7	3	14	900	12,98	2
7	4	14	980	19,82	2
7	13	14	1180	23,26	2
7	14	14	680	19,02	2
8	3	14	1220	13,31	2
8	13	14	740	22,18	2
9	2	14	1940	7,38	2
9	3	14	1470	13,64	2
9	12	14	1020	23,18	2
9	13	14	940	21,1	2
10	2	14	1620	6,93	2
10	3	14	1310	12,64	2
10	11	14	1070	23,02	2
10	12	14	1310	22,01	2
11	3	14	760	11,51	2
11	10	14	1190	22,98	2
11	11	14	1060	21,95	2
12	3	14	1140	10,13	2
12	4	14	1050	14,66	2
12	9	14	800	22,29	2
12	10	14	1390	21,86	2
13	4	14	1040	11,57	2
13	5	14	850	14,65	2
13	8	14	1130	20,2	2
13	9	14	1170	20,32	2
14	5	14	1140	11,12	2
14	6	14	860	13,84	2
14	7	14	1260	16,62	2
14	8	14	750	17,77	2
15	5	14	990	8,54	2
15	6	14	520	11,19	2
2	7	13	1230	12,94	2
2	8	13	830	15,48	2
2	9	13	1970	17,15	2
3	5	13	1760	7,49	2
3	6	13	1690	12,28	2
3	7	13	1440	17,04	2
3	9	13	1600	21,83	2
3	10	13	1920	23,64	2
4	4	13	1610	7	2
4	5	13	1780	10,25	2
4	10	13	1630	25,83	2
4	11	13	1280	24,33	2
5	3	13	2050	5,33	2
5	4	13	1290	9,17	2
5	11	13	1220	26,24	2
5	12	13	1480	24,39	2
6	3	13	1760	6,53	2
6	12	13	1230	25,89	2
7	2	13	1460	3,08	2
7	3	13	1450	7,83	2
7	12	13	660	25,38	2
7	13	13	980	23,12	2
8	2	13	1890	3,82	2
8	12	13	700	24,88	2
8	13	13	890	22,78	2
9	2	13	2080	4,49	2
9	12	13	910	24,32	2
10	2	13	1600	5,1	2
10	12	13	1100	23,74	2
11	2	13	1880	5,72	2
11	11	13	970	24,78	2
11	12	13	1570	23,15	2
12	2	13	1590	5,39	2
12	11	13	890	23,96	2
13	2	13	1740	4,98	2
13	10	13	900	24,99	2
13	11	13	1060	23,11	2
14	2	13	1260	4,46	2
14	10	13	1210	23,84	2
15	2	13	1270	3,64	2
15	3	13	1250	7,04	2
15	9	13	850	21,83	2
15	10	13	980	21,46	2
16	3	13	1770	5,26	2
16	8	13	870	19,82	2
16	9	13	860	19,42	2
17	3	13	1750	3,98	2
17	4	13	1080	5,87	2
17	7	13	1380	15,04	2
17	8	13	1210	16,51	2
18	4	13	940	4,34	2
18	5	13	1530	5,93	2
18	6	13	1570	8,65	2
18	7	13	930	11,36	2
19	5	13	1510	3,8	2
19	6	13	1280	5,74	2
3	2	12	2170	4,84	2
3	3	12	660	8,81	2
3	4	12	1640	12,72	2
3	5	12	1670	16,67	2
3	6	12	1300	20,57	2
4	2	12	2080	5,66	2
4	6	12	960	22,58	2
4	7	12	1550	25,65	2
4	8	12	1660	27,21	2
5	2	12	2450	6,52	2
5	3	12	2270	11,76	2
5	8	12	1130	28,02	2
5	9	12	1470	29,1	2
5	10	12	1720	28,25	2
6	3	12	2530	13,15	2
6	10	12	2030	28,44	2
6	11	12	1810	26,64	2
7	3	12	2050	13,67	2
7	10	12	1710	28,23	2
7	11	12	2180	26,55	2
8	3	12	2060	13,53	2
8	4	12	1870	19,22	2
8	10	12	1520	27,73	2
9	4	12	1820	18,95	2
9	8	12	1390	29,04	2
9	9	12	1310	28,41	2
9	10	12	1350	27,23	2
10	4	12	1560	16,55	2
10	5	12	1280	20,72	2
10	7	12	1460	27,67	2
10	8	12	1350	27,21	2
11	5	12	1410	18,18	2
11	6	12	1650	22,42	2
11	7	12	1550	25,34	2
2	5	11	1790	12,55	2
3	3	11	1870	7,03	2
3	4	11	1620	10,48	2
3	5	11	2540	13,73	2
3	6	11	1990	16,85	2
3	7	11	2570	19,78	2
3	8	11	2170	21,32	2
4	3	11	1990	7,65	2
4	8	11	1970	23	2
4	9	11	2490	24,45	2
5	3	11	2480	7,87	2
5	4	11	2610	11,62	2
5	9	11	2570	24,94	2
5	10	11	2250	25,1	2
6	4	11	2130	11,44	2
6	8	11	1520	23,76	2
6	9	11	2390	24,6	2
6	10	11	2090	24,5	2
7	4	11	1930	11,26	2
7	5	11	2630	15,32	2
7	7	11	2440	23,36	2
7	8	11	1670	23,78	2
8	5	11	2250	13,7	2
8	6	11	2150	17,71	2
8	7	11	2140	21,39	2
2	6	16	1410	11,03	2
2	7	16	1850	12,76	2
3	5	16	2000	10,3	2
3	6	16	1220	12,32	2
3	7	16	1180	13,9	2
3	8	16	1180	15,48	2
4	3	16	2040	6,45	2
4	4	16	1240	8,55	2
4	5	16	1310	10,72	2
4	8	16	670	15,99	2
4	9	16	470	17,37	2
5	3	16	1740	6,41	2
5	9	16	860	17,6	2
5	10	16	870	18,9	2
6	3	16	1780	6,36	2
6	10	16	570	19,15	2
6	11	16	750	20,38	2
7	3	16	2490	5,89	2
7	4	16	2170	7,9	2
7	5	16	2270	9,96	2
7	11	16	1030	21,47	2
7	12	16	1420	19,62	2
8	5	16	1940	9,41	2
8	6	16	2270	11,69	2
8	7	16	1390	14,73	2
8	12	16	1490	21,41	2
8	13	16	1110	19,97	2
9	7	16	1130	14,9	2
9	8	16	980	18,48	2
9	13	16	640	22,11	2
10	8	16	1040	19,02	2
10	9	16	1250	21,63	2
10	10	16	740	23,29	2
10	13	16	1290	23,3	2
11	10	16	1060	24,18	2
11	11	16	900	25,87	2
11	12	16	830	25,28	2
11	13	16	1160	24,49	2
12	12	16	720	25,59	2
12	13	16	950	24,82	2
4	5	15	1100	20,87	3
4	6	15	870	22,78	3
4	7	15	1280	23,43	3
5	5	15	1390	21,56	3
5	7	15	1070	23,75	3
5	8	15	1490	24	3
6	4	15	1270	19,59	3
6	5	15	1100	21,29	3
6	8	15	1160	23,82	3
6	9	15	990	24,01	3
7	4	15	1260	19,4	3
7	9	15	1160	23,75	3
8	4	15	1320	17,57	3
8	9	15	1460	23,15	3
8	10	15	980	22,81	3
9	4	15	1040	15,58	3
9	10	15	1300	22,12	3
9	11	15	1620	21,67	3
10	4	15	900	13,46	3
10	5	15	840	15,64	3
10	11	15	1800	21,23	3
11	5	15	1570	13,34	3
11	6	15	1340	15,71	3
11	7	15	1360	17,95	3
11	10	15	1420	21,57	3
11	11	15	1570	21,72	3
12	7	15	1130	16,36	3
12	8	15	1550	18,94	3
12	9	15	1260	20,82	3
12	10	15	1790	21,55	3
4	6	14	870	20,21	3
4	7	14	450	23,91	3
4	8	14	860	25,54	3
5	6	14	760	22,59	3
5	8	14	990	26,33	3
5	9	14	1090	26,72	3
5	10	14	720	27,01	3
6	5	14	890	23,05	3
6	6	14	740	24,98	3
6	10	14	920	26,63	3
6	11	14	930	26,37	3
6	12	14	970	26,02	3
7	5	14	720	24,46	3
7	12	14	730	25,42	3
8	4	14	670	19,9	3
8	5	14	510	24,46	3
8	11	14	970	24,95	3
8	12	14	680	24,3	3
9	4	14	580	19,97	3
9	10	14	860	24,89	3
9	11	14	1170	24,08	3
10	4	14	1220	18,42	3
10	9	14	820	25,06	3
10	10	14	1110	23,95	3
11	4	14	1250	16,72	3
11	5	14	1160	20,6	3
11	8	14	1200	24,5	3
11	9	14	640	23,76	3
12	5	14	850	18,19	3
12	6	14	1400	20,29	3
12	7	14	1420	22,4	3
12	8	14	930	22,63	3
13	6	14	910	17,07	3
13	7	14	960	19,51	3
3	8	13	1480	20,11	3
4	6	13	1780	14,97	3
4	7	13	1950	19,66	3
4	8	13	1560	22,63	3
4	9	13	1290	24,19	3
5	5	13	2320	13,16	3
5	6	13	2240	17,62	3
5	9	13	1220	26,21	3
5	10	13	1280	27,64	3
6	4	13	2620	11,29	3
6	5	13	2820	15,93	3
6	10	13	1280	28,9	3
6	11	13	870	27,59	3
7	4	13	1870	13,2	3
7	11	13	630	26,93	3
8	3	13	1500	9,13	3
8	4	13	1620	15,11	3
8	11	13	750	26,27	3
9	3	13	1530	10,2	3
9	11	13	860	25,72	3
10	3	13	1350	11,1	3
10	10	13	1160	26,69	3
10	11	13	1380	25,25	3
11	3	13	1390	12	3
11	10	13	1010	26,39	3
12	3	13	1140	11,12	3
12	9	13	810	26,8	3
12	10	13	750	25,71	3
13	3	13	910	10,06	3
13	9	13	1010	25,69	3
14	3	13	710	8,82	3
14	4	13	1130	13,55	3
14	8	13	450	24,69	3
14	9	13	720	24,24	3
15	4	13	1100	10,73	3
15	7	13	770	20,93	3
15	8	13	730	22,25	3
16	4	13	960	7,91	3
16	5	13	740	10,74	3
16	6	13	1000	14,52	3
16	7	13	1300	18,3	3
17	5	13	1210	8,06	3
17	6	13	990	11,55	3
4	3	12	1200	10,37	3
4	4	12	1820	15	3
4	5	12	1160	18,82	3
5	4	12	2280	16,91	3
5	5	12	540	20,57	3
5	6	12	1690	24,19	3
5	7	12	1560	27,02	3
6	4	12	2190	18,82	3
6	7	12	1320	28,38	3
6	8	12	900	28,83	3
6	9	12	1210	29,37	3
7	4	12	2130	19,5	3
7	5	12	2410	23,07	3
7	9	12	1050	29,25	3
8	5	12	1280	23,05	3
8	7	12	1790	29,46	3
8	8	12	1520	29,1	3
8	9	12	1250	28,83	3
9	5	12	1120	23,03	3
9	6	12	1230	27,12	3
9	7	12	1610	29,77	3
10	6	12	1340	24,89	3
4	4	11	2240	11,35	3
4	5	11	1760	14,9	3
4	6	11	2480	18,37	3
4	7	11	2510	21,62	3
5	5	11	1170	15,39	3
5	7	11	1940	22,63	3
5	8	11	1100	23,74	3
6	5	11	2130	15,35	3
6	6	11	2850	19,32	3
6	7	11	2080	23	3
7	6	11	2550	19,51	3
4	6	16	1390	12,8	3
4	7	16	1090	14,4	3
5	4	16	1250	8,48	3
5	5	16	970	10,6	3
5	6	16	1290	12,66	3
5	7	16	950	14,41	3
5	8	16	520	16,14	3
6	4	16	1450	8,4	3
6	5	16	1370	10,47	3
6	6	16	250	12,52	3
6	8	16	1070	16,29	3
6	9	16	1010	17,83	3
7	6	16	1180	12,12	3
7	7	16	1300	14,56	3
7	8	16	1180	17,01	3
7	9	16	1120	18,82	3
7	10	16	1420	20,2	3
8	8	16	850	17,77	3
8	9	16	1230	19,88	3
8	10	16	1520	21,33	3
8	11	16	1530	22,63	3
9	9	16	990	20,86	3
9	10	16	740	22,4	3
9	11	16	1120	23,77	3
9	12	16	1410	23,03	3
10	11	16	690	24,82	3
10	12	16	980	24,16	3
5	6	15	970	23,28	4
6	6	15	1240	22,93	4
6	7	15	790	23,49	4
7	5	15	1090	21,02	4
7	6	15	1230	22,59	4
7	7	15	1280	23,23	4
7	8	15	1400	23,65	4
8	5	15	1180	19,36	4
8	8	15	1410	22,86	4
9	5	15	960	17,56	4
9	6	15	1650	19,52	4
9	8	15	1270	22	4
9	9	15	1250	22,53	4
10	6	15	1270	17,81	4
10	7	15	1370	19,55	4
10	8	15	1340	21,09	4
10	9	15	790	21,92	4
10	10	15	810	21,6	4
11	8	15	1300	20,02	4
11	9	15	1310	21,37	4
5	7	14	890	25,4	4
6	7	14	1030	26,89	4
6	8	14	1090	27,13	4
6	9	14	920	26,87	4
7	6	14	770	26,1	4
7	7	14	750	27,72	4
7	9	14	860	26,79	4
7	10	14	1260	26,12	4
7	11	14	1030	25,81	4
8	6	14	810	26,27	4
8	9	14	790	26,53	4
8	10	14	950	25,5	4
9	5	14	1010	24,46	4
9	6	14	930	26,43	4
9	8	14	1130	27,7	4
9	9	14	750	26,26	4
10	5	14	1300	22,61	4
10	6	14	580	24,62	4
10	7	14	890	26,59	4
10	8	14	940	26,18	4
11	6	14	1170	22,61	4
11	7	14	1420	24,61	4
5	7	13	1680	22,07	4
5	8	13	1030	24,83	4
6	6	13	1640	20,05	4
6	7	13	1160	24,16	4
6	8	13	950	26,64	4
6	9	13	1180	27,75	4
7	5	13	1470	18,19	4
7	6	13	850	21,66	4
7	9	13	970	27,6	4
7	10	13	830	28,18	4
8	5	13	1070	20,45	4
8	10	13	740	27,47	4
9	4	13	1790	16,59	4
9	5	13	1040	22,17	4
9	9	13	1020	27,48	4
9	10	13	1010	26,99	4
10	4	13	1200	17,74	4
10	9	13	1140	27,64	4
11	4	13	910	18,89	4
11	8	13	670	29,25	4
11	9	13	910	27,8	4
12	4	13	680	17,37	4
12	8	13	890	27,94	4
13	4	13	880	15,6	4
13	5	13	840	20,44	4
13	7	13	860	25,59	4
13	8	13	760	26,44	4
14	5	13	1110	17,82	4
14	6	13	770	20,64	4
14	7	13	660	23,57	4
15	5	13	880	14,28	4
15	6	13	930	17,58	4
6	5	12	1790	22,32	4
6	6	12	1660	25,8	4
7	6	12	1330	26,64	4
7	7	12	1550	29,15	4
7	8	12	900	29,15	4
8	6	12	970	26,88	4
5	6	11	2240	19,13	4
6	7	16	1030	14,41	4
8	6	15	1620	21,11	5
8	7	15	1000	22,09	5
9	7	15	1130	20,87	5
7	8	14	920	27,52	5
8	7	14	840	28,04	5
8	8	14	630	27,61	5
9	7	14	1180	28,36	5
7	7	13	810	25,15	5
7	8	13	900	27,05	5
8	6	13	590	23,27	5
8	7	13	850	26,14	5
8	8	13	920	27,47	5
8	9	13	970	27,46	5
9	6	13	850	24,6	5
9	8	13	1100	28	5
10	5	13	590	23,45	5
10	6	13	680	25,69	5
10	7	13	960	28,05	5
10	8	13	960	28,63	5
11	5	13	860	24,74	5
11	7	13	940	28,99	5
12	5	13	800	22,75	5
12	6	13	870	25,01	5
12	7	13	850	27,41	5
13	6	13	570	22,95	5
9	7	13	970	27,11	6
11	6	13	950	26,79	6
1	6	5	1967	4,363	1
1	7	5	1912	4,2538	1
1	8	5	1944	4,2006	1
1	9	5	1992	4,1918	1
1	10	5	2050	4,1831	1
1	11	5	2088	3,9792	1
2	3	5	2593	4,1001	1
2	4	5	2184	5,0601	1
2	5	5	2066	5,4869	1
2	6	5	2003	5,3092	1
2	11	5	2038	4,4296	1
2	12	5	2111	4,1594	1
2	13	5	2061	3,8891	1
2	14	5	2107	3,4078	1
3	2	5	2509	3,5405	1
3	3	5	2389	4,7501	1
3	14	5	1981	3,8419	1
4	1	5	2187	3,3671	1
4	2	5	2254	4,2676	1
4	14	5	2032	4,1332	1
4	15	5	2242	3,5527	1
5	1	5	1988	3,9609	1
5	15	5	1974	3,8785	1
6	1	5	2161	4,4061	1
6	15	5	1932	4,2185	1
7	1	5	2335	4,5356	1
7	15	5	1909	4,5887	1
8	1	5	2311	4,665	1
8	15	5	1936	4,9589	1
9	1	5	2257	4,5646	1
9	15	5	1930	5,023	1
10	1	5	2048	4,1242	1
10	15	5	1745	4,6345	1
11	1	5	1578	3,6837	1
11	2	5	2028	4,5375	1
11	14	5	1780	5,6961	1
11	15	5	1561	4,246	1
12	2	5	1593	3,9309	1
12	3	5	1947	4,9156	1
12	14	5	1758	5,0786	1
13	3	5	1852	4,1708	1
13	13	5	1811	5,1405	1
13	14	5	1864	4,2146	1
14	3	5	1778	3,426	1
14	4	5	1385	4,2107	1
14	5	5	1255	4,9634	1
14	11	5	1518	4,9993	1
14	12	5	1604	4,5339	1
14	13	5	1818	4,0686	1
15	5	5	1381	4,1087	1
15	6	5	1837	4,7041	1
15	7	5	1564	5,2996	1
15	8	5	1560	5,3222	1
15	9	5	1796	4,8901	1
15	10	5	1515	4,458	1
15	11	5	1496	4,0301	1
1	7	4	1844	4,3198	1
1	8	4	1671	4,6923	1
1	9	4	1653	4,7497	1
1	10	4	1659	4,8071	1
1	11	4	1748	4,7611	1
2	5	4	1724	3,5459	1
2	6	4	2154	4,4714	1
2	7	4	1995	5,3969	1
2	11	4	1780	5,4805	1
2	12	4	1801	5,1627	1
2	13	4	1893	4,8448	1
3	3	4	1612	2,9514	1
3	4	4	1594	3,4116	1
3	5	4	1822	4,1367	1
3	13	4	1752	5,259	1
3	14	4	1513	4,8568	1
3	15	4	1427	4,52	1
4	2	4	1673	3,0821	1
4	3	4	1682	3,6078	1
4	15	4	1399	5,0013	1
4	16	4	1538	4,613	1
5	2	4	1908	3,6729	1
5	16	4	1712	5,0428	1
5	17	4	1509	4,495	1
6	1	4	2749	3,5299	1
6	2	4	2181	4,3143	1
6	17	4	1672	5,0133	1
7	1	4	2651	4,1758	1
7	17	4	1682	5,7821	1
8	1	4	2309	4,8218	1
8	2	4	1650	5,8119	1
8	17	4	1462	6,5509	1
9	2	4	2043	6,1629	1
9	17	4	1100	6,7537	1
10	2	4	2019	5,9254	1
10	3	4	1633	6,3353	1
10	17	4	1110	6,1191	1
11	3	4	1717	6,0057	1
11	16	4	1114	6,6943	1
11	17	4	1306	5,4846	1
12	3	4	1812	5,3906	1
12	4	4	1238	5,6165	1
12	15	4	1775	6,6057	1
12	16	4	1498	5,8322	1
13	4	4	1639	4,6088	1
13	5	4	1520	4,8619	1
13	13	4	1172	6,6751	1
13	14	4	1474	6,0721	1
13	15	4	1705	5,4204	1
14	5	4	1549	3,7666	1
14	6	4	1671	4,1324	1
14	7	4	1624	4,4983	1
14	9	4	1309	5,5414	1
14	10	4	1106	6,1193	1
14	11	4	1023	6,1323	1
14	12	4	951	5,6969	1
14	13	4	1256	5,2616	1
15	7	4	1909	3,591	1
15	8	4	1661	3,9549	1
15	9	4	1498	4,4374	1
1	8	3	2347	4,8237	1
1	9	3	2487	4,8153	1
2	5	3	2233	4,6649	1
2	6	3	2380	5,2711	1
2	7	3	2468	5,5571	1
2	8	3	2508	5,4801	1
2	9	3	2317	5,403	1
2	10	3	2278	5,1291	1
3	4	3	1857	4,585	1
3	5	3	2327	5,2295	1
3	10	3	2002	5,6714	1
3	11	3	2015	5,1155	1
4	2	3	1713	4,344	1
4	3	3	2020	4,6576	1
4	4	3	1773	5,1114	1
4	11	3	1860	5,5321	1
4	12	3	1721	4,8505	1
5	1	3	1854	4,8167	1
5	2	3	1849	5,0739	1
5	12	3	1769	5,2586	1
6	1	3	1888	5,9948	1
6	12	3	1487	5,9159	1
6	13	3	1458	5,3897	1
7	1	3	1839	7,173	1
7	13	3	1303	5,9679	1
8	1	3	1743	8,0052	1
8	2	3	1747	7,9105	1
8	13	3	1300	6,2714	1
9	2	3	1667	8,0223	1
9	3	3	1628	7,7186	1
9	13	3	1401	6,1688	1
10	3	3	1964	7,6216	1
10	4	3	1829	7,3729	1
10	11	3	1419	7,2066	1
10	12	3	1430	6,7337	1
10	13	3	1450	6,0661	1
11	4	3	1366	6,6616	1
11	5	3	1213	6,6603	1
11	6	3	1422	6,659	1
11	7	3	1309	6,7187	1
11	8	3	1353	6,8473	1
11	9	3	1627	6,976	1
11	10	3	1121	6,8364	1
11	11	3	1303	6,484	1
1	3	6	2437	3,7944	1
1	4	6	1927	3,8619	1
1	5	6	1539	3,9294	1
1	6	6	1246	3,9023	1
1	7	6	1101	3,8	1
1	8	6	1272	3,6978	1
2	2	6	1983	3,8432	1
2	3	6	2094	4,3854	1
2	8	6	1218	4,2638	1
2	9	6	1241	3,9259	1
3	1	6	2444	3,3637	1
3	2	6	2054	4,3463	1
3	9	6	1323	4,4793	1
3	10	6	1470	3,9051	1
4	1	6	2564	3,78	1
4	10	6	1512	4,307	1
4	11	6	1708	3,5814	1
5	1	6	1668	4,093	1
5	11	6	1755	3,9371	1
5	12	6	1514	3,2697	1
6	1	6	476	4,1865	1
6	2	6	2049	5,35	1
6	12	6	1734	3,7349	1
7	2	6	1956	5,4702	1
7	12	6	1854	4,2002	1
8	2	6	1236	5,3196	1
8	3	6	1503	6,3455	1
8	12	6	1539	4,4754	1
9	3	6	1456	5,701	1
9	4	6	1221	6,5778	1
9	12	6	1490	4,4693	1
10	4	6	1293	5,9152	1
10	5	6	1238	6,7739	1
10	12	6	1791	4,4632	1
11	5	6	1502	5,9914	1
11	6	6	1033	6,2903	1
11	7	6	1561	6,1961	1
11	11	6	1769	5,0306	1
11	12	6	1755	4,0746	1
12	7	6	797	5,1992	1
12	8	6	1369	5,0687	1
12	9	6	1575	4,779	1
12	10	6	1653	4,4023	1
12	11	6	1632	4,0255	1
2	7	5	2120	5,1315	2
2	8	5	2056	4,967	2
2	9	5	1990	4,8129	2
2	10	5	2175	4,6588	2
3	4	5	2046	5,9597	2
3	5	5	2042	6,5093	2
3	6	5	2049	6,3107	2
3	7	5	2254	6,1121	2
3	10	5	2038	5,2083	2
3	11	5	1874	4,9175	2
3	12	5	1818	4,6423	2
3	13	5	1678	4,3669	2
4	3	5	2166	5,5795	2
4	4	5	1806	6,8914	2
4	13	5	1575	4,673	2
5	2	5	1954	4,9947	2
5	3	5	1822	6,4088	2
5	13	5	1565	4,9791	2
5	14	5	1844	4,4245	2
6	2	5	2037	5,5351	2
6	14	5	1762	4,8416	2
7	2	5	2276	5,6789	2
7	14	5	1738	5,5258	2
8	2	5	2002	5,8228	2
8	14	5	1696	6,21	2
9	2	5	1612	5,6785	2
9	14	5	1580	6,4635	2
10	2	5	1780	5,108	2
10	3	5	1941	6,4349	2
10	13	5	1587	7,3185	2
10	14	5	1725	6,0798	2
11	3	5	1835	5,6705	2
11	4	5	910	6,8035	2
11	13	5	1682	6,9323	2
12	4	5	1277	5,9003	2
12	12	5	1483	6,8104	2
12	13	5	1767	6,2124	2
13	4	5	1396	5,0555	2
13	5	5	1331	5,9245	2
13	6	5	1322	6,7757	2
13	10	5	1558	6,7243	2
13	11	5	1597	6,2038	2
13	12	5	1530	5,6721	2
14	6	5	1523	5,6799	2
14	7	5	1394	6,3964	2
14	8	5	1392	6,4427	2
14	9	5	1593	5,9572	2
14	10	5	1436	5,4718	2
2	8	4	1805	5,8514	2
2	9	4	1753	5,7721	2
2	10	4	1729	5,6928	2
3	6	4	2073	5,2942	2
3	7	4	1836	6,4517	2
3	8	4	1584	6,9905	2
3	10	4	1742	6,6653	2
3	11	4	1717	6,3025	2
3	12	4	1762	5,7808	2
4	4	4	1802	4,1335	2
4	5	4	1869	4,9344	2
4	6	4	1944	6,1847	2
4	12	4	1568	6,6842	2
4	13	4	1550	5,9132	2
4	14	4	1308	5,3895	2
5	3	4	1797	4,2641	2
5	4	4	1997	4,8553	2
5	14	4	1304	5,9222	2
5	15	4	1351	5,4825	2
6	3	4	1822	4,9395	2
6	15	4	1528	6,1501	2
6	16	4	1808	5,6612	2
7	2	4	1844	5,0631	2
7	3	4	1654	5,6552	2
7	16	4	1805	6,6802	2
8	3	4	1698	6,3709	2
8	16	4	1627	7,6992	2
9	3	4	1605	6,665	2
9	4	4	1286	7,1671	2
9	16	4	1182	8,0366	2
10	4	4	1277	6,7453	2
10	15	4	1083	8,0794	2
10	16	4	908	7,3655	2
11	4	4	1159	6,3234	2
11	5	4	1311	6,7822	2
11	14	4	1090	8,2792	2
11	15	4	1442	7,4868	2
12	5	4	1534	5,9572	2
12	6	4	1264	6,4856	2
12	12	4	1126	8,6812	2
12	13	4	1017	8,0887	2
12	14	4	1448	7,3791	2
13	6	4	1464	5,309	2
13	7	4	1470	5,7561	2
13	8	4	1248	6,315	2
13	9	4	1230	7,0006	2
13	10	4	1325	7,6862	2
13	11	4	1081	7,703	2
13	12	4	1048	7,1891	2
14	8	4	1454	4,9635	2
3	6	3	1934	5,874	2
3	7	3	2188	6,1786	2
3	8	3	2190	6,0978	2
3	9	3	2077	6,017	2
4	5	3	2049	5,7941	2
4	6	3	1816	6,4769	2
4	9	3	1919	6,631	2
4	10	3	1810	6,2136	2
5	3	3	2111	5,3312	2
5	4	3	1836	5,7606	2
5	5	3	1992	6,4712	2
5	10	3	1656	6,8198	2
5	11	3	1604	6,0392	2
6	2	3	1876	6,1489	2
6	3	3	2258	6,303	2
6	11	3	1433	6,7387	2
7	2	3	1961	7,224	2
7	3	3	1889	7,275	2
7	11	3	1575	7,4382	2
7	12	3	1443	6,5732	2
8	3	3	1556	7,8157	2
8	4	3	1719	7,9979	2
8	12	3	1642	6,9265	2
9	4	3	1701	7,6854	2
9	5	3	1608	8,0938	2
9	10	3	1348	8,1231	2
9	11	3	1538	7,4766	2
9	12	3	1580	6,8301	2
10	5	3	1335	7,5552	2
10	6	3	1440	7,7375	2
10	7	3	1544	7,8519	2
10	8	3	1716	7,8892	2
10	9	3	1517	7,9265	2
10	10	3	1282	7,6794	2
2	4	6	1594	4,5267	2
2	5	6	1204	4,668	2
2	6	6	1322	4,6288	2
2	7	6	1126	4,4463	2
3	3	6	1724	5,0233	2
3	4	6	1307	5,3539	2
3	7	6	1187	5,3062	2
3	8	6	1192	4,9695	2
4	2	6	2096	4,8494	2
4	3	6	1766	5,6612	2
4	8	6	1294	5,6753	2
4	9	6	1472	5,0326	2
5	2	6	2025	5,2299	2
5	3	6	1627	6,1509	2
5	9	6	1573	5,5648	2
5	10	6	1501	4,751	2
6	3	6	1526	6,326	2
6	10	6	1260	5,2841	2
6	11	6	1560	4,5162	2
7	3	6	1565	6,501	2
7	4	6	1003	7,3513	2
7	11	6	1480	5,0954	2
8	4	6	933	7,2404	2
8	5	6	1116	8,1353	2
8	11	6	1555	5,4519	2
9	5	6	1037	7,4546	2
9	6	6	1336	7,67	2
9	11	6	1611	5,4789	2
10	6	6	1227	7,0672	2
10	7	6	1721	6,9116	2
10	8	6	1614	6,7561	2
10	10	6	1712	5,9576	2
10	11	6	1717	5,5059	2
11	8	6	1605	6,1019	2
11	9	6	1633	5,8151	2
11	10	6	1709	5,4229	2
3	8	5	2092	5,8464	3
3	9	5	1849	5,5273	3
4	5	5	1766	7,5573	3
4	6	5	1731	7,4908	3
4	7	5	1745	7,4243	3
4	8	5	1648	7,0898	3
4	9	5	1621	6,5427	3
4	10	5	1460	5,9957	3
4	11	5	1489	5,5264	3
4	12	5	1436	5,0997	3
5	4	5	1574	7,823	3
5	5	5	1444	8,6052	3
5	12	5	1231	5,5571	3
6	3	5	1416	7,0315	3
6	4	5	1441	8,5279	3
6	12	5	1191	6,1632	3
6	13	5	1425	5,4805	3
7	3	5	1351	7,2149	3
7	13	5	1400	6,397	3
8	3	5	1156	7,3983	3
8	13	5	1186	7,3135	3
9	3	5	1705	7,1994	3
9	4	5	1264	8,7203	3
9	12	5	1499	8,3919	3
9	13	5	1255	7,7046	3
10	4	5	916	7,7619	3
10	5	5	1309	8,8747	3
10	12	5	1697	7,9831	3
11	5	5	1212	7,8694	3
11	11	5	1429	8,2161	3
11	12	5	1640	7,5742	3
12	5	5	1305	6,8856	3
12	6	5	1282	7,8715	3
12	7	5	1303	8,8575	3
12	9	5	1218	8,4918	3
12	10	5	1518	7,9769	3
12	11	5	1501	7,4083	3
13	7	5	1291	7,6269	3
13	8	5	1225	7,7246	3
13	9	5	1334	7,2245	3
3	9	4	1724	6,8279	3
4	7	4	1775	7,4351	3
4	8	4	1496	8,065	3
4	9	4	1634	7,9913	3
4	10	4	1659	7,9177	3
4	11	4	1548	7,4552	3
5	5	4	1770	5,7321	3
5	6	4	1903	7,0753	3
5	7	4	1764	8,4185	3
5	11	4	1373	8,608	3
5	12	4	1325	7,5876	3
5	13	4	1304	6,5673	3
6	4	4	2181	5,5646	3
6	5	4	1753	6,4802	3
6	13	4	1163	7,363	3
6	14	4	1419	6,6389	3
7	4	4	2015	6,2473	3
7	14	4	1292	7,7465	3
7	15	4	1535	7,2133	3
8	4	4	1513	6,93	3
8	5	4	1314	7,7653	3
8	15	4	1426	8,2767	3
9	5	4	1196	7,9193	3
9	14	4	1074	9,3076	3
9	15	4	1286	8,6721	3
10	5	4	1160	7,3507	3
10	6	4	836	8,2754	3
10	13	4	1009	9,5205	3
10	14	4	871	8,7934	3
11	6	4	1036	7,4711	3
11	7	4	1266	8,16	3
11	11	4	1227	10,372	3
11	12	4	1103	9,7006	3
11	13	4	883	9,0289	3
12	7	4	1406	7,0139	3
12	8	4	1134	7,6665	3
12	9	4	1231	8,4598	3
12	10	4	1266	9,2532	3
12	11	4	1180	9,2738	3
4	7	3	1696	6,8	3
4	8	3	1827	6,7155	3
5	6	3	1844	7,1818	3
5	7	3	1507	7,5104	3
5	8	3	1569	7,4058	3
5	9	3	1745	7,3012	3
6	4	3	1880	6,6707	3
6	5	3	1957	7,3871	3
6	6	3	1763	8,1036	3
6	9	3	1471	8,0907	3
6	10	3	1496	7,5615	3
7	4	3	1841	7,5809	3
7	5	3	1808	8,3031	3
7	10	3	1453	8,3032	3
8	5	3	1724	8,6324	3
8	6	3	1600	9,2669	3
8	9	3	1401	9,1122	3
8	10	3	1379	8,5668	3
8	11	3	1650	7,7467	3
9	6	3	1576	8,5022	3
9	7	3	1545	8,6813	3
9	8	3	1611	8,6003	3
9	9	3	1509	8,5194	3
3	5	6	1336	5,6844	3
3	6	6	1319	5,6429	3
4	4	6	1306	6,1809	3
4	5	6	1343	6,7008	3
4	6	6	1240	6,657	3
4	7	6	1314	6,1662	3
5	4	6	1300	6,8272	3
5	7	6	1272	6,8869	3
5	8	6	1609	6,2988	3
6	4	6	1225	7,0893	3
6	5	6	1277	7,8525	3
6	8	6	1555	6,7478	3
6	9	6	1577	6,052	3
7	5	6	1255	8,2016	3
7	6	6	1356	8,2767	3
7	9	6	1534	6,5392	3
7	10	6	1338	5,8173	3
8	6	6	1360	8,2728	3
8	7	6	1552	7,8093	3
8	10	6	1603	6,1056	3
9	7	6	1697	7,3605	3
9	8	6	1459	7,051	3
9	9	6	1455	6,5842	3
9	10	6	1681	6,0316	3
10	9	6	1662	6,4092	3
5	6	5	1421	8,6708	4
5	7	5	1399	8,7364	4
5	8	5	1346	8,3332	4
5	9	5	1470	7,5581	4
5	10	5	1155	6,783	4
5	11	5	1282	6,1352	4
6	5	5	1456	9,4239	4
6	6	5	1244	9,6393	4
6	11	5	1409	6,8459	4
7	4	5	1235	8,7508	4
7	5	5	1369	9,7557	4
7	11	5	1395	7,773	4
7	12	5	1249	7,085	4
8	4	5	1270	8,9738	4
8	5	5	1356	10,087	4
8	11	5	1474	8,7001	4
8	12	5	1323	8,0068	4
9	5	5	1411	9,88	4
9	6	5	1434	10,63	4
9	11	5	1510	9,0792	4
10	6	5	1301	9,7447	4
10	10	5	1263	9,3108	4
10	11	5	1493	8,6477	4
11	6	5	1273	8,8593	4
11	7	5	1268	9,8493	4
11	8	5	1106	9,9701	4
11	9	5	1359	9,4011	4
11	10	5	1340	8,8322	4
12	8	5	1115	9,0066	4
5	8	4	1424	9,1393	4
5	9	4	1355	9,1547	4
5	10	4	1330	9,1701	4
6	6	4	1572	7,8699	4
6	7	4	1413	9,2597	4
6	8	4	1228	10,049	4
6	10	4	1162	10,266	4
6	11	4	1348	9,6709	4
6	12	4	1329	8,517	4
7	5	4	1548	7,1227	4
7	6	4	1267	8,4608	4
7	12	4	1258	9,5013	4
7	13	4	1074	8,4595	4
8	6	4	1205	9,0517	4
8	13	4	1143	9,5561	4
8	14	4	1186	8,8541	4
9	6	4	987	9,0798	4
9	7	4	909	10,24	4
9	12	4	932	10,843	4
9	13	4	1221	10,012	4
10	7	4	994	9,2002	4
10	8	4	951	9,9732	4
10	10	4	1160	11,176	4
10	11	4	1118	11,023	4
10	12	4	980	10,272	4
11	8	4	995	8,8836	4
11	9	4	1224	9,6463	4
11	10	4	1163	10,409	4
6	7	3	1639	8,4095	4
6	8	3	1610	8,2501	4
7	6	3	1671	9,0253	4
7	7	3	1452	9,3087	4
7	8	3	1687	9,0945	4
7	9	3	1404	8,8803	4
8	7	3	1354	9,5107	4
8	8	3	1625	9,3114	4
5	5	6	1259	7,5036	4
5	6	6	1329	7,4749	4
6	6	6	1490	7,8758	4
6	7	6	1168	7,3118	4
7	7	6	1274	7,7368	4
7	8	6	1497	7,1968	4
8	8	6	1382	7,3458	4
8	9	6	1458	6,7593	4
6	7	5	1214	9,8547	5
6	8	5	1240	9,44	5
6	9	5	1425	8,5254	5
6	10	5	1318	7,6107	5
7	6	5	1144	10,158	5
7	7	5	1203	10,561	5
7	10	5	1454	8,524	5
8	6	5	1409	10,678	5
8	7	5	1310	11,268	5
8	10	5	1430	9,4374	5
9	7	5	1083	11,38	5
9	9	5	1418	10,541	5
9	10	5	1363	9,7894	5
10	7	5	1044	10,615	5
10	8	5	1237	10,632	5
10	9	5	1449	9,9712	5
6	9	4	1132	10,158	5
7	7	4	1110	9,7989	5
7	8	4	1099	10,609	5
7	9	4	959	10,82	5
7	10	4	1101	11,031	5
7	11	4	1256	10,543	5
8	7	4	1075	10,338	5
8	8	4	1151	11,168	5
8	11	4	1219	11,415	5
8	12	4	1018	10,486	5
9	8	4	1096	11,063	5
9	9	4	1163	11,502	5
9	10	4	1143	11,942	5
9	11	4	1129	11,673	5
10	9	4	1249	10,574	5
7	8	5	1275	10,256	6
7	9	5	1454	9,3902	6
8	8	5	1342	11,073	6
8	9	5	1444	10,255	6
9	8	5	1337	11,293	6
8	9	4	921	11,482	6
8	10	4	1082	11,795	6
1	10	8	1780	5,42	1
1	11	8	1660	5,71	1
1	12	8	1300	5,93	1
1	13	8	1890	6,15	1
1	14	8	1620	5,94	1
1	15	8	2190	5,6	1
1	16	8	1820	5,27	1
1	17	8	1510	4,49	1
2	9	8	1570	6,26	1
2	10	8	1800	6,84	1
2	17	8	1650	5,54	1
3	7	8	1720	5,77	1
3	8	8	1510	6,43	1
3	9	8	1550	7,04	1
3	17	8	1520	6,35	1
4	6	8	1920	5,6	1
4	7	8	1830	6,29	1
4	17	8	1510	6,98	1
4	18	8	1570	5,38	1
5	5	8	1750	5,48	1
5	6	8	1760	6,15	1
5	18	8	1460	5,8	1
6	4	8	2050	5,25	1
6	5	8	1540	5,92	1
6	18	8	1280	5,6	1
7	3	8	1790	4,86	1
7	4	8	1660	5,66	1
7	18	8	1260	5,06	1
8	3	8	1550	5,23	1
8	18	8	1430	4,52	1
9	2	8	1390	4,55	1
9	3	8	1500	5,36	1
9	17	8	1790	5,38	1
9	18	8	1140	4,1	1
10	2	8	1420	4,63	1
10	17	8	1560	4,8	1
11	1	8	720	3,93	1
11	2	8	1380	4,7	1
11	17	8	1310	4,22	1
12	1	8	440	3,47	1
12	17	8	1780	3,92	1
13	1	8	190	2,89	1
13	2	8	1140	3,5	1
13	16	8	1930	4,22	1
13	17	8	1890	3,68	1
14	2	8	1070	2,83	1
14	3	8	1280	3,47	1
14	4	8	1350	4,11	1
14	5	8	1870	4,69	1
14	6	8	1260	5,22	1
14	7	8	1290	5,75	1
14	15	8	1150	4,25	1
14	16	8	1970	3,85	1
15	7	8	1390	5,19	1
15	8	8	1160	5,21	1
15	9	8	910	4,98	1
15	10	8	1240	4,74	1
15	11	8	1390	4,59	1
15	12	8	1440	4,48	1
15	13	8	1180	4,36	1
15	14	8	870	4,07	1
15	15	8	1380	3,74	1
1	11	7	1680	5,38	1
1	12	7	1410	5,58	1
1	13	7	1970	5,78	1
1	14	7	2030	5,66	1
1	15	7	1850	5,45	1
1	16	7	1460	5,23	1
2	9	7	2020	5,77	1
2	10	7	1820	6,39	1
2	11	7	1440	6,61	1
2	16	7	1470	5,93	1
2	17	7	1390	5,06	1
2	18	7	2110	4,11	1
3	7	7	1960	5,5	1
3	8	7	1490	6,28	1
3	9	7	870	6,99	1
3	18	7	1590	4,47	1
4	5	7	1390	4,31	1
4	6	7	1480	5,19	1
4	7	7	1820	6,06	1
4	18	7	1190	4,77	1
5	3	7	1780	3,86	1
5	4	7	2640	4,41	1
5	5	7	2310	5,01	1
5	18	7	1300	5,01	1
6	2	7	2240	3,86	1
6	3	7	2330	4,52	1
6	17	7	1180	6,53	1
6	18	7	1320	5,25	1
7	2	7	2120	4,5	1
7	17	7	1480	6,41	1
8	1	7	1730	4,4	1
8	2	7	1860	5,19	1
8	16	7	1160	7,16	1
8	17	7	1770	6,07	1
9	1	7	1780	5,03	1
9	16	7	1180	6,79	1
10	1	7	1640	5,35	1
10	2	7	1350	6,22	1
10	15	7	1380	6,54	1
10	16	7	1320	6,29	1
11	2	7	1550	6,45	1
11	14	7	790	6,43	1
11	15	7	860	6,08	1
12	2	7	1310	6,67	1
12	14	7	970	6,06	1
13	2	7	980	5,96	1
13	3	7	870	6,35	1
13	13	7	1090	6,06	1
13	14	7	1370	5,72	1
14	3	7	1250	5,51	1
14	4	7	1130	5,99	1
14	12	7	1080	5,74	1
14	13	7	820	5,61	1
15	4	7	840	5,24	1
15	11	7	1150	5,24	1
15	12	7	1240	5,2	1
16	4	7	1050	4,58	1
16	5	7	1450	4,84	1
16	10	7	1230	4,4	1
16	11	7	1190	4,38	1
17	5	7	1230	4,1	1
17	6	7	1090	4,01	1
17	9	7	1050	3,61	1
17	10	7	1280	3,44	1
18	6	7	1260	3,16	1
18	7	7	780	2,95	1
18	8	7	1180	2,78	1
18	9	7	1160	2,63	1
1	12	5	860	3,93	1
1	13	5	1530	3,62	1
1	14	5	1870	3,55	1
2	11	5	1830	5,32	1
2	12	5	1500	5,05	1
2	14	5	1310	4,55	1
3	10	5	2320	6,52	1
3	11	5	1360	6,39	1
3	14	5	1190	5,55	1
3	15	5	1260	5,12	1
4	9	5	2100	6,95	1
4	10	5	1580	7,38	1
4	15	5	1250	5,87	1
5	8	5	1050	6,5	1
5	9	5	1800	7,27	1
5	15	5	1330	6,51	1
5	16	5	630	5,57	1
6	7	5	1120	5,58	1
6	8	5	890	6,47	1
6	16	5	920	5,93	1
7	6	5	690	4,92	1
7	7	5	1540	5,56	1
7	16	5	1240	6,02	1
8	6	5	1300	5,18	1
8	16	5	1340	5,69	1
8	17	5	890	4,59	1
9	5	5	0	4,52	1
9	6	5	1200	5,45	1
9	17	5	1110	4,33	1
10	4	5	490	3,94	1
10	5	5	750	4,82	1
10	17	5	1020	4,08	1
11	4	5	830	4,37	1
11	17	5	1670	3,84	1
12	3	5	2110	3,91	1
12	4	5	2070	4,79	1
12	17	5	1310	3,6	1
13	2	5	1290	3,7	1
13	3	5	1610	4,6	1
13	17	5	700	3,69	1
14	2	5	1780	4,7	1
14	17	5	1420	4,05	1
14	18	5	890	3,08	1
15	2	5	990	5,7	1
15	18	5	1610	3,35	1
16	1	5	1640	5,73	1
16	2	5	1100	6,72	1
16	18	5	1530	3,68	1
17	1	5	1930	6,68	1
17	18	5	1110	4,05	1
18	1	5	1050	7,64	1
18	18	5	1120	4,42	1
19	1	5	1240	7,72	1
19	18	5	790	4,74	1
20	1	5	1330	7,46	1
20	18	5	640	5,04	1
21	1	5	1330	7,21	1
21	18	5	890	5,34	1
22	1	5	1500	6,14	1
22	18	5	920	5,28	1
23	1	5	1050	4,89	1
23	2	5	1490	5,78	1
23	3	5	1030	6,13	1
23	18	5	1030	5,14	1
24	3	5	1050	4,93	1
24	4	5	1320	5,45	1
24	5	5	1130	5,69	1
24	18	5	950	4,99	1
25	5	5	1490	4,56	1
25	6	5	1040	4,59	1
25	7	5	960	4,62	1
25	8	5	970	5,09	1
25	17	5	980	6,23	1
25	18	5	820	4,55	1
26	8	5	1040	4,07	1
26	9	5	870	4,78	1
26	10	5	1510	5,49	1
26	11	5	740	6,36	1
26	12	5	340	7,31	1
26	13	5	1720	8,25	1
26	16	5	840	6,96	1
26	17	5	870	5,58	1
27	13	5	910	6,81	1
27	14	5	1790	6,75	1
27	15	5	910	6,44	1
27	16	5	810	6,13	1
1	11	4	1500	4,54	1
1	12	4	490	3,97	1
1	13	4	660	3,63	1
2	10	4	1120	6,4	1
2	11	4	1440	5,85	1
2	13	4	1340	4,77	1
3	9	4	1220	7,94	1
3	10	4	1640	7,68	1
3	13	4	1860	5,91	1
3	14	4	1700	5,13	1
4	8	4	1530	8,46	1
4	9	4	1820	9	1
4	14	4	1610	5,87	1
5	7	4	1680	8,23	1
5	8	4	1840	8,98	1
5	14	4	1180	6,28	1
5	15	4	1790	5,05	1
6	6	4	2140	7,65	1
6	7	4	1430	8,54	1
6	15	4	1630	5,25	1
7	5	4	2470	6,88	1
7	6	4	2430	7,79	1
7	15	4	1560	5,26	1
8	5	4	2590	6,94	1
8	15	4	1820	4,98	1
8	16	4	1380	4,07	1
9	4	4	690	5,91	1
9	5	4	1540	7	1
9	16	4	1810	3,89	1
10	3	4	1210	5,19	1
10	4	4	990	6,26	1
10	16	4	1180	3,64	1
11	3	4	1480	6	1
11	16	4	1750	3,33	1
12	2	4	680	5,35	1
12	3	4	1480	6,8	1
12	16	4	1120	3,02	1
13	1	4	160	4,51	1
13	2	4	680	6,05	1
13	16	4	2100	3,08	1
14	1	4	650	5,23	1
14	16	4	1810	3,43	1
15	1	4	790	5,95	1
15	16	4	1750	3,78	1
16	1	4	1340	6,22	1
16	16	4	2080	4,39	1
17	1	4	1330	6,24	1
17	16	4	1770	5,13	1
18	1	4	1050	6,26	1
18	16	4	1950	5,88	1
18	17	4	1260	4,43	1
19	1	4	1570	5,86	1
19	17	4	1340	4,81	1
20	1	4	1020	5,29	1
20	2	4	1610	5,94	1
20	17	4	1860	5,13	1
21	2	4	1940	5,28	1
21	3	4	1900	5,83	1
21	4	4	1830	6,24	1
21	17	4	2250	5,46	1
22	4	4	1320	5,32	1
22	5	4	1360	5,61	1
22	6	4	1430	5,89	1
22	7	4	1320	6,62	1
22	8	4	2180	7,62	1
22	17	4	1660	5,5	1
23	8	4	1290	6,96	1
23	9	4	1560	8,11	1
23	10	4	1410	9,24	1
23	16	4	1600	7,25	1
23	17	4	1270	5,46	1
24	10	4	1390	8,82	1
24	11	4	1480	10	1
24	12	4	1500	11,19	1
24	16	4	1760	7,27	1
25	12	4	2010	9,81	1
25	13	4	1620	9,48	1
25	16	4	1480	6,56	1
26	13	4	2280	8,09	1
26	14	4	2030	7,55	1
26	15	4	1660	7,02	1
26	16	4	2380	5,76	1
27	15	4	1590	5,98	1
1	11	9	990	6,19	1
1	12	9	930	6,66	1
1	13	9	1560	7,13	1
1	14	9	1360	6,9	1
1	15	9	720	6,48	1
1	16	9	660	6,06	1
2	9	9	2250	5,91	1
2	10	9	1400	6,68	1
2	11	9	1700	7,33	1
2	16	9	1470	7,26	1
2	17	9	970	5,97	1
3	7	9	2100	5,44	1
3	8	9	2350	6,09	1
3	9	9	1990	6,83	1
3	17	9	1600	6,73	1
4	6	9	2080	5,67	1
4	7	9	2270	6,33	1
4	17	9	1610	7,49	1
4	18	9	1750	5,46	1
5	5	9	2120	5,49	1
5	6	9	2230	6,19	1
5	17	9	1980	7,26	1
6	4	9	2160	5,22	1
6	5	9	2030	5,92	1
6	17	9	1840	6,48	1
7	3	9	1400	4,91	1
7	4	9	1730	5,66	1
7	17	9	1570	5,7	1
8	2	9	2030	4,33	1
8	3	9	1850	5,06	1
8	16	9	1920	6,42	1
8	17	9	1780	5,12	1
9	1	9	2060	3,72	1
9	2	9	1990	4,42	1
9	16	9	1950	5,78	1
10	1	9	2000	3,84	1
10	15	9	1560	5,98	1
10	16	9	1920	5,14	1
11	1	9	2250	3,52	1
11	2	9	1640	4,13	1
11	15	9	1930	5,44	1
12	2	9	1920	3,65	1
12	14	9	1610	5,86	1
12	15	9	1860	4,87	1
13	2	9	1840	3,17	1
13	3	9	1400	3,63	1
13	14	9	1570	5,36	1
14	3	9	1310	3,32	1
14	4	9	1190	3,8	1
14	13	9	1760	5,53	1
14	14	9	1540	4,72	1
15	4	9	800	3,55	1
15	5	9	1260	4,12	1
15	6	9	1440	4,74	1
15	12	9	1340	5,15	1
15	13	9	1820	4,72	1
16	6	9	1050	4,27	1
16	7	9	1320	4,73	1
16	8	9	1100	4,91	1
16	9	9	1180	4,92	1
16	11	9	1020	4,66	1
16	12	9	1670	4,29	1
17	9	9	1720	3,84	1
17	10	9	1260	3,83	1
17	11	9	1330	3,65	1
18	10	9	1230	2,74	1
2	11	8	1130	7,24	2
2	12	8	1190	7,57	2
2	13	8	1480	7,9	2
2	14	8	1540	7,58	2
2	15	8	1670	7,09	2
2	16	8	1550	6,6	2
3	10	8	1190	7,65	2
3	11	8	1390	8,14	2
3	16	8	1210	7,63	2
4	8	8	1570	6,9	2
4	9	8	1600	7,44	2
4	10	8	1480	7,99	2
4	16	8	1500	8,45	2
5	7	8	1730	6,81	2
5	8	8	1660	7,36	2
5	16	8	1580	9,26	2
5	17	8	1440	7,62	2
6	6	8	1730	6,5	2
6	7	8	1470	7,07	2
6	17	8	1360	7,39	2
7	5	8	1050	6,28	2
7	6	8	1740	6,74	2
7	17	8	1700	6,69	2
8	4	8	1440	6,06	2
8	5	8	1310	6,64	2
8	16	8	1830	7,29	2
8	17	8	1470	5,99	2
9	4	8	1120	6,17	2
9	16	8	1460	6,52	2
10	3	8	1470	5,4	2
10	4	8	1030	6,17	2
10	16	8	1400	5,78	2
11	3	8	1360	5,43	2
11	16	8	1860	5,04	2
12	2	8	1100	4,17	2
12	3	8	1410	4,87	2
12	15	8	1460	5,04	2
12	16	8	1900	4,6	2
13	3	8	1630	4,17	2
13	4	8	950	4,84	2
13	5	8	1180	5,32	2
13	6	8	1590	5,61	2
13	7	8	1310	5,9	2
13	8	8	1570	5,96	2
13	14	8	1360	5,06	2
13	15	8	1250	4,64	2
14	8	8	1320	5,83	2
14	9	8	890	5,62	2
14	10	8	1100	5,4	2
14	11	8	1310	5,25	2
14	12	8	910	5,11	2
14	13	8	1240	4,98	2
14	14	8	1030	4,64	2
2	12	7	1110	6,67	2
2	13	7	1670	6,72	2
2	14	7	1770	6,51	2
2	15	7	1640	6,22	2
3	10	7	1450	7,69	2
3	11	7	1560	7,84	2
3	12	7	1160	7,75	2
3	15	7	1130	6,99	2
3	16	7	1350	6,62	2
3	17	7	1280	5,59	2
4	8	7	1120	6,82	2
4	9	7	730	7,5	2
4	10	7	1190	8,18	2
4	17	7	1020	5,98	2
5	6	7	2320	5,65	2
5	7	7	1710	6,29	2
5	8	7	1210	6,89	2
5	16	7	1180	7,37	2
5	17	7	1110	6,25	2
6	4	7	2300	5,17	2
6	5	7	1580	5,7	2
6	6	7	1810	6,11	2
6	16	7	1490	7,66	2
7	3	7	1350	5,15	2
7	4	7	1590	5,8	2
7	15	7	1740	7,64	2
7	16	7	1360	7,52	2
8	3	7	1250	5,77	2
8	15	7	1270	7,3	2
9	2	7	1720	5,87	2
9	3	7	1080	6,39	2
9	14	7	1250	7,14	2
9	15	7	1390	6,97	2
10	3	7	1280	6,68	2
10	13	7	1110	7	2
10	14	7	590	6,79	2
11	3	7	1360	6,84	2
11	13	7	1190	6,74	2
12	3	7	760	7	2
12	4	7	1000	7,33	2
12	12	7	1530	6,74	2
12	13	7	1220	6,47	2
13	4	7	1380	6,74	2
13	5	7	1270	6,86	2
13	11	7	930	6,49	2
13	12	7	1060	6,27	2
14	5	7	1500	6,21	2
14	10	7	670	5,98	2
14	11	7	830	5,87	2
15	5	7	1700	5,57	2
15	6	7	1330	5,67	2
15	9	7	980	5,52	2
15	10	7	1300	5,33	2
16	6	7	1160	4,86	2
16	7	7	1370	4,87	2
16	8	7	1270	4,77	2
16	9	7	1130	4,59	2
17	7	7	1160	3,91	2
17	8	7	920	3,77	2
2	13	5	990	4,78	2
3	12	5	1280	6,16	2
3	13	5	890	5,93	2
4	11	5	1300	7,4	2
4	12	5	1250	7,24	2
4	13	5	960	7,08	2
4	14	5	1340	6,53	2
5	10	5	1750	8,05	2
5	11	5	1130	8,26	2
5	14	5	1300	7,45	2
6	9	5	1700	7,6	2
6	10	5	1420	8,73	2
6	14	5	1250	8,38	2
6	15	5	1040	7,15	2
7	8	5	1230	6,57	2
7	9	5	1360	7,82	2
7	15	5	1150	7,39	2
8	7	5	2030	5,97	2
8	8	5	1240	6,88	2
8	15	5	1130	6,99	2
9	7	5	1370	6,37	2
9	15	5	1000	6,59	2
9	16	5	1030	5,36	2
10	6	5	1350	5,84	2
10	7	5	1280	6,86	2
10	16	5	1270	5,04	2
11	5	5	1680	5,31	2
11	6	5	1450	6,37	2
11	16	5	1900	4,74	2
12	5	5	1400	5,79	2
12	16	5	1040	4,45	2
13	4	5	1630	5,5	2
13	5	5	2060	6,46	2
13	16	5	1410	4,56	2
14	3	5	1440	5,57	2
14	4	5	1000	6,44	2
14	16	5	1940	5	2
15	3	5	1500	6,54	2
15	16	5	1270	5,43	2
15	17	5	1170	4,42	2
16	3	5	1220	7,38	2
16	17	5	1460	4,9	2
17	2	5	1110	7,75	2
17	3	5	970	8,16	2
17	17	5	1300	5,46	2
18	2	5	1120	8,78	2
18	17	5	1650	6,01	2
19	2	5	1170	8,86	2
19	17	5	1080	6,41	2
20	2	5	740	8,59	2
20	17	5	1080	6,74	2
21	2	5	1150	8,31	2
21	17	5	780	7,07	2
22	2	5	1820	7,15	2
22	3	5	1560	7,32	2
22	4	5	1120	7,5	2
22	17	5	1170	7,04	2
23	4	5	670	6,48	2
23	5	5	930	6,59	2
23	6	5	1390	6,49	2
23	17	5	1150	6,93	2
24	6	5	770	5,64	2
24	7	5	680	5,6	2
24	8	5	1190	6,07	2
24	9	5	1280	6,87	2
24	16	5	990	8,54	2
24	17	5	1150	6,82	2
25	9	5	1310	5,84	2
25	10	5	1480	6,6	2
25	11	5	1590	7,57	2
25	12	5	1530	8,63	2
25	13	5	950	9,7	2
25	14	5	910	9,32	2
25	15	5	1190	8,55	2
25	16	5	1030	7,79	2
26	14	5	1410	8,03	2
26	15	5	910	7,5	2
2	12	4	1510	5,3	2
3	11	4	1750	7,16	2
3	12	4	1450	6,64	2
4	10	4	1760	8,81	2
4	11	4	2020	8,31	2
4	12	4	1580	7,8	2
4	13	4	1410	6,89	2
5	9	4	1880	9,73	2
5	10	4	2050	9,6	2
5	13	4	2040	7,52	2
6	8	4	1630	9,5	2
6	9	4	1260	10,45	2
6	13	4	2140	8,15	2
6	14	4	1680	6,7	2
7	7	4	1010	8,73	2
7	8	4	1620	9,7	2
7	14	4	1480	6,77	2
8	6	4	2080	7,94	2
8	7	4	1090	8,74	2
8	14	4	1250	6,31	2
9	6	4	1740	8,09	2
9	14	4	1030	5,85	2
9	15	4	1730	4,69	2
10	5	4	1620	7,29	2
10	6	4	1940	8,32	2
10	15	4	820	4,35	2
11	4	4	1700	7,03	2
11	5	4	1630	7,84	2
11	15	4	1020	3,94	2
12	4	4	1790	7,8	2
12	15	4	750	3,54	2
13	3	4	1670	7,6	2
13	4	4	1700	8,55	2
13	15	4	1390	3,6	2
14	2	4	1220	6,81	2
14	3	4	1870	8,39	2
14	15	4	1780	4,02	2
15	2	4	1120	7,57	2
15	15	4	1730	4,45	2
16	2	4	1540	7,67	2
16	15	4	2100	5,24	2
17	2	4	1030	7,41	2
17	15	4	1690	6,23	2
18	2	4	750	7,15	2
18	15	4	1840	7,23	2
19	2	4	1290	6,6	2
19	3	4	1400	7,33	2
19	15	4	2520	7,84	2
19	16	4	1830	6,36	2
20	3	4	1170	6,58	2
20	4	4	1480	7,06	2
20	5	4	1660	7,37	2
20	16	4	1440	6,75	2
21	5	4	1390	6,52	2
21	6	4	2070	6,8	2
21	7	4	1460	7,42	2
21	8	4	2260	8,25	2
21	9	4	1800	9,08	2
21	16	4	1120	7,15	2
22	9	4	1690	8,63	2
22	10	4	1880	9,66	2
22	11	4	2080	10,71	2
22	15	4	1620	8,89	2
22	16	4	1470	7,23	2
23	11	4	1390	10,35	2
23	12	4	1870	11,47	2
23	13	4	2190	10,93	2
23	15	4	2170	8,94	2
24	13	4	1990	10,75	2
24	14	4	2000	9,87	2
24	15	4	1960	8,99	2
25	14	4	1680	8,77	2
25	15	4	1610	8,06	2
2	12	9	1210	7,94	2
2	13	9	1630	8,54	2
2	14	9	1500	8,27	2
2	15	9	1420	7,76	2
3	10	9	1960	7,57	2
3	11	9	2260	8,31	2
3	12	9	1600	9,04	2
3	15	9	1630	8,89	2
3	16	9	1740	8,3	2
4	8	9	2040	7,03	2
4	9	9	2380	7,75	2
4	10	9	2460	8,47	2
4	16	9	1470	9,35	2
5	7	9	2000	6,88	2
5	8	9	1680	7,54	2
5	16	9	1740	9,1	2
6	6	9	1840	6,59	2
6	7	9	1680	7,25	2
6	16	9	1990	8,13	2
7	5	9	2100	6,36	2
7	6	9	1970	6,99	2
7	15	9	1630	7,6	2
7	16	9	1790	7,16	2
8	4	9	1740	5,78	2
8	5	9	1960	6,42	2
8	15	9	1950	6,96	2
9	3	9	1800	5,1	2
9	4	9	1700	5,78	2
9	14	9	1720	7,16	2
9	15	9	1910	6,47	2
10	2	9	1750	4,51	2
10	3	9	1470	5,14	2
10	14	9	1650	6,83	2
11	3	9	1300	4,71	2
11	13	9	1560	7,13	2
11	14	9	1530	6,36	2
12	3	9	1250	4,17	2
12	4	9	1180	4,69	2
12	13	9	1850	6,71	2
13	4	9	1220	4,09	2
13	5	9	1010	4,77	2
13	12	9	1570	6,81	2
13	13	9	2200	6,29	2
14	5	9	1140	4,44	2
14	6	9	1150	5,21	2
14	7	9	1180	5,98	2
14	11	9	1770	6,49	2
14	12	9	1190	6,01	2
15	7	9	1210	5,35	2
15	8	9	1570	5,66	2
15	9	9	1350	5,75	2
15	10	9	980	5,85	2
15	11	9	1470	5,58	2
16	10	9	800	4,93	2
3	12	8	1320	8,57	3
3	13	8	1200	9	3
3	14	8	1390	8,68	3
3	15	8	1750	8,16	3
4	11	8	1120	8,53	3
4	12	8	1470	9,07	3
4	15	8	1670	8,9	3
5	9	8	1410	7,85	3
5	10	8	1970	8,33	3
5	11	8	1050	8,93	3
5	15	8	1320	9,65	3
6	8	8	1170	7,56	3
6	9	8	1200	7,98	3
6	15	8	1570	9,3	3
6	16	8	1460	9	3
7	7	8	1560	7,19	3
7	8	8	1410	7,6	3
7	15	8	1570	8,36	3
7	16	8	1850	8,15	3
8	6	8	1380	6,98	3
8	7	8	1080	7,31	3
8	15	8	1440	7,41	3
9	5	8	1170	6,66	3
9	6	8	1240	6,86	3
9	15	8	1410	6,7	3
10	5	8	1100	6,56	3
10	15	8	1850	6,09	3
11	4	8	1270	6,17	3
11	5	8	1640	6,46	3
11	14	8	1400	5,92	3
11	15	8	1680	5,48	3
12	4	8	1070	5,57	3
12	5	8	1300	5,94	3
12	6	8	1730	6	3
12	7	8	1200	6,06	3
12	8	8	1040	6,1	3
12	9	8	1240	6,13	3
12	13	8	1160	5,86	3
12	14	8	1570	5,49	3
13	9	8	1170	5,87	3
13	10	8	1330	5,78	3
13	11	8	1230	5,67	3
13	12	8	1210	5,55	3
13	13	8	1160	5,42	3
3	13	7	1460	7,66	3
3	14	7	1660	7,35	3
4	11	7	1180	8,3	3
4	12	7	1170	8,18	3
4	13	7	1060	8,06	3
4	14	7	1370	7,77	3
4	15	7	1270	7,43	3
4	16	7	1310	7,09	3
5	9	7	710	7,46	3
5	10	7	1550	8,03	3
5	11	7	1130	8,16	3
5	15	7	1190	7,61	3
6	7	7	1440	6,52	3
6	8	7	1260	6,96	3
6	9	7	1150	7,42	3
6	14	7	1510	7,93	3
6	15	7	1560	7,79	3
7	5	7	1040	6,22	3
7	6	7	1300	6,42	3
7	7	7	1130	6,62	3
7	14	7	1620	7,76	3
8	4	7	1630	6,35	3
8	5	7	1320	6,64	3
8	13	7	1330	7,56	3
8	14	7	1470	7,45	3
9	4	7	1540	6,9	3
9	12	7	1040	7,28	3
9	13	7	1200	7,28	3
10	4	7	1570	7,13	3
10	12	7	1080	7,08	3
11	4	7	1070	7,23	3
11	5	7	1230	7,29	3
11	11	7	540	7,08	3
11	12	7	1160	6,91	3
12	5	7	1250	7,37	3
12	6	7	910	7,13	3
12	10	7	940	7,16	3
12	11	7	870	7,01	3
13	6	7	1070	6,72	3
13	9	7	690	6,59	3
13	10	7	610	6,63	3
14	6	7	1500	6,2	3
14	7	7	1360	6,18	3
14	8	7	1130	6,13	3
14	9	7	1110	6,05	3
15	7	7	1800	5,78	3
15	8	7	1100	5,7	3
5	12	5	1160	8,23	3
5	13	5	1260	8,2	3
6	11	5	1100	9,13	3
6	12	5	1060	9,23	3
6	13	5	1330	9,32	3
7	10	5	1600	9,06	3
7	11	5	1300	9,53	3
7	13	5	1570	9,8	3
7	14	5	1220	8,76	3
8	9	5	1370	7,88	3
8	10	5	2140	8,88	3
8	14	5	1080	8,29	3
9	8	5	1740	7,19	3
9	9	5	1300	7,95	3
9	14	5	850	7,82	3
10	8	5	1110	7,59	3
10	14	5	1060	7,33	3
10	15	5	1030	6,18	3
11	7	5	1110	7,44	3
11	8	5	1180	8,07	3
11	15	5	1630	5,77	3
12	6	5	1890	6,91	3
12	7	5	1150	8,02	3
12	15	5	840	5,36	3
13	6	5	1940	7,46	3
13	15	5	720	5,37	3
14	5	5	1420	7,26	3
14	6	5	1730	8,02	3
14	15	5	1940	5,73	3
15	4	5	910	7,37	3
15	5	5	1150	8,05	3
15	15	5	1940	6,08	3
16	4	5	860	8,04	3
16	15	5	1210	6,7	3
16	16	5	1200	6,05	3
17	4	5	1000	8,57	3
17	16	5	1470	6,78	3
18	3	5	840	8,94	3
18	4	5	1370	9,09	3
18	16	5	1450	7,5	3
19	3	5	1350	8,94	3
19	16	5	1200	7,98	3
20	3	5	1330	8,64	3
20	16	5	810	8,36	3
21	3	5	1480	8,35	3
21	4	5	1760	8,38	3
21	5	5	1460	8,3	3
21	16	5	820	8,74	3
22	5	5	780	7,5	3
22	6	5	1310	7,33	3
22	7	5	1290	7,17	3
22	16	5	1290	8,73	3
23	7	5	1070	6,38	3
23	8	5	1260	6,81	3
23	9	5	1340	7,57	3
23	10	5	1570	8,33	3
23	15	5	1210	9,72	3
23	16	5	1030	8,64	3
24	10	5	2140	7,67	3
24	11	5	1240	8,72	3
24	12	5	1820	9,87	3
24	13	5	1050	11,03	3
24	14	5	1100	10,51	3
24	15	5	1130	9,52	3
5	11	4	1770	9,1	3
5	12	4	1760	8,6	3
6	10	4	2000	10,39	3
6	11	4	1170	9,89	3
6	12	4	1410	9,39	3
7	9	4	1710	10,66	3
7	10	4	1500	10,6	3
7	12	4	1760	9,57	3
7	13	4	2090	8,28	3
8	8	4	1310	9,42	3
8	9	4	880	10,09	3
8	13	4	1720	7,64	3
9	7	4	1880	8,75	3
9	8	4	1600	9,13	3
9	13	4	1590	7	3
10	7	4	2130	8,77	3
10	13	4	1310	6,26	3
10	14	4	1090	5,3	3
11	6	4	2480	8,65	3
11	7	4	1660	8,79	3
11	14	4	1020	4,67	3
12	5	4	1480	8,38	3
12	6	4	1450	8,97	3
12	14	4	820	4,03	3
13	5	4	1560	8,95	3
13	14	4	770	3,96	3
14	4	4	1910	9,28	3
14	5	4	1870	9,52	3
14	14	4	1830	4,34	3
15	3	4	1690	9,18	3
15	4	4	1660	10	3
15	14	4	2140	4,71	3
16	3	4	1480	9,11	3
16	14	4	1830	5,6	3
17	3	4	1710	8,57	3
17	14	4	2770	6,77	3
18	3	4	1800	8,03	3
18	4	4	1190	8,63	3
18	14	4	1880	7,94	3
19	4	4	1460	7,87	3
19	5	4	1910	8,22	3
19	6	4	1860	8,57	3
19	14	4	1280	8,71	3
20	6	4	2480	7,69	3
20	7	4	1940	8,15	3
20	8	4	2050	8,72	3
20	9	4	1820	9,28	3
20	10	4	2250	9,85	3
20	14	4	1660	9,32	3
20	15	4	1930	8,3	3
21	10	4	1930	9,98	3
21	11	4	2180	10,9	3
21	12	4	1670	11,83	3
21	14	4	2120	9,94	3
21	15	4	1510	8,76	3
22	12	4	2050	11,75	3
22	13	4	2180	11,11	3
22	14	4	2170	10	3
23	14	4	2540	9,94	3
3	13	9	1370	9,77	3
3	14	9	1590	9,47	3
4	11	9	2480	9,28	3
4	12	9	2010	10,15	3
4	13	9	1250	11,01	3
4	14	9	1490	10,67	3
4	15	9	1770	10,01	3
5	9	9	2120	8,17	3
5	10	9	1950	8,81	3
5	11	9	1740	9,44	3
5	15	9	2040	9,73	3
6	8	9	1750	7,82	3
6	9	9	1810	8,33	3
6	14	9	2100	9,2	3
6	15	9	2010	8,66	3
7	7	9	1790	7,62	3
7	8	9	1820	8,1	3
7	14	9	2110	8,05	3
8	6	9	1850	6,98	3
8	7	9	1950	7,53	3
8	13	9	1790	7,97	3
8	14	9	2050	7,49	3
9	5	9	1880	6,34	3
9	6	9	1680	6,81	3
9	13	9	1770	7,74	3
10	4	9	1300	5,77	3
10	5	9	1770	6,27	3
10	12	9	1210	7,61	3
10	13	9	1990	7,51	3
11	4	9	1180	5,29	3
11	5	9	1560	5,83	3
11	12	9	1340	7,34	3
12	5	9	1310	5,3	3
12	6	9	1060	6	3
12	11	9	1510	7,43	3
12	12	9	1690	7,07	3
13	6	9	880	5,66	3
13	7	9	1780	6,56	3
13	8	9	1340	7,07	3
13	10	9	1280	7,6	3
13	11	9	1590	7,32	3
14	8	9	1650	6,4	3
14	9	9	1300	6,59	3
14	10	9	1100	6,77	3
4	13	8	1460	9,61	4
4	14	8	1390	9,36	4
5	12	8	1260	9,57	4
5	13	8	1460	10,21	4
5	14	8	1780	10,04	4
6	10	8	1630	8,41	4
6	11	8	1360	8,85	4
6	12	8	1400	9,3	4
6	14	8	1830	9,61	4
7	9	8	1330	7,97	4
7	10	8	1690	8,34	4
7	14	8	1440	8,57	4
8	8	8	1430	7,64	4
8	9	8	1620	7,96	4
8	14	8	1170	7,52	4
9	7	8	1140	7,06	4
9	8	8	1320	7,29	4
9	14	8	860	6,89	4
10	6	8	1560	6,61	4
10	7	8	1560	6,66	4
10	13	8	1440	6,69	4
10	14	8	1060	6,4	4
11	6	8	1640	6,36	4
11	7	8	1050	6,25	4
11	8	8	1150	6,3	4
11	9	8	1870	6,45	4
11	10	8	1710	6,59	4
11	12	8	1360	6,42	4
11	13	8	1160	6,3	4
12	10	8	1030	6,17	4
12	11	8	1230	6,1	4
12	12	8	1280	5,98	4
5	12	7	1200	8,11	4
5	13	7	1090	8,05	4
5	14	7	1090	7,85	4
6	10	7	1610	7,88	4
6	11	7	1630	8,02	4
6	12	7	1230	8,03	4
6	13	7	1270	8,04	4
7	8	7	930	6,92	4
7	9	7	1090	7,3	4
7	10	7	1530	7,67	4
7	12	7	1620	7,83	4
7	13	7	1350	7,85	4
8	6	7	920	6,64	4
8	7	7	1020	6,65	4
8	8	7	1190	6,83	4
8	11	7	1420	7,54	4
8	12	7	1310	7,55	4
9	5	7	1370	7,05	4
9	6	7	770	6,86	4
9	11	7	1650	7,28	4
10	5	7	1260	7,22	4
10	6	7	660	6,98	4
10	10	7	1280	7,15	4
10	11	7	1170	7,16	4
11	6	7	1000	7,06	4
11	7	7	1150	6,82	4
11	9	7	1090	6,99	4
11	10	7	1120	7,16	4
12	7	7	1360	6,89	4
12	8	7	1020	6,88	4
12	9	7	790	7,02	4
13	7	7	1060	6,58	4
13	8	7	920	6,55	4
7	12	5	1140	9,67	4
8	11	5	1830	9,21	4
8	12	5	1290	9,26	4
8	13	5	1190	9,3	4
9	10	5	1710	8,7	4
9	11	5	1600	8,89	4
9	13	5	1160	8,8	4
10	9	5	1170	8,12	4
10	10	5	1320	8,65	4
10	13	5	1080	8,27	4
11	9	5	1030	8,42	4
11	13	5	1430	7,7	4
11	14	5	1010	6,8	4
12	8	5	1680	8,55	4
12	9	5	1050	8,71	4
12	14	5	1520	6,27	4
13	7	5	1140	8,46	4
13	8	5	1350	8,9	4
13	14	5	1030	6,19	4
14	7	5	1250	8,79	4
14	14	5	1480	6,46	4
15	6	5	2300	8,59	4
15	7	5	1340	9,12	4
15	14	5	1870	6,72	4
16	5	5	1750	8,55	4
16	6	5	1520	8,9	4
16	14	5	1020	7,35	4
17	5	5	1300	8,87	4
17	14	5	1100	8,18	4
17	15	5	1710	7,48	4
18	5	5	1340	9,19	4
18	15	5	2010	8,25	4
19	4	5	1430	9,01	4
19	5	5	1040	9,02	4
19	15	5	1350	8,87	4
20	4	5	1080	8,7	4
20	5	5	860	8,66	4
20	6	5	1250	8,53	4
20	15	5	1520	9,42	4
21	6	5	1200	8,1	4
21	7	5	1290	7,9	4
21	8	5	1230	8,23	4
21	15	5	1200	9,98	4
22	8	5	1620	7,54	4
22	9	5	1380	8,27	4
22	10	5	1180	8,99	4
22	11	5	2320	9,89	4
22	14	5	1260	11,11	4
22	15	5	980	9,92	4
23	11	5	1910	9,31	4
23	12	5	1460	10,37	4
23	13	5	1400	11,43	4
23	14	5	1100	10,81	4
7	11	4	1740	10,09	4
8	10	4	1460	9,91	4
8	11	4	1940	9,36	4
8	12	4	1490	8,8	4
9	9	4	1490	9,52	4
9	10	4	1680	9,22	4
9	12	4	1290	8,04	4
10	8	4	2090	8,83	4
10	9	4	1030	8,9	4
10	12	4	770	7,15	4
11	8	4	1440	8,51	4
11	12	4	1320	6,12	4
11	13	4	1040	5,39	4
12	7	4	1210	8,82	4
12	8	4	1410	8,19	4
12	13	4	1240	4,53	4
13	6	4	1520	9,34	4
13	7	4	1360	9,01	4
13	13	4	740	4,33	4
14	6	4	1860	9,76	4
14	13	4	610	4,65	4
15	5	4	1870	10,09	4
15	6	4	1810	10,18	4
15	13	4	1670	4,97	4
16	4	4	2130	9,87	4
16	5	4	1860	9,98	4
16	13	4	2320	5,95	4
17	4	4	920	9,25	4
17	5	4	1780	9,48	4
17	13	4	1810	7,31	4
18	5	4	1870	8,97	4
18	6	4	2100	9,32	4
18	7	4	1930	9,46	4
18	13	4	1940	8,66	4
19	7	4	2480	8,89	4
19	8	4	1850	9,18	4
19	9	4	1760	9,47	4
19	10	4	2430	9,73	4
19	11	4	2090	9,97	4
19	13	4	2410	9,58	4
20	11	4	2340	10,44	4
20	12	4	1930	11,02	4
20	13	4	2290	10,34	4
21	13	4	2030	11,11	4
5	12	9	1830	10,08	4
5	13	9	1360	10,71	4
5	14	9	1920	10,36	4
6	10	9	1270	8,84	4
6	11	9	1520	9,14	4
6	12	9	1640	9,36	4
6	13	9	2090	9,58	4
7	9	9	1490	8,48	4
7	10	9	1260	8,87	4
7	12	9	2270	8,64	4
7	13	9	2390	8,44	4
8	8	9	2020	7,94	4
8	9	9	1310	8,25	4
8	12	9	2010	8,22	4
9	7	9	1920	7,27	4
9	8	9	2100	7,61	4
9	11	9	1190	8,1	4
9	12	9	1440	7,92	4
10	6	9	1440	6,64	4
10	7	9	1550	7,01	4
10	11	9	1170	7,71	4
11	6	9	1060	6,33	4
11	7	9	1460	6,84	4
11	10	9	1550	7,62	4
11	11	9	1460	7,55	4
12	7	9	1680	6,7	4
12	8	9	1350	7,12	4
12	9	9	890	7,37	4
12	10	9	1580	7,61	4
13	9	9	980	7,33	4
6	13	8	1870	9,75	5
7	11	8	1640	8,52	5
7	12	8	1230	8,62	5
7	13	8	1780	8,71	5
8	10	8	1840	8,27	5
8	11	8	1720	8,19	5
8	13	8	1310	7,67	5
9	9	8	1570	7,55	5
9	10	8	1770	7,81	5
9	12	8	1430	7,39	5
9	13	8	1430	7,09	5
10	8	8	2140	6,8	5
10	9	8	1880	7	5
10	10	8	1950	7,2	5
10	11	8	2080	7,12	5
10	12	8	1800	6,9	5
11	11	8	1770	6,55	5
7	11	7	1460	7,8	5
8	9	7	970	7,14	5
8	10	7	1450	7,44	5
9	7	7	920	6,68	5
9	8	7	1310	6,74	5
9	9	7	1480	6,98	5
9	10	7	1320	7,21	5
10	7	7	890	6,74	5
10	8	7	640	6,76	5
10	9	7	980	6,96	5
11	8	7	870	6,82	5
9	12	5	1150	8,85	5
10	11	5	1670	8,67	5
10	12	5	1800	8,47	5
11	10	5	970	8,76	5
11	11	5	1820	8,57	5
11	12	5	2100	8,13	5
12	10	5	1390	8,88	5
12	12	5	1600	7,8	5
12	13	5	1640	7,13	5
13	9	5	1450	8,99	5
13	10	5	910	9,08	5
13	13	5	1350	7	5
14	8	5	1900	9,15	5
14	9	5	1500	9,26	5
14	13	5	1210	7,2	5
15	8	5	1110	9,41	5
15	13	5	670	7,41	5
16	7	5	1030	9,25	5
16	8	5	1590	9,51	5
16	13	5	590	8,02	5
17	6	5	1240	9,07	5
17	7	5	1240	9,27	5
17	13	5	1110	8,84	5
18	6	5	1280	9,24	5
18	13	5	1050	9,66	5
18	14	5	1310	9	5
19	6	5	1240	8,97	5
19	7	5	1060	8,92	5
19	14	5	1600	9,76	5
20	7	5	1480	8,41	5
20	8	5	1460	8,73	5
20	9	5	2370	9,33	5
20	14	5	1580	10,49	5
21	9	5	1670	8,91	5
21	10	5	1350	9,59	5
21	11	5	1390	10,37	5
21	12	5	1380	11,2	5
21	13	5	1750	12,02	5
21	14	5	1270	11,22	5
22	12	5	1550	10,86	5
22	13	5	1500	11,84	5
9	11	4	1930	8,63	5
10	10	4	1890	8,46	5
10	11	4	1530	7,8	5
11	9	4	1600	8,23	5
11	10	4	1920	7,62	5
11	11	4	1590	6,87	5
12	9	4	1670	7,56	5
12	11	4	1520	5,94	5
12	12	4	900	5,1	5
13	8	4	1440	8,2	5
13	9	4	1120	7,39	5
13	12	4	1150	4,8	5
14	7	4	1330	9,34	5
14	8	4	1880	8,48	5
14	12	4	1270	5,08	5
15	7	4	2050	9,66	5
15	12	4	1320	5,35	5
16	6	4	1960	10,09	5
16	7	4	1780	9,7	5
16	12	4	1750	6,37	5
17	6	4	2260	9,7	5
17	7	4	2040	9,58	5
17	8	4	1990	9,23	5
17	12	4	1980	7,8	5
18	8	4	1790	9,46	5
18	9	4	2250	9,46	5
18	10	4	1340	9,4	5
18	11	4	1800	9,32	5
18	12	4	2000	9,24	5
19	12	4	2060	10,22	5
7	11	9	1970	8,84	5
8	10	9	1380	8,56	5
8	11	9	1560	8,48	5
9	9	9	1770	7,88	5
9	10	9	1280	8,14	5
10	8	9	1750	7,28	5
10	9	9	1700	7,5	5
10	10	9	1470	7,71	5
11	8	9	1400	7,18	5
11	9	9	1120	7,4	5
8	12	8	1190	7,93	6
9	11	8	1710	7,68	6
12	11	5	1460	8,46	6
13	11	5	920	8,56	6
13	12	5	1070	7,78	6
14	10	5	1280	9,36	6
14	11	5	1020	8,83	6
14	12	5	1220	8,02	6
15	9	5	1300	9,52	6
15	10	5	1410	9,64	6
15	12	5	1050	8,25	6
16	9	5	1260	9,71	6
16	12	5	1070	8,74	6
17	8	5	1460	9,54	6
17	9	5	1200	9,86	6
17	12	5	880	9,37	6
18	7	5	900	9,29	6
18	8	5	1550	9,57	6
18	12	5	840	10	6
19	8	5	2130	9,22	6
19	9	5	2170	9,75	6
19	10	5	1080	10,27	6
19	12	5	1100	10,45	6
19	13	5	1320	10,46	6
20	10	5	1240	9,93	6
20	11	5	1000	10,4	6
20	12	5	1010	10,82	6
20	13	5	1520	11,24	6
12	10	4	1670	6,78	6
13	10	4	1340	6,54	6
13	11	4	1450	5,67	6
14	9	4	1330	7,61	6
14	10	4	1960	6,76	6
14	11	4	1540	5,92	6
15	8	4	2030	8,75	6
15	9	4	1890	7,83	6
15	11	4	1480	6,17	6
16	8	4	1370	9	6
16	9	4	2040	8,29	6
16	11	4	1870	7	6
17	9	4	2530	8,87	6
17	10	4	1990	8,52	6
17	11	4	1240	8,16	6
15	11	5	1270	9,09	7
16	10	5	1100	9,91	7
16	11	5	1680	9,47	7
17	10	5	1000	10,18	7
17	11	5	1330	9,9	7
18	9	5	1340	10,01	7
18	10	5	1130	10,44	7
18	11	5	650	10,34	7
19	11	5	1020	10,44	7
15	10	4	1440	6,99	7
16	10	4	1460	7,63	7
1	21	9	1097	2,11	1
1	22	9	1014	2,62	1
1	23	9	1013	3,13	1
2	18	9	1031	1,78	1
2	19	9	865	2,05	1
2	20	9	1168	2,39	1
2	21	9	904	2,72	1
2	23	9	976	3,87	1
2	24	9	890	4,54	1
2	25	9	1018	5,47	1
2	26	9	1095	6,41	1
3	17	9	1130	2,04	1
3	18	9	926	2,14	1
3	26	9	1113	7,4	1
3	27	9	1034	8,23	1
3	28	9	850	8,84	1
4	16	9	1051	2,29	1
4	17	9	1339	2,4	1
4	28	9	888	9,38	1
4	29	9	958	10,18	1
4	30	9	851	10,17	1
5	15	9	256	2,43	1
5	16	9	1144	2,63	1
5	30	9	911	11,03	1
5	31	9	968	10,88	1
6	14	9	902	2,45	1
6	15	9	973	2,74	1
6	31	9	999	11,45	1
6	32	9	935	11,41	1
7	13	9	516	2,61	1
7	14	9	1421	2,84	1
7	32	9	1107	11,59	1
7	33	9	1327	9,81	1
8	12	9	575	2,77	1
8	13	9	939	3,08	1
8	33	9	1584	10,19	1
9	11	9	1025	2,96	1
9	12	9	1264	3,29	1
9	33	9	1632	10,11	1
9	34	9	1308	8,81	1
10	10	9	967	3,38	1
10	11	9	1071	3,61	1
10	34	9	1136	8,83	1
11	10	9	1236	4,12	1
11	34	9	941	8,85	1
11	35	9	877	7,8	1
12	9	9	942	4,14	1
12	10	9	1359	5,02	1
12	35	9	956	7,69	1
13	8	9	1272	4,01	1
13	9	9	872	4,98	1
13	35	9	1126	7,55	1
14	8	9	1229	4,76	1
14	35	9	1295	7,37	1
15	7	9	1144	4,41	1
15	8	9	1219	5,39	1
15	35	9	1387	7,04	1
16	6	9	1448	3,74	1
16	7	9	1146	5,08	1
16	35	9	1419	6,71	1
17	6	9	1443	4,09	1
17	35	9	1439	6,15	1
18	5	9	694	2,99	1
18	6	9	1131	4,26	1
18	35	9	1499	5,27	1
19	5	9	790	3,28	1
19	34	9	1380	6,09	1
19	35	9	1494	4,4	1
20	4	9	877	2,82	1
20	5	9	1415	3,73	1
20	34	9	1493	5,44	1
21	4	9	1064	3,3	1
21	33	9	1503	6,55	1
21	34	9	1420	4,81	1
22	4	9	1217	3,78	1
22	33	9	1480	5,84	1
23	3	9	911	3,21	1
23	4	9	1162	4,14	1
23	32	9	1208	6,41	1
23	33	9	1284	4,94	1
24	3	9	1116	3,51	1
24	32	9	1217	5,29	1
25	3	9	1108	3,8	1
25	31	9	1335	5,73	1
25	32	9	1213	4,22	1
26	2	9	1201	2,94	1
26	3	9	1008	4,02	1
26	30	9	1313	6,34	1
26	31	9	1264	4,89	1
27	2	9	926	3,08	1
27	30	9	1350	5,44	1
28	2	9	794	3,27	1
28	29	9	1247	5,87	1
28	30	9	1297	4,57	1
29	2	9	915	3,53	1
29	28	9	1606	6,34	1
29	29	9	1075	4,87	1
30	2	9	993	3,78	1
30	27	9	1491	6,91	1
30	28	9	1372	5,38	1
31	1	9	1086	2,91	1
31	2	9	924	4,14	1
31	27	9	1212	5,97	1
32	1	9	934	3,23	1
32	26	9	1111	6,19	1
32	27	9	1140	5,01	1
33	1	9	978	3,55	1
33	2	9	1138	4,98	1
33	25	9	1219	6,37	1
33	26	9	1015	5,22	1
34	2	9	1194	4,99	1
34	24	9	1195	6,48	1
34	25	9	1100	5,31	1
35	2	9	1179	4,94	1
35	23	9	1118	6,56	1
35	24	9	1146	5,4	1
36	2	9	1088	4,85	1
36	3	9	1005	6,35	1
36	22	9	852	6,75	1
36	23	9	1118	5,53	1
37	3	9	895	5,93	1
37	4	9	869	7,41	1
37	21	9	979	6,46	1
37	22	9	927	5,37	1
38	4	9	845	6,98	1
38	21	9	1049	4,94	1
39	4	9	1216	6,29	1
39	5	9	1068	7,22	1
39	20	9	973	4,54	1
39	21	9	1113	3,61	1
40	5	9	1251	6,1	1
40	6	9	1114	7	1
40	18	9	1213	5,1	1
40	19	9	1072	4,29	1
40	20	9	1099	3,46	1
41	6	9	1111	6,22	1
41	7	9	909	7,46	1
41	8	9	752	7,83	1
41	17	9	1186	4,62	1
41	18	9	1017	3,83	1
42	8	9	840	6,81	1
42	9	9	852	6,91	1
42	10	9	947	7	1
42	16	9	923	4,23	1
42	17	9	1044	3,54	1
43	10	9	953	5,42	1
43	11	9	845	4,95	1
43	12	9	946	4,47	1
43	13	9	889	4,04	1
43	14	9	972	3,73	1
43	15	9	1045	3,42	1
43	16	9	1048	3,02	1
1	22	8	1024	2,44	1
1	23	8	1374	2,9	1
1	24	8	1035	3,35	1
1	25	8	1007	3,87	1
2	22	8	732	2,88	1
2	25	8	629	4,63	1
2	26	8	1208	5,55	1
2	27	8	1177	6,46	1
2	28	8	1251	7,34	1
2	29	8	1150	8,18	1
2	30	8	1363	9,01	1
[truncated: 462,509 more chars]
